# Supplementary material for: Circadian transcriptome of pancreatic adenocarcinoma unravels chronotherapeutic targets
Source: JCI Insight. 2024 May 8;9(9):e177697. doi: 10.1172/jci.insight.177697 (PMC11141942; doi:10.1172/jci.insight.177697)
Supplement: Supporting data values [file jciinsight-9-177697-s073.xlsx]

## Sheet: 1a
ORGANOID TYPE	PC1	PC2			PC1 = Principal Component 1 (x-axis)
PDO6-0	0.148566	0.0760285			PC2 = Principal Component 2 (y-axis)
PDO6-4	0.14897	0.0478072
PDO6-8	0.14393	0.0825734
PDO6-12	0.138086	0.0920425
PDO6-16	0.145999	0.0796819
PDO6-20	0.152893	0.0759315
PDO6-24	0.143286	0.109876
PDO10-0	0.164053	-0.13601
PDO10-4	0.166265	-0.133086
PDO10-8	0.167419	-0.104523
PDO10-12	0.166673	-0.122838
PDO10-16	0.16467	-0.0543799
PDO10-20	0.166356	-0.0298458
PDO10-24	0.167839	-0.0826916
PDO15-4	0.024914	0.174342
PDO15-8	0.0134925	0.174434
PDO15-12	0.14543	0.179451
PDO15-16	0.145318	0.176224
PDO15-20	0.14472	0.162983
PDO15-24	0.14697	0.168531
PDO26-0	0.165736	-0.0546095
PDO26-4	0.164973	-0.0479631
PDO26-8	0.165846	-0.047494
PDO26-12	0.167178	-0.0532387
PDO26-16	0.167119	-0.0438023
PDO26-20	0.167307	-0.0591453
PDO26-24	0.167279	-0.0514364
PDO32-0	0.164264	-0.0075865
PDO32-4	0.164184	-0.00476368
PDO32-8	0.166581	0.018971
PDO32-12	0.166654	0.0362856
PDO32-16	0.168014	0.0201351
PDO32-20	0.165051	-0.00438427
PDO32-24	0.164786	-0.00820457
PDO37-0	0.159402	-0.218283
PDO37-4	0.162282	-0.203033
PDO37-8	0.163808	-0.181751
PDO37-12	0.16378	-0.184086
PDO37-16	0.165359	-0.170948
PDO37-20	0.162755	-0.19873
PDO37-24	0.162564	-0.201973

## Sheet: 1b
TPM	Geneid	PDO6-0	PDO6-4	PDO6-8	PDO6-12	PDO6-16	PDO6-20	PDO6-24	PDO10-0	PDO10-4	PDO10-8	PDO10-12	PDO10-16	PDO10-20	PDO10-24	PDO15-12	PDO15-12	PDO15-12	PDO15-12	PDO15-16	PDO15-20	PDO15-24	PDO26-0	PDO26-4	PDO26-8	PDO26-12	PDO26-16	PDO26-20	PDO26-24	PDO32-0	PDO32-4	PDO32-8	PDO32-12	PDO32-16	PDO32-20	PDO32-24	PDO37-0	PDO37-4	PDO37-8	PDO37-12	PDO37-16	PDO37-20	PDO37-24
TPM	Xkr4	0	0	0	0	0	0	0	0	0.608658	1.41655	0	1.59364	3.7062	1.24431	0	0	0	0	0	0	0	0	0	0	0	0	0	0	0	0	0	0	0	0	0	0	0	0	0	0	0	0
TPM	Rp1	0	0	0	0	0	0	0	0	0	0.944367	1.8388	0.956186	0.463275	1.24431	0	0	0	0	0	0	0	0	0	0	0	0	0	0	0	0	0	0	0	0	0	0	0	0	0	0	0	0
TPM	Mrpl15	0	0	0	0	0	0	0	25.9832	40.1714	35.886	23.9044	52.2715	45.4009	39.1958	56.4911	56.4911	56.4911	56.4911	0	34.7166	0	29.9706	37.6842	34.7618	41.8562	34.7364	40.503	46.8406	19.4207	16.0225	19.7012	24.4233	24.6641	19.4698	18.4924	19.5156	22.76	22.8919	30.1299	33.0456	17.6203	19.164
TPM	Lypla1	0	5.13959	43.7377	0	0	14.8771	0	24.9006	33.4762	26.4423	28.9611	40.1598	40.3049	29.2413	0	0	0	0	0	0	2.45227	27.4731	37.6842	32.7408	43.7374	31.5786	36.7786	42.4493	16.1839	16.5394	15.9486	20.8492	20.3953	12.1686	16.5459	27.105	28.8664	18.3135	30.1299	30.1969	38.9783	34.9058
TPM	Tcea1	0	0	0	29.909	0	92.9819	0	102.309	85.8208	76.0216	94.2384	69.8016	69.4912	97.0562	0	0	0	0	19.6596	231.444	2.45227	120.382	137.845	166.129	153.316	134.434	130.355	142.474	91.1693	83.7305	98.5058	69.1001	72.5693	63.8852	77.8629	89.9887	98.2566	90.2594	92.162	94.0092	108.392	91.0289
TPM	Rgs20	0	0	0	0	0	0	0	1.08263	1.21732	0	1.8388	0.956186	0.92655	1.24431	0	0	0	0	0	0	0	1.99804	0.495845	0	0	0	0	0	0	0	0	0	0.474309	0.60843	0	0	1.66537	0.654053	0	0	0	0.684428
TPM	Atp6v1h	22.4231	0	0	0	155.088	0	227.276	78.491	69.387	73.6607	51.946	65.6581	58.3726	62.8377	0	0	0	0	0	0	22.0704	88.9129	92.723	85.692	90.7668	93.8335	91.2482	84.8987	41.5387	42.899	40.8095	33.3587	43.1621	44.4154	48.1777	114.383	95.481	101.378	106.341	78.0561	101.45	117.037
TPM	Oprk1	0	0	0	0	0	0	0	0.541317	0.608658	0	0.4597	0.318729	0.463275	0.622155	0	0	0	0	0	0	0	0	0	0	0	0	0	0	0	0	0	0	0	0	0	0	0	0.654053	0	0	0	0
TPM	Npbwr1	0	0	0	0	0	0	0	0	0	0.944367	0	0.318729	0	0	0	0	0	0	0	0	0	0	0	0	0	0	0	0	1.07893	0.516855	0	1.19138	0.474309	0.60843	0	3.2526	0	0	1.77235	0.569753	0	1.36886
TPM	Rb1cc1	0	395.749	87.4754	0	19.386	232.455	0	158.065	159.468	178.485	147.104	185.181	188.09	156.161	43.0408	43.0408	43.0408	43.0408	346.501	95.4706	83.3771	196.308	199.33	184.723	165.073	173.682	189.48	166.382	149.431	162.809	120.552	126.882	118.577	100.391	110.468	115.467	102.698	137.351	102.205	100.846	76.8887	138.939
TPM	St18	0	0	0	0	0	0	0	0	0.608658	0.944367	0	0.318729	0.92655	1.86647	0	0	0	0	0	0	0	0.49951	0	0	0	0	0	0	0	0	0	0.595691	0	0	0	0	0	0.654053	0.590782	0	0.53395	0
TPM	Pcmtd1	123.327	35.9771	143.71	635.566	48.4651	180.385	62.8636	81.7389	83.9948	85.9374	74.0116	91.1564	84.7793	80.258	164.093	164.093	164.093	164.093	86.0109	0	107.9	120.882	149.745	97.8182	99.7024	116.841	99.6282	89.29	117.603	99.753	70.3613	76.8441	68.7748	73.0116	64.2369	122.515	118.796	122.962	102.796	70.6493	84.898	108.824
TPM	Sntg1	0	0	0	0	0	0	0	0	0	2.36092	0	0	0	0	0	0	0	0	0	0	0	0	0	0	0	0	0	0	0.539463	0	0	0	0	0	0	0	0	0	0	0	0	0
TPM	Rrs1	0	0	0	0	0	53.9295	285.304	47.0946	46.8667	42.9687	38.6148	74.9012	43.0846	49.7724	158.713	158.713	158.713	158.713	44.2342	0	100.543	59.4417	66.9391	61.8437	94.9995	72.1796	76.3506	70.261	31.2889	28.427	35.6497	39.3156	21.3439	24.3372	31.6318	30.8997	44.4098	28.7784	52.5796	48.9987	40.0462	30.1148
TPM	Adhfe1	0	0	0	0	0	0	0	0.541317	0.608658	2.36092	1.8388	4.14347	3.7062	1.86647	0	0	0	0	0	0	0	0.999021	0.99169	0	0	0.902245	0.465552	0.487923	0	0.516855	0	0	0.474309	0.60843	0.973286	1.6263	0.555122	1.30811	0	0	1.60185	0
TPM	Vxn	0	0	0	0	0	0	0	0	1.21732	0	0	0.637457	0	0.622155	0	0	0	0	0	0	0	0	0	0	0	0	0	0	0	0	0	0	0	0	0	0	0	0	0	0	0	0
TPM	Mybl1	138.276	292.957	0	0	0	0	9.67132	29.2311	28.6069	43.4409	25.2835	34.104	45.8642	34.2185	0	0	0	0	12.2873	0	14.7136	31.9687	29.2549	17.3809	26.8068	28.8718	15.8288	21.4686	15.105	13.9551	12.196	27.4018	27.9842	31.0299	22.8722	12.4683	19.9844	13.0811	11.8156	25.0691	18.6882	15.0574
TPM	Vcpip1	0	77.0939	0	0	315.023	76.2452	0	186.754	188.684	189.818	182.501	150.759	180.677	185.402	34.9707	34.9707	34.9707	34.9707	277.692	2.89305	63.7589	219.785	199.33	200.487	187.648	196.689	194.601	209.319	139.182	125.596	119.614	123.308	116.206	114.993	128.96	117.094	116.021	131.465	122.883	116.23	107.324	91.0289
TPM	Mcmdc2	0	0	0	0	0	0	0	2.16527	1.21732	2.8331	4.1373	1.59364	4.63275	0.622155	0	0	0	0	0	0	0	0	2.47923	0	0	0.902245	2.32776	0	0.539463	1.55057	0.469075	0.595691	0.474309	0	0.486643	0.542101	2.22049	3.27027	1.18156	1.13951	1.0679	0
TPM	Cops5	0	46.2563	124.965	254.227	0	74.3855	0	162.395	163.12	150.627	150.322	115.38	136.666	154.917	18.8304	18.8304	18.8304	18.8304	22.1171	57.861	0	227.277	231.064	231.611	201.756	207.516	222.068	193.218	122.458	116.292	135.094	132.839	137.075	122.903	121.174	150.704	142.111	134.735	148.286	144.147	138.293	153.312
TPM	Cspp1	254.129	143.909	0	0	82.3907	14.8771	227.276	84.4455	79.1255	88.2983	72.1728	86.0567	120.451	90.2125	215.204	215.204	215.204	215.204	339.129	141.759	102.995	93.908	95.6981	80.4373	69.6036	83.9088	90.7827	100.512	51.249	42.3821	34.2425	45.2725	38.8933	40.1564	40.878	61.2574	45.52	35.9729	34.2654	50.1382	28.8333	48.5944
TPM	Arfgef1	298.975	678.426	281.171	927.179	164.781	634.137	314.318	887.219	863.077	876.373	841.71	754.431	831.115	869.773	785.495	785.495	785.495	785.495	245.746	746.407	355.579	1015.01	1054.66	867.833	844.649	992.921	986.505	1077.33	409.992	384.023	329.291	326.439	313.044	296.914	268.14	535.595	431.33	523.897	438.951	467.197	465.604	459.251
TPM	Cpa6	0	0	0	0	0	0	0	0	0	0	0	0	0.463275	0	0	0	0	0	0	0	0	0	0	0	0	0	0	0	0	0	0	0	0	0	0	0	0	0	0	0	0	0
TPM	Prex2	0	0	0	0	0	0	0	0	0	0.472184	1.8388	0.956186	2.31637	0	0	0	0	0	0	0	0	0	0	0	0	0	0	0	0	0	0	0	0	0	0	0	0	0	0	0	0	0.684428
TPM	Sulf1	0	0	0	0	0	0	0	1.62395	1.21732	2.36092	0.4597	0	0.92655	1.86647	0	0	0	0	0	0	0	2.99706	2.97507	1.61683	1.41088	2.70673	6.05218	0.975847	0.539463	2.06742	0.469075	0	0	0.60843	0	1.0842	3.88586	7.19459	2.95391	2.84876	1.0679	3.42214
TPM	Slco5a1	0	0	0	0	0	0	0	0	3.65195	3.30529	1.3791	2.54983	0.463275	3.11078	0	0	0	0	0	0	0	0	0	0	0	0	0	0.487923	0	0	0	0.595691	0	0.60843	0.486643	0	0.555122	0.654053	2.36313	0.569753	2.1358	2.05328
TPM	Ncoa2	250.391	133.629	0	52.3408	0	35.3331	425.538	232.766	217.9	234.203	239.963	173.388	225.615	201.578	59.1811	59.1811	59.1811	59.1811	29.4895	144.652	85.8293	211.792	224.618	213.422	213.043	211.125	218.344	224.445	104.116	111.641	100.382	119.734	106.719	99.1741	112.415	116.552	123.792	124.924	121.11	107.683	124.41	125.935
TPM	Tram1	0	5.13959	49.9859	7.47725	126.009	107.859	0	201.37	165.555	170.458	146.184	150.121	132.497	158.027	32.2806	32.2806	32.2806	32.2806	34.4044	69.4332	0	161.342	151.233	147.132	173.068	168.269	163.409	163.454	131.629	139.551	95.2222	96.5019	96.759	96.7404	115.821	210.877	158.765	151.74	169.554	165.228	186.882	160.156
TPM	Lactb2	33.6347	0	0	0	0	7.43855	0	48.7185	51.7359	48.1627	45.0506	50.0404	41.2315	51.0167	18.8304	18.8304	18.8304	18.8304	0	0	125.066	65.4359	96.6898	93.3719	85.5936	80.2998	117.785	85.3866	35.6046	37.2136	40.3405	41.1027	33.2016	44.4154	38.4448	67.2205	78.2722	86.9891	71.4846	80.9049	105.188	67.0739
TPM	Xkr9	0	0	0	0	0	0	0	0	0.608658	0	0	0.956186	0	0	0	0	0	0	0	0	0	0.49951	1.98338	0	2.82177	0	0.465552	0.975847	4.85517	1.03371	1.40723	2.38276	1.42293	4.25901	2.91986	1.0842	0	0	0.590782	0.569753	0	1.36886
TPM	Eya1	0	0	0	0	0	0	0	8.66107	6.08658	5.6662	6.89549	4.78093	4.63275	4.35509	0	0	0	0	0	0	0	0.49951	0	0.404207	0	0	0	0.975847	1.07893	0.516855	1.40723	2.38276	0.474309	0.60843	0	0	0	0	0	0	0	0
TPM	Trpa1	0	0	0	0	0	0	0	0	0	0	0.919399	0	1.8531	0	0	0	0	0	0	0	0	0	0	0.404207	0	0	0	0	0	0	0	0	0	0	0	0	0	0.654053	0	0	0	0
TPM	Kcnb2	0	0	0	0	0	0	0	0	0.608658	0	2.2985	0.956186	0	1.24431	0	0	0	0	0	0	0	0	0	0	0	0	0	0	0	0	0	0	0	0	0	0	0	0	0	0	0	0
TPM	Terf1	0	0	0	0	0	0	0	30.8551	33.4762	25.9701	32.179	39.8411	37.9885	36.085	45.7309	45.7309	45.7309	45.7309	44.2342	0	0	27.9726	52.5596	40.0165	40.4453	47.819	45.1586	37.5701	18.8812	15.5057	21.5775	20.2535	29.8815	18.8613	26.2787	40.1154	20.5395	26.1621	23.0405	31.9061	33.6388	28.0615
TPM	Sbspon	0	0	0	0	0	115.298	0	0.541317	0.608658	0.472184	0.919399	0.318729	3.24292	0	0	0	0	0	0	0	0	0	0	0	0	0	0	0	0.539463	0	0	0	0	0	0	0.542101	0	0	1.77235	1.70926	1.60185	0
TPM	Rpl7	235.443	77.0939	0	52.3408	0	202.701	382.017	530.491	645.786	578.425	579.681	763.036	602.721	479.682	306.666	306.666	306.666	306.666	34.4044	26.0374	46.5931	467.542	577.66	602.673	553.066	580.143	532.126	532.812	299.402	281.686	347.585	303.802	290.751	194.698	176.651	357.244	388.586	381.967	348.561	429.024	452.255	364.8
TPM	Rdh10	0	0	0	0	0	72.5259	0	204.077	183.206	175.652	173.307	130.041	153.344	164.249	0	0	0	0	0	5.7861	14.7136	184.819	123.465	107.519	82.7718	116.841	117.785	116.126	48.5517	59.4383	45.5003	35.1458	39.8419	35.2889	55.4773	100.831	78.2722	91.5675	70.303	75.2073	88.1017	85.5535
TPM	Stau2	22.4231	107.931	118.717	0	19.386	100.42	0	97.9784	90.0814	81.6878	94.2384	61.5146	84.7793	105.144	0	0	0	0	46.6917	75.2193	0	109.892	114.044	102.264	119.455	87.9689	109.87	119.053	62.5778	47.5507	50.6601	56.5906	40.7906	38.3311	41.3647	104.083	108.249	77.1783	85.6634	68.3703	93.4412	75.9715
TPM	Ube2w	190.596	0	0	0	0	5.57891	0	55.2143	46.8667	53.3568	49.6475	58.9648	78.7567	52.261	2.69005	2.69005	2.69005	2.69005	0	57.861	0	30.9696	39.1718	40.4207	33.3909	28.8718	37.7097	34.1546	26.9732	22.7416	18.2939	23.2319	16.1265	23.7288	15.0859	33.0681	38.8586	21.5838	22.4497	22.7901	32.037	39.0124
TPM	Eloc	0	498.54	0	0	0	0	0	33.0203	31.0416	26.9145	37.2357	39.5224	39.3784	44.173	0	0	0	0	0	0	0	43.4574	46.1136	39.6123	32.4503	36.992	40.0375	40.9856	29.6705	28.9439	31.428	40.507	33.6759	40.7648	35.0383	26.5629	27.7561	24.854	24.2221	28.4876	29.9012	16.4263
TPM	Tmem70	0	0	0	0	0	1.85964	0	5.95449	7.91255	6.61057	5.51639	27.0919	16.2146	11.8209	0	0	0	0	0	0	0	4.49559	7.93352	10.9136	5.17324	5.41347	8.84549	7.80677	2.69732	4.6517	3.7526	5.36122	3.32016	6.69273	3.4065	6.50521	4.44098	2.61621	11.2249	4.55802	4.2716	8.21314
TPM	Ly96	0	0	0	0	0	0	0	0	0	0.944367	0	1.91237	1.8531	1.24431	0	0	0	0	0	0	0	0	0	0	0	0	0	0	0	0	0	0	0	0	0	0	0	0	0	0	0	0
TPM	Jph1	104.641	0	0	0	0	35.3331	0	78.491	72.4303	70.3554	72.1728	60.2397	63.4686	62.8377	322.806	322.806	322.806	322.806	115.5	63.6471	12.2613	109.892	112.557	98.2224	91.2371	85.7133	107.077	109.783	48.0122	52.7192	55.3509	69.6958	78.7353	49.8913	80.7828	47.1628	48.8508	37.9351	53.7612	58.6845	56.5987	34.2214
TPM	Gdap1	0	0	199.944	0	4.84651	0	0	25.4419	15.2164	19.8317	17.9283	10.518	13.435	22.3976	37.6607	37.6607	37.6607	37.6607	54.064	0	0	45.955	37.1884	33.145	31.0394	32.0297	28.8642	39.0339	7.01302	3.61799	8.91243	6.5526	7.11463	5.47587	13.626	17.3472	21.6498	17.0054	18.905	12.5346	15.4845	23.955
TPM	Pi15	0	0	0	0	0	0	0	0.541317	0.608658	0	0	0	0.463275	0.622155	0	0	0	0	0	0	0	0	0	0	0	0	0	0	0	0	0	0	0	0	0	0	0	0	0	0	0	0
TPM	Crispld1	0	0	0	0	0	0	0	0	0	0	0	0.637457	0	0.622155	0	0	0	0	0	0	0	0	0	0	0	0	0	0	0	0	0	0	0	0	0	0	0	0	0	0	0	0
TPM	Tfap2d	0	0	0	0	0	0	0	0	0	0	0	0.318729	0.463275	1.24431	0	0	0	0	0	0	0	0	0	0	0	0	0	0	0	0	0	0	0	0	0	0	0	0	0	0	0	0
TPM	Tfap2b	0	0	0	0	0	0	0	0	0	0	0	0.318729	0.92655	0.622155	0	0	0	0	0	0	0	0	0	0	0	0	0	0.975847	0	0	0	0	0	0	0.486643	0	0	0	0	0	0	0
TPM	Pkhd1	0	0	0	0	0	0	0	6.49581	23.7377	28.331	7.81489	60.5584	40.3049	34.2185	0	0	0	0	0	0	0	4.9951	3.96676	2.42524	2.82177	5.41347	4.18997	6.83093	0	0	0	0	0	0	0	15.1788	18.319	18.9676	17.7235	17.0926	11.7469	10.2664
TPM	Il17a	0	0	0	0	0	0	0	0	0	0	0	0	0	0	0	0	0	0	0	0	0	0	0	0	0	0	0	0	0	0	0	0	0	0	0	0	0	0	0	0	0	0
TPM	Il17f	0	0	0	0	0	0	0	0	0	0	0	0	0	0	0	0	0	0	0	0	0	0	0	0	0	0	0	0	0	0	0	0	0	0	0	0	0	0	0	0	0	0
TPM	Mcm3	328.872	442.005	106.22	291.613	1240.71	143.192	807.555	245.217	267.201	272.922	295.127	217.054	234.88	296.768	554.151	554.151	554.151	554.151	852.737	893.952	1037.31	460.049	403.122	383.997	427.027	445.258	404.565	477.189	447.755	441.394	530.993	601.052	656.443	694.827	842.866	323.634	406.905	296.286	461.991	590.833	481.623	384.649
TPM	Paqr8	0	0	0	0	0	11.1578	0	4.33054	7.30389	5.6662	5.97609	10.518	8.80222	9.95448	0	0	0	0	0	0	0	7.99217	5.95014	5.2547	5.64353	4.0601	6.51773	4.39131	16.7234	26.8765	19.2321	21.4449	20.8696	13.3855	20.439	5.42101	15.5434	11.773	7.08938	3.41852	11.2129	8.21314
TPM	Efhc1	0	0	0	0	0	1.85964	0	4.87185	4.86926	1.41655	5.51639	2.2311	4.16947	3.11078	0	0	0	0	0	0	0	3.49657	2.97507	5.2547	0.470295	2.70673	0.931104	1.95169	2.15785	6.20226	2.34538	2.97845	2.37154	2.43372	2.43322	1.0842	3.33073	2.61621	5.31704	4.55802	2.1358	4.791
TPM	Tram2	0	30.8375	0	0	0	0	0	8.66107	5.47792	10.8602	10.5731	5.41839	6.94912	5.5994	0	0	0	0	12.2873	11.5722	147.136	27.9726	17.8504	21.423	19.2821	16.6915	13.501	26.3479	17.2628	17.5731	15.9486	23.8276	26.087	23.7288	30.6585	14.0946	11.1024	15.0432	14.1788	18.8018	11.2129	19.8484
TPM	Tmem14a	0	0	0	0	0	0	24.1783	40.0575	39.5628	15.5821	36.776	24.5421	26.8699	40.4401	75.3215	75.3215	75.3215	75.3215	0	0	71.1157	43.9569	51.5679	54.9722	46.0889	45.5634	58.194	63.43	42.0781	43.9327	61.9179	55.3993	67.3519	61.4514	62.2903	65.5942	66.0595	54.2864	73.8477	72.9283	70.4813	65.7051
TPM	Gsta3	0	0	0	0	0	0	0	2.16527	7.30389	2.36092	1.3791	31.2354	5.09602	7.46586	0	0	0	0	0	0	0	3.49657	1.98338	2.82945	0.940589	0.902245	0	6.83093	0	0	0	0	0	0	0	0.542101	0	0	0.590782	0	1.60185	0
TPM	Kcnq5	0	0	0	0	0	0	0	2.16527	3.65195	3.30529	4.1373	16.8926	4.63275	4.35509	0	0	0	0	0	0	0	0	0	0	0	0	0	0	0	0	0	0	0.474309	0	0	0	0	0	0.590782	0	0	0
TPM	Rims1	0	0	0	0	0	0	0	1.62395	2.43463	4.24965	8.27459	5.09966	1.38982	3.11078	0	0	0	0	0	0	0	0.49951	0	0	0	0	0	0	1.61839	1.03371	0	0	0	0.60843	0.486643	1.0842	2.77561	4.57837	3.54469	1.13951	3.73765	4.10657
TPM	Ogfrl1	0	0	0	0	0	37.1928	0	15.6982	11.5645	12.749	11.4925	9.56186	9.72877	17.4203	0	0	0	0	2.45746	0	0	6.99315	11.9003	13.3388	12.2277	18.9471	8.84549	12.1981	15.6444	18.0899	11.2578	22.0406	18.0237	19.4698	17.0325	19.5156	24.4254	12.427	24.2221	18.2321	18.6882	17.7951
TPM	Smap1	194.334	10.2792	43.7377	0	0	11.1578	67.6992	66.582	73.0389	62.8004	71.2534	62.7895	69.0279	62.8377	169.473	169.473	169.473	169.473	211.341	60.754	223.156	105.397	116.524	105.094	102.995	117.743	106.611	101.976	87.3931	65.6406	80.2118	67.3131	87.7471	81.5296	72.0232	142.03	151.548	155.011	140.606	127.625	138.827	134.832
TPM	Sdhaf4	0	0	0	0	0	0	0	0.541317	1.21732	3.30529	4.1373	3.18729	1.8531	1.86647	0	0	0	0	0	0	0	4.9951	7.43768	4.44628	3.76236	2.70673	4.65552	3.90339	2.69732	2.06742	2.81445	5.95691	4.74309	5.47587	1.45993	6.50521	6.66147	5.23243	10.6341	2.27901	6.40739	6.84428
TPM	Fam135a	127.064	56.5355	356.15	29.909	4.84651	59.5084	0	44.9293	51.1273	74.1328	62.0594	89.8815	80.1465	64.7041	564.911	564.911	564.911	564.911	2.45746	14.4652	85.8293	33.9667	47.6011	43.6544	55.4948	36.5409	51.6763	38.058	67.9724	54.2698	60.5107	58.9734	53.5969	60.843	57.4239	59.6311	70.5005	54.2864	67.9399	66.661	68.3455	58.1764
TPM	Col9a1	0	0	0	0	0	0	0	0	0	0	0	0.956186	0	0	0	0	0	0	0	0	0	0	0	0	0	0	0	0	0	0	0	0	0	0	0	0	0	0	0	0	0	0
TPM	Col19a1	0	0	0	0	0	0	0	0	0	0	0	0.637457	0.92655	0	0	0	0	0	0	0	0	0	0	0	0	0	0	0	0	0	0	0	0	0	0	0	0	0	0	0	0	0
TPM	Lmbrd1	3.73719	0	0	0	116.316	0	0	31.3964	37.7368	27.3867	22.985	34.4227	31.0394	26.7527	0	0	0	0	68.8087	0	235.418	26.4741	26.7756	30.3156	34.3315	24.8117	37.7097	31.715	51.7885	54.7866	49.2529	38.1242	43.6364	42.5901	38.9314	98.6623	67.1698	96.1459	70.303	64.382	64.6079	71.8649
TPM	Adgrb3	0	0	0	0	0	0	0	0	0.608658	0.472184	0	0	0	0.622155	0	0	0	0	0	0	0	0	0	0	0	0	0	0	0	0	0	0	0	0	0	0	0	0	0.590782	0	0	0.684428
TPM	Phf3	306.449	621.891	143.71	37.3863	358.642	145.052	67.6992	120.714	141.817	158.182	134.692	209.723	189.016	139.985	0	0	0	0	599.619	601.754	149.588	133.369	141.812	128.942	137.326	133.081	103.818	121.493	147.813	141.618	128.996	145.944	134.229	119.861	116.308	108.962	133.784	97.454	105.159	111.102	95.577	101.295
TPM	Ptp4a1	0	66.8147	0	0	0	0	0	10.285	18.2597	9.44367	12.4119	20.3986	11.1186	11.1988	0	0	0	0	0	0	0	16.9834	22.313	28.2945	26.3365	16.6915	19.5532	18.0532	22.118	29.4607	30.4899	29.7845	26.087	23.7288	17.5192	42.2838	48.8508	49.054	35.4469	37.0339	44.3178	38.328
TPM	Lgsn	0	0	0	0	0	0	0	0	0	0	0	0	0	0	0	0	0	0	0	0	0	0	0	0	0	0	0	0	0	0	0	0	0	0	0	0	1.11024	0.654053	0	0.569753	1.0679	2.05328
TPM	Khdrbs2	0	0	0	0	0	0	0	0	0.608658	0	0.919399	0	0	0	0	0	0	0	0	0	0	0	0	0	0	0	0	0	0	0	0	0	0	0	0	1.6263	2.22049	1.96216	0	2.27901	1.0679	6.84428
TPM	Prim2	7.47437	0	0	0	0	9.29819	67.6992	11.3677	13.3905	15.5821	13.791	22.9485	18.0677	14.9317	427.718	427.718	427.718	427.718	66.3513	0	73.568	20.4799	18.3463	27.0819	27.2771	28.8718	28.3987	27.8116	13.4866	17.0562	12.196	22.6363	22.7668	23.7288	16.0592	13.5525	13.3229	5.88648	15.9511	19.3716	17.6203	14.373
TPM	Rab23	0	0	0	0	0	1.85964	0	3.78922	4.86926	3.77747	2.7582	7.33076	9.2655	5.5994	2.69005	2.69005	2.69005	2.69005	27.032	0	0	4.49559	8.42937	8.08415	5.64353	5.86459	7.91439	6.343	8.09195	8.26968	7.97428	3.57415	9.96049	6.69273	7.29965	3.7947	4.44098	5.23243	4.72626	6.83703	8.00924	2.73771
TPM	Bag2	0	0	0	0	0	0	0	7.03712	8.52121	8.02712	11.9522	13.3866	14.3615	12.4431	0	0	0	0	140.075	0	4.90453	10.9892	11.4044	14.9557	16.9306	6.76684	9.31104	12.686	34.5257	34.1124	39.8714	48.8467	46.4823	41.3733	38.9314	6.50521	4.9961	13.0811	10.6341	9.68579	4.2716	6.84428
TPM	Bend6	0	0	0	0	0	0	0	1.08263	0	0	0	0.637457	0.463275	0	0	0	0	0	0	0	0	0	0	0	0	0	0	0	0	0	0	0	0	0	0	0	0	0	0	0.569753	0.53395	0
TPM	Dst	295.238	539.657	781.03	127.113	736.67	260.349	96.7132	310.716	214.248	233.731	243.641	159.364	306.688	314.188	667.133	667.133	667.133	667.133	353.874	558.359	1105.97	170.333	239.493	196.041	270.89	210.223	282.59	167.846	299.942	342.158	196.542	259.721	215.336	304.824	289.066	503.069	404.129	572.951	484.441	274.051	356.144	431.874
TPM	Ccdc115	0	0	0	0	0	0	0	1.08263	3.04329	3.77747	1.8388	9.56186	8.80222	4.35509	0	0	0	0	0	0	0	1.49853	0	1.21262	0	0	0.465552	0.487923	0.539463	0.516855	0.469075	0	0.474309	0.60843	1.94657	1.0842	0	0	0	0	0.53395	1.36886
TPM	Imp4	26.1603	0	0	0	0	13.0175	0	24.9006	25.5636	24.0814	26.2029	29.0043	29.6496	23.6419	2.69005	2.69005	2.69005	2.69005	12.2873	0	34.3317	26.9736	42.6427	52.1428	48.4403	40.1499	35.382	34.1546	46.3938	39.281	56.289	63.1432	68.7748	55.3671	71.0499	24.9366	41.079	41.8594	50.8072	54.1265	49.1234	38.328
TPM	Ptpn18	0	0	0	0	0	3.71928	0	10.8263	12.1732	20.3039	11.0328	32.5103	19.9208	13.6874	0	0	0	0	0	0	24.5227	5.49462	13.8837	9.29677	15.99	16.6915	15.8288	9.75847	4.85517	13.4382	12.196	7.74398	17.0751	16.4276	15.5726	13.0104	13.8781	19.6216	21.2681	24.4994	22.4259	23.955
TPM	Amer3	0	0	0	0	0	0	0	0	0	0	0	0	0	0	0	0	0	0	0	0	0	0	0	0	0	0	0	0	0	0	0	0	0	0	0	0	0	0	0	0	0	0
TPM	Arhgef4	0	0	0	0	0	0	0	18.9461	23.7377	20.7761	16.5492	51.9528	44.0111	27.3748	0	0	0	0	0	0	0	1.99804	0.99169	0.808415	0.940589	2.70673	0.931104	0	10.7893	8.26968	6.56705	6.5526	1.89724	13.3855	9.24622	7.04731	2.22049	5.23243	2.36313	7.40678	2.1358	5.47542
TPM	Fam168b	22.4231	0	0	0	0	0	4.83566	80.6562	102.255	104.353	94.6981	116.017	111.186	102.033	45.7309	45.7309	45.7309	45.7309	103.213	83.8984	49.0453	76.9246	84.2937	85.2878	87.9451	93.8335	73.0917	91.2417	108.432	100.27	98.9748	100.672	92.4902	89.4392	119.714	75.8941	84.9337	75.2161	66.1676	92.2999	87.0338	61.5985
TPM	Plekhb2	41.109	0	0	67.2953	0	0	38.6853	33.5617	38.9541	56.1899	40.9133	110.918	63.0054	36.085	0	0	0	0	0	28.9305	0	16.9834	13.8837	25.4651	23.0444	12.6314	18.6221	17.0773	36.6835	28.9439	28.6136	22.6363	30.8301	25.5541	21.8989	26.0208	38.3034	20.9297	25.4036	30.1969	37.3765	28.0615
TPM	Hs6st1	0	30.8375	0	37.3863	0	102.28	0	45.4706	44.432	55.7177	45.0506	67.2517	59.7625	36.7072	0	0	0	0	2.45746	37.6096	36.784	39.9608	21.8172	24.6567	21.6335	28.4207	30.2609	21.4686	39.3808	34.6293	37.526	41.1027	35.5732	37.7227	51.5842	58.0048	64.3942	54.2864	36.6285	35.3247	48.5894	42.4345
TPM	Uggt1	680.168	236.421	249.93	515.93	252.019	195.262	164.412	252.254	261.114	257.34	233.068	313.629	323.829	273.748	441.169	441.169	441.169	441.169	697.917	228.551	203.538	189.814	216.684	212.209	220.098	211.576	204.377	214.686	278.363	303.394	277.223	316.908	293.123	284.137	281.28	170.762	190.407	160.897	189.05	196.565	168.728	192.324
TPM	Neurl3	0	0	0	0	0	0	0	2.16527	4.26061	14.1655	0.919399	17.2113	12.9717	3.73293	0	0	0	0	0	0	0	0	0	0	0	0	0	0	0	0	0	0	0	0	0	0.542101	0	0	0	0.569753	0	0
TPM	Arid5a	0	0	0	0	0	0	0	3.2479	3.65195	7.55494	5.97609	21.3548	14.8248	10.5766	0	0	0	0	0	0	0	0	0.495845	2.02104	0.470295	0	0	0.975847	2.15785	0.516855	1.40723	0.595691	2.37154	1.21686	0.486643	1.0842	1.11024	1.30811	2.36313	0	1.0679	0
TPM	Kansl3	310.186	0	0	14.9545	247.172	0	0	70.9125	93.7333	83.5765	89.1817	103.587	104.7	87.7239	83.3916	83.3916	83.3916	83.3916	154.82	11.5722	71.1157	98.9031	106.111	87.713	88.4154	101.503	108.008	93.1934	57.7226	70.2923	70.8303	75.0571	66.4032	66.9273	76.403	79.1467	62.7288	79.7945	76.2109	80.3351	80.6264	76.6559
TPM	Fer1l5	0	0	0	0	0	0	0	0	0	0	0	0.637457	1.38982	0.622155	0	0	0	0	0	0	0	0	0	0	0	0	0.465552	0	0	0	0	0	0.474309	0	0	0	0	0	0	0	0	2.73771
TPM	Lman2l	0	0	31.2412	0	0	26.0349	0	15.1569	13.3905	13.6933	12.4119	17.8488	17.6044	13.6874	10.7602	10.7602	10.7602	10.7602	194.139	0	0	28.4721	27.2715	25.0609	20.2227	27.5185	28.3987	30.2513	21.5785	35.663	24.3919	21.4449	26.087	26.1625	28.2253	18.4314	19.9844	17.0054	20.0866	11.3951	28.8333	16.4263
TPM	Cnnm4	0	0	0	486.021	0	7.43855	72.5349	83.3628	60.2571	74.1328	62.9788	86.3755	75.5138	65.3263	94.1518	94.1518	94.1518	94.1518	0	0	51.4976	71.9295	71.8975	85.2878	83.2421	91.5779	100.094	80.9953	34.5257	48.5844	38.9332	39.3156	44.1107	45.6323	43.3112	46.0786	53.8469	58.8648	61.4413	51.8475	52.3271	49.2788
TPM	Cnnm3	242.917	0	0	0	213.246	70.6663	0	62.7928	55.3879	48.6349	59.3012	50.0404	70.4178	49.7724	166.783	166.783	166.783	166.783	66.3513	0	61.3067	84.4173	72.3934	67.9069	79.9501	76.6908	86.5927	74.6523	52.3279	72.3597	55.8199	61.9519	62.1345	74.2285	77.3763	66.6784	84.9337	58.2108	53.1704	84.8931	58.7345	66.3895
TPM	Ankrd23	0	0	268.674	0	0	128.315	0	5.95449	9.12987	2.36092	5.51639	7.01203	10.6553	6.22155	0	0	0	0	120.415	0	26.9749	12.4878	13.8837	8.89256	12.698	10.3758	8.84549	11.2222	1.61839	7.75283	6.56705	9.53105	9.48618	1.21686	2.91986	4.87891	8.88196	6.54053	11.2249	13.1043	11.2129	7.52871
TPM	Ankrd39	0	0	0	0	0	0	0	3.78922	4.26061	6.13839	3.6776	7.64949	2.31637	4.97724	0	0	0	0	0	0	0	8.49168	3.47092	2.02104	2.82177	7.66908	6.05218	2.92754	9.71034	4.13484	8.91243	4.76553	4.26878	2.43372	4.86643	5.42101	3.88586	4.57837	1.77235	9.68579	6.94134	2.73771
TPM	Sema4c	0	0	0	0	0	0	0	18.4048	21.303	13.6933	15.1701	23.5859	20.3841	14.3096	24.2105	24.2105	24.2105	24.2105	0	0	0	14.4858	11.9003	14.1473	12.698	14.4359	12.5699	15.1256	23.1969	32.5619	15.0104	16.0837	25.1384	27.3794	24.3322	11.9262	11.1024	11.773	9.45251	10.8253	9.61109	11.6353
TPM	Fam178b	0	0	0	0	0	0	0	0	0	0	0	0.318729	0	0	0	0	0	0	0	0	0	0	0	0	0	0	0	0	0	0	0	0	0	0	0	0	0	0	0	0	0	0.684428
TPM	Cox5b	0	0	0	0	0	0	0	58.4622	52.3446	57.6064	50.5669	91.1564	55.1297	53.5053	0	0	0	0	51.6066	0	0	33.4672	33.7175	44.0586	48.4403	42.8566	52.1418	34.1546	46.3938	45.4833	55.8199	51.2294	50.751	48.066	39.9047	43.368	37.7483	50.3621	41.9455	53.5567	38.9783	30.1148
TPM	Actr1b	0	0	0	0	9.69302	0	24.1783	41.1401	36.5195	57.6064	39.5342	77.7698	50.0337	39.8179	0	0	0	0	0	0	0	34.9657	41.1551	34.3576	34.8018	35.1876	43.2964	33.6667	24.2759	23.7753	27.2064	35.1458	35.5732	35.8974	32.6051	56.9206	50.5161	48.4	50.2165	45.5802	51.2592	49.2788
TPM	Zap70	0	0	0	0	0	0	0	0	0	0	0.919399	0	0.463275	0.622155	104.912	104.912	104.912	104.912	0	0	0	0	0	0	0	0	0	0	1.07893	0	0	0	0	0	0	0	0	0	0	0	0	0
TPM	Tmem131	538.155	668.147	193.696	89.727	431.339	208.279	304.647	238.721	264.158	336.195	260.19	440.483	380.812	249.484	150.643	150.643	150.643	150.643	452.172	300.877	252.583	208.795	180.488	210.996	187.648	221.05	262.106	217.126	256.245	259.978	241.105	253.764	254.23	306.04	263.761	292.734	295.88	311.984	248.719	227.901	280.324	279.931
TPM	Vwa3b	0	0	0	0	0	0	0	2.16527	3.04329	1.41655	3.2179	3.50602	1.38982	4.35509	0	0	0	0	0	0	0	3.99608	1.48754	2.42524	0.470295	0.451122	0	0.487923	0	0	0	0.595691	0	0	0	0	1.11024	1.30811	0	2.27901	3.73765	4.10657
TPM	Cnga3	0	0	0	0	0	0	0	0	0	0	0	0	0.92655	0	0	0	0	0	0	0	0	0	0	0	0	0.451122	0.465552	0	0	0	0	0	0	0	0	0	0.555122	0	0.590782	0	0	0
TPM	Inpp4a	362.507	149.048	0	336.476	610.66	128.315	29.014	91.4826	83.9948	71.2997	92.3996	56.7337	75.0505	70.9257	2.69005	2.69005	2.69005	2.69005	68.8087	72.3262	2.45227	75.9256	73.8809	72.3531	71.4848	56.3903	79.6094	70.7489	93.8666	83.7305	78.3355	69.6958	79.6839	68.7526	57.9105	63.4258	62.1737	43.8216	56.7151	60.9635	53.395	52.0165
TPM	Coa5	0	0	0	0	0	0	0	8.66107	17.6511	25.0257	8.73429	43.9846	24.0903	9.33233	0	0	0	0	0	0	0	0.49951	1.48754	2.02104	0.940589	0.902245	2.32776	2.43962	1.61839	0.516855	0.93815	2.38276	0	1.21686	0	0	0.555122	0	2.95391	0	2.1358	2.05328
TPM	Unc50	0	0	0	0	0	9.29819	33.8496	20.5701	19.4771	17.943	21.1462	16.8926	20.3841	15.5539	0	0	0	0	29.4895	0	0	12.9873	21.8172	29.9114	15.0494	26.6162	13.9666	17.5652	18.8812	13.4382	19.2321	23.2319	14.7036	10.3433	11.6794	16.8051	16.6537	13.0811	8.86173	19.9413	19.2222	12.3197
TPM	Mgat4a	0	0	0	0	0	0	0	29.7724	51.7359	78.3825	27.582	132.272	87.0957	46.0395	0	0	0	0	0	0	0	12.4878	13.3878	8.48836	7.99501	13.5337	10.7077	7.31885	23.1969	17.0562	10.7887	10.7224	12.8063	9.73488	15.0859	15.1788	17.2088	12.427	17.1327	13.1043	17.0864	13.0041
TPM	Cracdl	0	0	0	0	232.633	0	0	18.9461	20.6944	22.1926	10.5731	29.9605	19.4575	19.2868	0	0	0	0	0	98.3637	0	5.99413	12.892	8.08415	6.58412	12.6314	12.5699	12.686	1.61839	2.06742	3.28353	5.36122	6.16601	1.21686	3.4065	8.67361	9.9922	7.19459	12.9972	7.97654	9.61109	10.9508
TPM	Tsga10	0	0	0	0	9.69302	0	38.6853	16.7808	17.0424	8.49931	11.4925	6.05584	14.3615	15.5539	0	0	0	0	90.9258	0	4.90453	15.4848	22.313	27.8903	14.5791	19.3983	23.7432	21.4686	9.71034	5.68541	8.44335	9.53105	7.11463	7.90959	2.91986	9.75781	13.3229	32.0486	14.7695	13.1043	8.00924	15.0574
TPM	Lipt1	0	0	0	0	0	0	0	0	1.82597	1.88873	0.919399	3.18729	3.24292	3.11078	0	0	0	0	0	0	0	0.49951	0.495845	0.808415	1.41088	1.35337	1.39666	0.975847	3.77624	3.10113	4.69075	2.97845	2.84585	0.60843	2.43322	0.542101	0.555122	2.61621	1.18156	0	0.53395	0.684428
TPM	Mitd1	0	0	0	0	0	0	0	41.1401	45.6493	36.3581	39.5342	40.1598	41.6947	43.5509	61.8712	61.8712	61.8712	61.8712	17.2022	0	2.45227	37.4633	66.9391	75.5868	54.0839	53.2325	60.9873	65.8697	25.8942	49.1012	39.4023	48.8467	36.0475	53.5419	37.4715	33.0681	36.0829	36.627	31.3114	37.6037	41.6481	30.7993
TPM	Mrpl30	0	0	0	0	0	0	0	3.2479	14.6078	5.19402	4.1373	24.8608	18.0677	8.08802	0	0	0	0	0	0	0	7.49266	8.42937	4.44628	2.82177	2.70673	4.65552	2.92754	4.85517	3.10113	0.93815	2.97845	8.06325	8.51802	2.91986	2.7105	2.77561	2.61621	0.590782	7.40678	3.73765	4.10657
TPM	Lyg2	0	0	0	0	0	0	0	0	0	0	0	0.318729	0	0	0	0	0	0	0	0	0	0	0	0	0	0	0	0	0	0	0	0	0	0	0	0	0	0	0	0	0	0
TPM	Lyg1	0	0	0	0	0	0	0	0	0	0	0	0	0.463275	0	0	0	0	0	0	0	0	0	0	0	0	0	0	0	0	0	0	0	0	0	0	0	0	0	0	0	0	0
TPM	Txndc9	0	0	0	0	0	0	0	5.95449	8.52121	15.5821	4.597	30.2792	16.2146	9.95448	0	0	0	0	0	0	0	2.99706	8.42937	5.2547	4.23265	4.51122	1.86221	5.36716	2.15785	4.13484	5.15983	2.97845	5.2174	3.65058	5.35307	5.42101	3.33073	3.92432	5.31704	3.41852	2.66975	4.10657
TPM	Eif5b	848.341	904.568	1143.43	635.566	741.516	849.855	1223.42	399.492	444.929	476.433	416.028	509.966	503.116	459.151	1363.86	1363.86	1363.86	1363.86	1088.65	746.407	1334.03	402.106	434.36	416.738	520.616	473.679	440.878	463.527	586.397	499.799	546.472	585.564	530.752	515.949	546.014	370.797	369.156	385.892	384.008	433.582	403.132	403.813
TPM	Rev1	0	0	299.916	650.521	140.549	55.7891	362.675	108.805	103.472	109.547	97.4563	115.061	129.717	97.0562	56.4911	56.4911	56.4911	56.4911	4.91491	49.1818	267.297	68.9324	101.648	71.1405	68.1927	69.924	80.075	73.6764	52.8674	65.6406	59.5725	56.5906	63.0831	55.9756	48.6643	56.3785	58.843	44.4756	59.0782	53.5567	43.7839	39.6968
TPM	Aff3	0	0	0	0	0	0	0	0.541317	3.65195	0.944367	0.4597	0	0	1.86647	0	0	0	0	0	0	0	0	0	0	0	0	0	0	0	0	0	0	0	0	0	0	0	0	0.590782	0	0	0
TPM	Lonrf2	0	0	0	0	0	0	0	7.03712	3.04329	3.77747	4.597	3.18729	3.7062	6.84371	0	0	0	0	0	0	117.709	1.99804	0.495845	1.21262	0	0	0.931104	0	11.8682	9.82025	13.1341	10.7224	10.4348	10.9517	4.86643	1.6263	5.55122	1.96216	9.45251	3.98827	4.80555	1.36886
TPM	Chst10	0	0	0	0	0	0	0	1.62395	4.26061	7.08275	4.597	2.2311	4.63275	4.35509	8.07016	8.07016	8.07016	8.07016	0	0	0	0.49951	1.98338	0	0	0.902245	2.32776	4.39131	0	0.516855	3.28353	1.19138	0	0.60843	0.486643	2.7105	1.11024	2.61621	2.36313	1.70926	2.66975	0
TPM	Pdcl3	0	0	0	0	0	0	0	25.9832	22.5203	31.6363	17.4686	33.7852	20.3841	28.6191	0	0	0	0	0	0	0	23.9765	22.313	16.1683	21.6335	18.0449	20.4843	23.9082	17.8023	8.26968	32.8353	35.1458	30.3558	26.7709	18.4924	29.2734	34.4176	29.4324	37.81	28.4876	21.358	41.7501
TPM	Npas2	0	0	0	89.727	189.014	202.701	14.507	144.532	131.47	133.628	131.014	151.077	129.254	139.985	0	0	0	0	24.5746	11.5722	53.9499	134.368	107.103	98.2224	87.4748	69.4729	94.0415	98.0726	195.286	218.63	135.563	134.03	128.063	184.963	184.924	111.673	113.8	125.578	90.3896	84.3234	76.3548	102.664
TPM	Rpl31	0	0	131.213	0	0	0	29.014	35.1856	52.3446	45.3296	31.7193	91.1564	49.1071	29.2413	56.4911	56.4911	56.4911	56.4911	0	0	4.90453	10.4897	14.3795	16.1683	16.9306	11.7292	15.3632	15.6135	17.8023	23.7753	26.2682	20.2535	19.4467	18.8613	23.8455	5.96311	17.7639	15.6973	8.27095	13.1043	23.4938	15.7418
TPM	Tbc1d8	190.596	0	299.916	246.749	227.786	163.648	120.892	163.478	119.906	124.184	137.91	104.543	125.084	133.763	145.263	145.263	145.263	145.263	211.341	0	102.995	84.9168	88.7563	101.456	88.4154	88.42	87.9894	85.8745	170.47	164.36	104.135	101.863	90.1187	152.108	118.254	256.414	153.769	126.232	131.154	145.287	133.487	155.365
TPM	Cnot11	14.9487	30.8375	0	0	130.856	197.122	120.892	152.651	134.513	138.35	171.008	102.949	103.774	150.562	51.111	51.111	51.111	51.111	0	118.615	181.468	243.761	237.51	223.123	223.86	245.862	249.536	219.566	191.509	144.203	180.594	152.497	184.98	175.836	192.224	173.472	190.407	164.821	197.321	195.425	200.231	174.529
TPM	Rnf149	0	0	0	0	0	0	96.7132	38.9748	36.5195	41.5522	37.6954	63.1083	53.7399	46.6616	80.7016	80.7016	80.7016	80.7016	9.82982	2.89305	0	60.9403	62.4765	65.4816	72.4254	73.0818	70.7639	43.4252	58.262	59.4383	43.1549	55.3993	59.7629	55.3671	67.1567	49.3312	39.4137	51.6702	51.398	50.1382	30.9691	39.0124
TPM	Creg2	0	0	0	0	0	0	0	0.541317	1.21732	0.472184	3.2179	1.59364	2.31637	0	0	0	0	0	0	0	0	2.49755	3.47092	6.06311	4.70295	6.31571	5.58663	5.85508	1.07893	2.06742	3.28353	1.78707	2.37154	0.60843	0	0.542101	2.22049	1.96216	3.54469	0.569753	0	2.05328
TPM	Rfx8	0	0	0	0	0	0	0	0	0	0	0.4597	0.318729	0.463275	0	0	0	0	0	0	0	0	0	0	0	0	0	0	0	0	0	0	0	0	0	0	0	0	0	0	0	0	0
TPM	Map4k4	1023.99	1557.3	799.775	665.475	789.981	656.452	812.391	636.048	617.179	578.425	641.741	463.431	533.693	600.38	1030.29	1030.29	1030.29	1030.29	2103.58	1287.41	1142.76	641.871	504.77	627.33	597.744	545.858	580.544	664.064	949.456	957.216	851.371	914.386	1000.79	997.217	1073.53	389.77	424.113	421.864	446.631	421.047	404.2	416.817
TPM	Il1r2	0	0	0	0	0	0	0	0	0	0	0	0	0	0	0	0	0	0	0	0	0	0	0	0	0	0	0	0	0	0	0	0	0	0	0	0	0	0.654053	0	0	0	0
TPM	Il1r1	0	0	0	0	0	0	0	4.87185	4.86926	11.3324	0.919399	10.8368	12.5084	4.97724	0	0	0	0	0	0	0	0.999021	1.98338	1.61683	1.41088	0.902245	2.79331	2.43962	2.15785	2.58428	1.8763	0.595691	1.42293	3.65058	1.94657	5.42101	4.44098	1.96216	2.95391	5.69753	2.1358	5.47542
TPM	Il1rl2	0	0	0	0	0	0	0	0	0	0	0	0.318729	0	0	0	0	0	0	0	0	0	0	0	0	0	0	0	0	0	0.516855	0	0	0	0	0	0	0	0	0	0	0	0
TPM	Il1rl1	0	0	0	0	0	0	0	0	0	0	0	0.318729	0	0.622155	0	0	0	0	0	0	0	0	0	0	0	0	0	0	0	0	0	0	0	0	0	0	0	0	0	0	0	0.684428
TPM	Il18r1	0	0	0	0	0	0	0	0.541317	0	0.944367	2.7582	0.318729	2.31637	0	0	0	0	0	0	0	0	0.49951	1.48754	0.808415	0.470295	1.80449	2.79331	3.41546	0	1.03371	0.469075	0.595691	0	0	0.973286	0.542101	0.555122	0	0	1.13951	0	2.05328
TPM	Il18rap	0	0	0	0	0	0	0	0	0.608658	0	0	0	0	0.622155	0	0	0	0	0	0	0	0	0	0	0	0	0	0	0	0	0	0	0	0	0	0	0	0	0	0	0	0
TPM	Slc9a4	0	30.8375	537.349	59.818	189.014	143.192	62.8636	5.41317	13.3905	26.9145	5.51639	37.9287	25.9434	14.9317	0	0	0	0	7.37237	237.23	0	11.9883	9.42106	4.85049	5.17324	7.66908	3.25887	4.39131	16.1839	8.26968	14.5413	11.3181	10.9091	6.0843	12.6527	2.7105	7.21659	1.30811	5.90782	7.97654	5.3395	1.36886
TPM	Slc9a2	145.75	87.3731	6.24824	7.47725	159.935	310.56	372.346	18.9461	23.7377	23.137	24.8238	14.6615	16.6779	19.2868	2.69005	2.69005	2.69005	2.69005	31.9469	52.0749	31.8795	52.4486	42.1468	50.5259	37.6236	36.992	40.9686	42.4493	68.5118	60.4721	81.6191	81.014	74.9408	68.7526	72.9965	57.4627	58.843	61.481	69.1215	88.8814	71.5492	78.0248
TPM	Mfsd9	0	0	0	0	0	0	0	2.16527	3.65195	2.8331	1.8388	7.96822	2.31637	3.73293	0	0	0	0	0	0	0	0	0.495845	0.808415	2.35147	0.902245	2.79331	1.46377	1.61839	1.03371	0.93815	2.38276	2.84585	0.60843	0.486643	1.0842	2.77561	0.654053	2.36313	1.13951	0	1.36886
TPM	Tmem182	0	0	0	0	0	0	0	0.541317	2.43463	0	1.3791	0.637457	0.463275	3.11078	0	0	0	0	24.5746	0	0	0	1.98338	1.61683	0.470295	0.451122	1.86221	3.41546	1.61839	0	0.469075	0.595691	2.37154	0.60843	0.486643	0.542101	0	1.96216	0.590782	0.569753	0	0
TPM	Pou3f3	0	0	0	0	0	1.85964	0	0.541317	0.608658	0	0.4597	0	0	0	0	0	0	0	0	0	0	0	0.495845	0.808415	0.470295	0.451122	0.931104	0	0	1.55057	0.469075	0	0	1.21686	0.973286	0.542101	0.555122	0.654053	0	0.569753	1.0679	0.684428
TPM	Mrps9	3.73719	0	0	0	0	0	0	63.8754	64.5177	64.6892	55.6236	71.3952	72.2709	73.4143	16.1403	16.1403	16.1403	16.1403	0	211.193	78.4725	57.9432	66.4432	61.0353	42.3265	55.9392	68.9017	57.575	56.1042	56.3372	79.2737	82.801	58.8143	60.843	57.4239	33.6102	35.5278	38.5892	62.0321	44.4407	43.2499	37.6435
TPM	Tgfbrap1	0	0	0	0	0	29.7542	29.014	40.0575	36.5195	49.1071	47.8088	46.2157	50.0337	42.3066	0	0	0	0	0	0	53.9499	69.9315	57.0222	48.5049	56.9056	47.3679	56.7974	65.3817	50.7096	34.1124	56.7581	48.8467	56.4428	57.8009	59.8571	33.0681	39.4137	39.2432	38.4008	60.9635	41.6481	43.8034
TPM	Fhl2	48.5834	0	6.24824	381.34	450.726	104.14	265.961	75.2431	75.4736	65.1613	71.2534	52.5902	57.4461	59.1047	53.801	53.801	53.801	53.801	31.9469	17.3583	242.774	118.384	74.3768	75.1826	100.643	89.7734	67.9706	78.5557	65.8145	74.4271	75.052	78.0355	65.4546	54.7587	56.9372	35.7786	46.0751	39.8973	44.8994	29.6271	50.7252	45.1723
TPM	Nck2	0	0	181.199	0	0	79.9644	304.647	68.7473	52.3446	58.0786	43.6715	52.2715	48.1806	54.7497	0	0	0	0	4.91491	54.9679	71.1157	59.9413	58.5097	45.6754	45.1483	46.9167	40.0375	46.3527	29.131	36.6967	30.959	18.4664	24.1898	24.3372	19.9524	67.7626	58.843	52.3243	47.8533	54.1265	53.395	37.6435
TPM	Uxs1	0	0	0	0	82.3907	5.57891	43.5209	96.3544	110.776	89.2427	86.8832	60.5584	72.7341	95.8119	40.3508	40.3508	40.3508	40.3508	110.585	167.797	49.0453	160.343	165.612	143.898	135.445	122.254	125.699	177.116	145.116	130.764	125.712	126.882	159.842	169.752	156.212	107.878	101.587	117.73	127.609	112.811	108.926	92.3978
TPM	Tpp2	0	231.282	243.681	0	14.5395	124.596	212.769	93.6479	118.08	130.323	110.328	137.053	145.932	116.343	427.718	427.718	427.718	427.718	253.118	297.984	289.367	96.4055	120.986	107.923	113.341	109.172	105.215	94.1692	97.1034	99.2362	103.666	105.437	114.308	105.258	105.602	91.615	86.5991	126.232	105.75	119.648	142.565	123.197
TPM	Mettl21c	0	0	0	0	0	0	0	0.541317	0	0	0	0.318729	0.463275	0	0	0	0	0	0	0	0	0	0	0	0	0	0	0	0	0	0	0	0	0	0	0	0	0	0	0	1.60185	0
TPM	Tex30	0	0	0	0	0	0	0	11.3677	14.6078	16.9986	22.985	14.3428	10.6553	14.3096	0	0	0	0	0	0	0	11.4887	15.867	18.9978	21.1633	18.496	17.2254	14.1498	23.7364	22.7416	17.8249	33.3587	31.7787	26.1625	34.5517	18.4314	16.6537	10.4649	12.9972	19.3716	16.0185	12.3197
TPM	Poglut2	0	0	0	0	0	0	111.22	11.909	5.47792	11.8046	4.597	23.5859	9.2655	17.4203	0	0	0	0	0	0	0	17.4829	11.9003	10.5094	7.99501	8.1202	13.0355	9.27054	15.105	19.6405	13.1341	11.3181	13.755	12.777	13.626	13.0104	10.5473	11.773	10.6341	6.83703	9.61109	8.89756
TPM	Bivm	0	0	56.2342	0	67.8512	29.7542	0	14.0742	12.7818	9.91586	11.9522	21.0361	21.7739	12.4431	5.3801	5.3801	5.3801	5.3801	0	0	17.1659	8.49168	12.892	7.67994	6.11383	11.2781	11.6388	16.5894	11.8682	5.68541	9.85058	13.1052	7.11463	8.51802	12.6527	28.7313	24.9805	16.3513	15.9511	23.3599	20.824	29.4304
TPM	Ercc5	0	0	62.4824	0	0	72.5259	265.961	37.8922	55.9965	43.9131	40.9133	107.412	63.9319	52.8832	5.3801	5.3801	5.3801	5.3801	127.788	0	39.2363	29.9706	36.6925	30.7198	23.5147	32.4808	33.9853	49.2803	60.9594	57.3709	54.4127	50.6337	35.0989	44.4154	30.6585	52.5838	46.0751	62.1351	47.8533	48.9987	59.8024	51.3321
TPM	Gulp1	3.73719	0	0	0	106.623	1.85964	0	34.6443	21.303	28.8032	31.7193	33.7852	25.9434	33.5964	0	0	0	0	0	0	31.8795	5.49462	14.3795	10.9136	6.58412	17.1427	9.31104	8.2947	33.4467	27.9102	19.2321	24.4233	18.498	27.9878	37.4715	46.0786	28.3112	32.7027	31.9022	38.1734	38.4444	46.5411
TPM	Col3a1	0	0	0	0	0	0	0	0.541317	0	0	0.4597	0	0	1.24431	0	0	0	0	0	0	0	0.49951	0	0	0	0	0	0	0	0	0	0	0	1.21686	0	0.542101	0	0.654053	1.77235	1.13951	0	0
TPM	Col5a2	0	0	0	0	0	0	0	1.62395	3.04329	4.24965	2.2985	1.91237	1.38982	4.97724	2.69005	2.69005	2.69005	2.69005	0	0	0	14.9853	16.8587	25.8693	19.2821	19.8494	48.4174	8.78262	0	0.516855	2.81445	4.16984	1.89724	1.82529	1.45993	3.7947	7.77171	18.3135	4.72626	0.569753	4.2716	8.89756
TPM	Wdr75	194.334	0	0	0	38.7721	13.0175	0	45.4706	41.3887	41.08	45.5103	46.8531	48.6439	50.3946	0	0	0	0	0	2.89305	0	30.4701	40.6593	46.8881	55.4948	40.601	29.7953	32.2029	38.8414	28.9439	49.2529	48.251	46.9566	26.1625	35.5249	37.4049	31.642	31.3946	25.4036	34.1852	27.2314	31.4837
TPM	Slc40a1	26.1603	0	0	321.522	111.47	197.122	0	147.78	143.035	110.019	127.796	67.5705	63.9319	88.9682	99.5319	99.5319	99.5319	99.5319	22.1171	0	102.995	29.4711	56.0305	61.8437	74.7768	67.2172	95.9037	66.3576	104.656	155.573	113.516	97.6933	87.2728	120.469	105.602	167.509	210.391	206.681	233.359	206.82	202.367	218.333
TPM	Slc39a10	0	0	0	0	0	3.71928	0	112.594	116.254	140.239	108.949	162.233	133.423	141.851	45.7309	45.7309	45.7309	45.7309	12.2873	101.257	7.3568	42.4584	57.518	50.5259	64.4304	58.1948	40.0375	40.4976	125.695	126.113	121.96	110.203	95.3361	94.3067	87.1091	93.2413	86.0439	81.7567	95.7067	90.5907	74.7529	75.9715
TPM	Tmeff2	0	0	0	0	0	0	0	0	0	1.41655	0	0	0	2.48862	0	0	0	0	0	0	0	0	0	0	0	0	0	0	0	0	0	0	0	0	0	0	0	0	0	0	0	0
TPM	Cavin2	0	0	0	0	0	0	0	3.2479	7.91255	4.24965	5.97609	7.01203	8.33895	3.73293	0	0	0	0	0	0	0	0	0	0	1.88118	0	0.931104	0	0.539463	0.516855	2.81445	1.19138	0	0	1.94657	2.1684	2.22049	5.88648	0	3.41852	3.2037	4.791
TPM	Nabp1	194.334	123.35	343.653	0	38.7721	24.1753	0	30.8551	27.3896	34.4694	39.5342	43.9846	47.254	36.7072	271.695	271.695	271.695	271.695	17.2022	5.7861	98.0907	16.9834	19.338	12.1262	16.9306	18.9471	15.3632	16.5894	30.7494	26.3596	35.1806	32.763	31.3044	33.4637	36.4982	29.2734	28.8664	34.0108	29.5391	21.6506	19.7561	31.4837
TPM	Myo1b	56.0578	159.327	12.4965	0	0	100.42	0	284.733	236.768	263.478	265.706	175.301	202.451	249.484	96.8419	96.8419	96.8419	96.8419	280.15	205.407	73.568	104.398	92.2272	107.923	109.579	129.021	86.5927	110.759	122.998	94.5845	126.181	134.03	137.55	98.5657	118.741	107.336	135.45	142.584	137.061	172.635	127.614	138.254
TPM	Stat4	0	0	0	0	0	0	0	3.2479	3.04329	2.36092	0.4597	2.54983	0	1.24431	0	0	0	0	0	0	0	0	0.495845	1.21262	0	0	0	0	0	0	1.40723	0.595691	0	0.60843	0.486643	4.3368	0.555122	1.30811	0.590782	0	1.60185	1.36886
TPM	Stat1	59.795	0	18.7447	0	0	29.7542	125.727	104.474	100.429	102.936	85.5041	111.236	139.446	103.278	102.222	102.222	102.222	102.222	81.096	8.67915	7.3568	149.853	157.679	150.365	171.658	130.826	155.96	151.744	148.892	145.236	115.862	158.454	129.961	233.029	313.398	132.273	132.674	148.47	124.655	140.729	123.342	146.468
TPM	Gls	358.77	149.048	0	157.022	0	150.631	58.0279	279.32	254.419	240.341	207.324	236.178	257.118	242.641	228.654	228.654	228.654	228.654	258.033	179.369	127.518	623.389	431.881	351.661	327.795	325.71	370.58	308.368	272.968	229.484	246.264	248.403	266.562	226.944	186.871	149.62	140.446	128.849	141.197	123.067	108.926	121.828
TPM	Nab1	127.064	457.424	0	179.454	135.702	63.2277	0	186.754	196.597	186.513	191.695	189.006	195.965	169.226	190.994	190.994	190.994	190.994	221.171	66.5401	164.302	180.323	185.942	208.975	189.529	175.487	189.945	156.623	182.878	167.978	163.238	157.262	151.305	158.8	156.212	87.8203	86.5991	68.0216	77.9832	84.8931	57.1326	58.1764
TPM	Nemp2	0	0	0	0	0	0	0	2.16527	4.26061	2.36092	4.1373	8.9244	9.2655	6.22155	0	0	0	0	73.7237	0	0	0	0.495845	1.21262	4.23265	1.35337	2.32776	0.487923	0.539463	0.516855	0.93815	0	0	0.60843	0	0	0	0.654053	0	0	0.53395	0
TPM	Mfsd6	362.507	56.5355	268.674	0	489.498	61.3681	135.398	194.874	208.77	197.845	184.34	169.882	187.626	169.226	244.795	244.795	244.795	244.795	159.735	442.637	252.583	126.876	124.953	128.134	132.623	128.119	148.977	133.691	112.208	121.978	100.382	112.586	110.04	111.951	110.955	163.714	144.332	153.049	108.704	127.055	149.506	135.517
TPM	Inpp1	0	0	31.2412	0	0	0	0	44.388	35.3022	32.5807	39.0745	28.6856	40.3049	39.1958	16.1403	16.1403	16.1403	16.1403	2.45746	0	0	12.4878	9.9169	13.7431	12.698	13.0826	19.5532	8.2947	59.8804	35.1462	32.3662	32.763	39.3676	40.7648	36.9849	42.8259	30.5317	34.6648	34.8561	38.7432	32.037	32.1681
TPM	Hibch	0	0	206.192	0	0	79.9644	0	38.4335	34.6935	44.3853	48.7281	30.598	31.5027	42.3066	0	0	0	0	0	0	41.6885	28.9716	39.1718	43.2502	33.3909	36.0898	35.8475	38.058	67.9724	59.4383	65.6705	59.5691	61.6601	52.325	49.151	15.1788	9.9922	10.4649	12.9972	9.68579	20.2901	13.0041
TPM	Pms1	56.0578	0	0	747.725	0	0	0	22.7353	32.8675	19.8317	21.1462	21.0361	19.4575	17.4203	0	0	0	0	0	0	0	20.9794	26.7756	23.444	18.8118	17.1427	20.0187	18.5411	11.3287	13.4382	15.0104	16.6793	18.0237	16.4276	17.0325	18.4314	28.3112	26.1621	18.3142	17.6623	21.358	18.4796
TPM	Ormdl1	0	0	87.4754	22.4318	87.2372	1.85964	116.056	25.9832	31.0416	19.3595	27.1223	14.0241	18.9943	26.7527	0	0	0	0	0	0	0	40.9599	29.2549	26.2735	36.683	27.5185	26.0709	32.6909	30.2099	27.3933	23.9228	30.9759	19.4467	15.8192	21.8989	30.3576	28.8664	18.3135	17.7235	19.9413	26.1635	21.2173
TPM	Osgepl1	0	0	0	0	0	156.21	0	5.95449	4.86926	12.2768	5.51639	11.793	7.4124	4.97724	0	0	0	0	0	0	0	2.49755	5.95014	4.44628	6.11383	7.21796	3.25887	3.90339	8.09195	4.6517	6.09798	4.76553	8.53756	6.69273	6.813	9.21571	2.77561	5.88648	6.4986	1.13951	4.2716	2.05328
TPM	Asnsd1	7.47437	0	0	0	0	0	0	16.2395	21.303	16.9986	18.388	28.6856	21.7739	21.7754	0	0	0	0	0	0	102.995	12.9873	13.3878	12.1262	5.64353	14.887	15.8288	11.2222	11.8682	9.82025	14.0723	8.93536	16.6008	7.90959	14.1127	9.75781	13.8781	18.3135	9.45251	8.54629	11.7469	17.7951
TPM	Stk17b	0	102.792	0	0	0	0	0	82.8215	83.9948	81.6878	70.7937	59.6023	57.9094	71.5478	201.754	201.754	201.754	201.754	73.7237	0	85.8293	86.4153	111.069	102.669	110.99	109.623	94.9726	106.855	141.879	151.439	120.083	109.011	128.538	142.373	110.468	46.6207	45.52	66.7135	50.2165	64.382	72.6171	78.7092
TPM	Hecw2	37.3719	0	0	0	0	0	0	1.62395	1.82597	3.30529	1.8388	0.318729	0.463275	1.86647	0	0	0	0	0	0	0	0.999021	1.98338	1.61683	0	0	2.79331	0.975847	1.61839	0	3.28353	0.595691	3.79447	0.60843	0.973286	0.542101	3.88586	2.61621	10.0433	2.84876	4.2716	5.47542
TPM	Ccdc150	0	0	0	0	0	0	0	5.95449	4.26061	3.77747	4.597	4.4622	9.2655	11.1988	0	0	0	0	39.3193	0	115.257	12.9873	13.8837	14.9557	13.1682	11.2781	9.7766	16.5894	8.63141	9.82025	11.7269	14.8923	17.0751	12.1686	6.813	7.58941	5.55122	3.27027	5.90782	13.6741	10.145	4.10657
TPM	Gtf3c3	0	0	231.185	74.7725	101.777	154.35	0	99.6023	77.2996	96.7977	106.191	76.4949	101.92	83.3688	236.725	236.725	236.725	236.725	12.2873	248.802	0	107.395	101.648	127.325	118.514	113.683	108.008	118.077	142.418	159.708	154.326	123.308	105.771	138.722	120.201	85.1098	96.0361	130.811	90.9804	86.0326	79.0245	91.7134
TPM	Pgap1	0	5.13959	0	0	0	1.85964	0	126.127	171.033	201.622	119.062	708.853	399.806	194.735	0	0	0	0	36.8618	0	0	14.4858	15.867	13.7431	22.5741	18.9471	17.691	14.6377	47.4728	31.0113	27.2064	27.9975	29.8815	30.4215	25.7921	11.9262	10.5473	9.15675	8.86173	6.83703	10.145	9.58199
TPM	Ankrd44	0	0	0	0	0	0	0	10.285	4.26061	3.77747	2.7582	14.6615	8.80222	6.84371	0	0	0	0	0	0	0	0.49951	1.48754	1.61683	0	0	1.39666	0.975847	3.23678	3.10113	2.34538	2.38276	3.79447	6.0843	1.94657	2.7105	3.33073	3.92432	2.36313	1.70926	0.53395	2.73771
TPM	Sf3b1	1737.79	1644.67	2280.61	530.885	659.125	1391.01	706.006	1505.4	1567.9	1496.82	1636.07	1178.34	1489.89	1512.46	936.138	936.138	936.138	936.138	980.525	810.054	1287.44	1162.86	1105.24	1099.44	966.926	1095.78	1017.7	1037.81	1522.37	1531.44	1509.48	1493.4	1469.41	1535.68	1415.64	649.437	710.001	730.578	620.912	696.238	656.758	559.862
TPM	Coq10b	33.6347	0	0	0	0	141.333	0	9.74371	6.69524	9.44367	4.1373	11.1555	7.4124	8.08802	0	0	0	0	0	0	0	3.99608	8.42937	4.85049	5.64353	4.0601	4.65552	6.83093	16.7234	14.4719	7.03613	11.3181	9.01187	15.2108	13.1394	7.04731	3.88586	10.4649	4.13547	6.26728	6.94134	3.42214
TPM	Hspd1	504.52	0	256.178	0	126.009	401.682	227.276	232.766	287.287	307.864	304.321	402.236	317.343	374.537	75.3215	75.3215	75.3215	75.3215	434.97	807.161	73.568	187.816	249.41	257.48	287.82	259.847	258.381	255.672	193.128	182.967	275.816	254.36	282.214	191.047	228.236	129.562	173.753	170.054	189.641	230.75	235.472	196.431
TPM	Hspe1	0	0	0	0	111.47	55.7891	67.6992	112.053	92.516	93.4924	101.134	80.6383	98.2143	94.5676	8.07016	8.07016	8.07016	8.07016	4.91491	43.3957	4.90453	101.401	137.349	135.814	128.861	135.337	134.545	126.372	66.8935	64.6069	89.1243	75.0571	106.719	71.7948	91.4889	82.3993	104.363	90.9134	104.568	110.532	134.021	119.775
TPM	Rftn2	0	0	0	0	0	0	0	0	0.608658	0.472184	0	0	0	0	0	0	0	0	0	0	0	0	0.495845	0	0.940589	0	0.931104	0	1.61839	2.58428	0	3.57415	0	0	0	0	0	0	0	0	0	0.684428
TPM	Mars2	0	0	0	0	0	13.0175	0	15.6982	12.7818	12.2768	8.27459	17.2113	8.33895	17.4203	0	0	0	0	0	0	0	11.4887	12.3961	7.67994	14.1088	13.0826	12.1044	15.1256	7.01302	9.30339	7.97428	10.1267	9.01187	11.5602	12.1661	9.21571	10.5473	7.19459	13.588	12.5346	12.2808	8.21314
TPM	Boll	0	0	0	0	0	0	0	0.541317	2.43463	1.88873	1.3791	6.05584	3.7062	3.11078	0	0	0	0	0	0	0	7.99217	2.47923	2.42524	2.35147	2.70673	4.65552	6.343	4.31571	0.516855	0.469075	2.38276	0.948618	1.21686	1.45993	0	1.11024	0.654053	2.36313	1.13951	0	0
TPM	Plcl1	0	0	0	0	0	0	0	0.541317	0	1.41655	0.919399	2.2311	0.92655	1.24431	0	0	0	0	0	0	0	0.49951	0.99169	0.808415	1.88118	0.451122	0.465552	0.975847	0.539463	0	1.40723	0	0	0	0.486643	0	0	0	0	0	0	0
TPM	Satb2	0	0	0	0	0	0	0	49.8012	55.3879	85.9374	52.4057	141.834	126.937	64.7041	67.2513	67.2513	67.2513	67.2513	14.7447	69.4332	208.443	36.4643	37.1884	32.7408	19.7524	32.0297	37.2442	31.715	148.892	121.978	100.851	126.286	110.988	104.65	110.468	20.5998	13.8781	19.6216	25.9944	11.9648	17.0864	19.8484
TPM	Tyw5	0	0	0	0	9.69302	0	0	11.909	15.8251	9.91586	8.27459	8.28695	12.0451	14.9317	0	0	0	0	12.2873	0	0	10.4897	14.8754	18.9978	16.4603	14.887	9.7766	17.0773	31.2889	22.7416	13.6032	22.6363	11.8577	14.6023	19.9524	12.4683	9.43708	8.5027	14.7695	11.3951	16.0185	11.6353
TPM	Maip1	85.9553	0	0	0	0	0	0	22.194	29.8242	16.9986	20.2268	18.4863	13.435	19.909	0	0	0	0	0	0	0	25.475	27.7673	24.6567	22.1038	30.2252	27.002	28.2996	36.6835	29.4607	33.3043	26.2104	29.8815	27.9878	40.878	30.8997	11.1024	14.3892	27.7667	23.3599	33.6388	26.0083
TPM	Spats2l	437.251	483.122	156.206	284.136	198.707	405.401	0	390.29	349.978	317.78	355.348	235.54	252.485	326.631	134.503	134.503	134.503	134.503	651.226	98.3637	855.841	231.773	224.618	245.354	270.419	295.485	309.127	283.483	1004.48	829.553	805.402	801.8	816.76	739.243	832.16	318.213	277.561	289.092	271.76	222.203	305.953	280.615
TPM	Kctd18	0	0	0	0	0	0	0	16.2395	13.9991	18.4152	14.2507	18.4863	14.3615	11.8209	34.9707	34.9707	34.9707	34.9707	0	0	0	9.99021	16.3629	14.5515	6.58412	13.5337	10.2421	5.85508	8.63141	7.75283	6.56705	15.488	8.53756	10.9517	7.78629	12.4683	12.2127	15.6973	17.1327	14.2438	12.8148	17.1107
TPM	Aox1	0	0	0	0	0	0	0	0	4.26061	0	0.919399	1.59364	1.38982	3.11078	0	0	0	0	0	0	0	0	0	0	0	0	0	0	0	0	0.469075	0	0	0	0	0.542101	0	1.30811	1.77235	0	1.0679	0
TPM	Bzw1	89.6925	221.002	62.4824	239.272	4.84651	338.454	962.296	272.824	349.37	292.282	326.846	298.33	290.473	336.586	37.6607	37.6607	37.6607	37.6607	0	60.754	120.161	408.6	404.114	403.399	463.24	411.875	448.327	387.899	334.467	324.585	357.904	397.326	383.242	417.992	400.994	419.044	399.133	364.962	354.469	382.304	427.16	451.723
TPM	Clk1	0	0	218.688	0	450.726	440.734	58.0279	139.118	146.687	162.431	159.516	192.512	194.575	149.939	126.432	126.432	126.432	126.432	88.4684	92.5776	0	120.882	173.05	120.858	134.034	157.442	125.699	115.15	146.195	132.315	112.109	121.521	115.257	110.734	93.4355	153.414	136.56	153.703	105.159	128.194	89.7035	88.9756
TPM	Ppil3	0	0	0	0	24.2326	0	0	18.4048	27.9983	20.3039	27.582	18.1675	23.1637	17.4203	86.0817	86.0817	86.0817	86.0817	0	0	0	13.9863	19.338	11.722	24.4553	13.0826	20.0187	15.6135	30.7494	37.2136	40.3405	27.9975	36.9961	35.2889	36.0116	10.2999	15.5434	11.1189	10.6341	19.9413	16.5524	15.0574
TPM	Nif3l1	355.033	0	0	478.544	0	0	0	22.194	20.6944	22.1926	22.985	14.3428	18.531	26.7527	0	0	0	0	0	0	0	18.4819	17.3546	21.8272	27.2771	15.3382	17.691	21.4686	22.6575	14.9888	29.0827	20.2535	16.1265	32.8552	26.2787	18.4314	16.6537	15.6973	13.588	25.6389	18.1543	17.7951
TPM	Orc2	0	97.6522	43.7377	0	4.84651	68.8066	0	34.103	35.9108	29.7476	28.9611	34.4227	33.8191	27.997	0	0	0	0	14.7447	0	0	27.9726	33.7175	29.5071	30.0989	37.4432	31.6575	29.2754	24.2759	25.8428	24.861	32.1673	34.6245	28.5962	22.8722	30.3576	22.2049	26.1621	27.7667	34.7549	22.9598	25.3238
TPM	Ndufb3	0	0	0	0	0	0	0	3.2479	12.7818	6.61057	8.27459	9.88059	10.192	9.33233	0	0	0	0	0	0	0	3.49657	1.98338	4.04207	6.58412	5.86459	4.65552	7.80677	4.85517	8.78654	10.3197	8.33967	10.9091	6.0843	8.27293	5.96311	6.10634	8.5027	7.68016	5.69753	18.1543	6.84428
TPM	Flacc1	0	0	0	0	0	0	0	0	0	0	0	0.318729	0	0	0	0	0	0	0	0	0	0	0	0	0	0	0	0	0	0	0	0	0	0	0	0	0	0	0	0	0	0
TPM	Cflar	0	0	0	0	0	0	0	9.74371	15.8251	28.331	12.4119	74.9012	42.6213	19.2868	102.222	102.222	102.222	102.222	0	0	0	0.999021	0.495845	0.404207	0.940589	0.451122	0	0.975847	1.07893	0	0	0	0.474309	1.82529	0.486643	2.7105	0.555122	1.96216	2.95391	0.569753	3.2037	1.36886
TPM	Casp8	156.962	0	0	0	0	0	0	14.6156	45.0407	55.2455	27.582	127.173	58.8359	35.4628	0	0	0	0	0	0	4.90453	7.49266	9.42106	11.722	10.3465	11.2781	15.8288	12.1981	3.23678	7.75283	4.22168	10.7224	12.332	9.12645	7.78629	6.50521	6.66147	11.1189	8.27095	3.98827	5.3395	3.42214
TPM	Trak2	295.238	205.584	0	0	0	29.7542	353.003	64.9581	57.2138	68.4666	63.4385	87.6504	71.3443	62.8377	34.9707	34.9707	34.9707	34.9707	140.075	0	4.90453	66.9344	59.0056	73.5658	70.0739	61.3527	69.3673	80.9953	45.8544	69.7754	75.5211	67.3131	77.3123	65.7105	62.2903	109.504	87.7093	81.1026	80.3463	82.6141	90.2375	86.2379
TPM	Stradb	0	0	0	0	0	0	0	7.57844	5.47792	8.97149	10.1134	10.518	9.2655	5.5994	0	0	0	0	0	0	0	6.99315	10.9086	16.5725	13.6385	15.7893	13.9666	9.27054	15.6444	9.30339	16.8867	13.7009	11.8577	13.3855	12.1661	29.2734	24.4254	32.7027	27.176	16.5228	31.503	43.119
TPM	C2cd6	0	0	0	0	0	0	0	0	0	0	0.919399	0.318729	0	0	0	0	0	0	0	0	0	0	0	0	0	0	0	0	0	0	0.469075	0	0.474309	0	0.486643	0.542101	0	0	0	0	0	2.05328
TPM	Tmem237	0	0	0	0	19.386	96.7012	0	5.41317	12.1732	8.97149	9.19399	6.05584	5.5593	8.71017	24.2105	24.2105	24.2105	24.2105	7.37237	167.797	0	10.9892	15.867	10.9136	8.9356	9.47357	10.7077	11.2222	11.3287	3.61799	10.7887	13.1052	7.11463	12.1686	11.6794	9.21571	13.8781	5.88648	4.72626	8.54629	8.54319	5.47542
TPM	Mpp4	0	0	0	0	0	0	0	0	0	0.944367	0	0	0.463275	0.622155	0	0	0	0	0	0	0	0	0	0	0	0	0	0	0	0	0	0	0	0	0.486643	0	0	0	0	0	0	0
TPM	Als2	0	308.375	6.24824	0	198.707	50.2102	48.3566	74.1604	69.9957	67.5223	82.2862	53.5464	69.9545	77.7694	341.637	341.637	341.637	341.637	169.564	81.0054	49.0453	66.4349	75.8643	47.6965	43.7374	56.3903	66.574	50.2561	64.1961	64.6069	48.3147	54.2079	50.2767	41.9817	56.4506	46.0786	36.6381	52.3243	49.0349	38.7432	46.9876	47.2255
TPM	Cdk15	0	0	0	0	0	0	0	0	0	0	0	0	0	0	0	0	0	0	0	0	0	0	0	0	0	0	0	0	0	0	0	0	0	0	0	0	0	0	0	0	0	0
TPM	Fzd7	0	0	0	0	0	0	0	25.9832	23.7377	33.9972	23.9044	37.9287	33.8191	18.6647	0	0	0	0	110.585	31.8235	0	35.9648	41.1551	29.9114	26.3365	41.5033	27.002	29.7633	14.026	12.4045	18.763	16.0837	20.8696	17.6445	13.626	9.75781	5.55122	9.8108	8.27095	10.2555	16.0185	10.2664
TPM	Sumo1	14.9487	56.5355	556.094	67.2953	19.386	291.963	4.83566	260.915	237.985	236.092	274.441	181.675	187.626	236.419	341.637	341.637	341.637	341.637	265.405	182.262	105.447	223.781	262.798	256.672	249.726	246.764	242.553	245.425	240.601	253.776	261.275	251.977	199.684	169.752	205.363	234.73	229.265	237.421	257.581	226.192	233.87	242.972
TPM	Nop58	553.104	25.698	631.073	1196.36	940.223	291.963	77.3706	513.71	475.362	472.184	490.04	384.068	494.778	564.917	546.081	546.081	546.081	546.081	1226.27	934.455	429.147	558.453	590.551	624.501	641.011	657.737	569.37	684.557	318.283	315.799	403.405	505.742	447.273	399.13	486.156	290.566	316.42	292.362	376.919	393.699	388.715	334.001
TPM	Bmpr2	235.443	349.492	162.454	7.47725	0	48.3506	77.3706	200.287	209.378	220.038	187.098	207.811	236.733	228.953	72.6314	72.6314	72.6314	72.6314	110.585	185.155	4.90453	221.783	238.997	226.356	216.806	258.944	245.812	208.343	160.76	139.034	142.599	145.944	157.471	123.511	125.554	293.819	295.88	255.081	250.492	275.19	229.064	250.501
TPM	Fam117b	0	0	0	0	48.4651	7.43855	0	31.9377	31.0416	46.274	27.582	56.7337	47.254	22.3976	80.7016	80.7016	80.7016	80.7016	36.8618	306.663	0	37.4633	53.5513	49.7175	44.2077	47.819	40.9686	43.9131	27.5126	25.3259	32.3662	22.0406	20.3953	21.2951	11.1928	16.8051	17.2088	22.2378	30.1299	22.2203	19.7561	21.2173
TPM	Ica1l	0	0	0	0	0	0	0	0.541317	4.26061	1.88873	2.2985	2.2311	3.24292	0.622155	0	0	0	0	0	0	0	0	0	0.404207	0.470295	1.80449	0.931104	0.975847	0.539463	0	0	0	0	0	0	0.542101	1.66537	3.27027	2.95391	0.569753	1.0679	0
TPM	Wdr12	48.5834	15.4188	0	0	0	42.7717	174.084	40.0575	46.8667	46.7462	44.1312	46.2157	37.5253	47.906	0	0	0	0	56.5215	78.1123	0	45.955	42.6427	47.6965	50.3215	57.7437	52.1418	51.7199	43.6965	40.3147	57.2272	55.9949	62.1345	29.2046	36.9849	27.105	29.9766	41.8594	40.1732	44.4407	36.3086	34.2214
TPM	Carf	0	0	0	0	0	0	0	9.74371	7.30389	12.749	8.73429	16.2552	19.9208	8.08802	10.7602	10.7602	10.7602	10.7602	24.5746	0	0	2.99706	4.95845	8.08415	6.11383	5.41347	3.72442	6.343	4.31571	2.58428	3.7526	2.97845	3.32016	1.82529	4.86643	11.3841	4.44098	7.84864	6.4986	3.98827	4.2716	5.47542
TPM	Nbeal1	164.436	765.799	62.4824	52.3408	445.879	304.981	546.43	193.792	156.425	173.291	157.217	175.301	254.338	205.311	156.023	156.023	156.023	156.023	289.98	179.369	154.493	139.863	133.878	133.388	135.445	133.532	135.01	118.565	200.141	160.225	137.908	146.54	142.293	178.878	139.18	189.735	163.761	187.059	187.869	136.741	155.913	200.537
TPM	Cyp20a1	0	66.8147	106.22	0	0	0	203.098	21.6527	10.3472	16.9986	13.3313	21.6735	14.8248	12.4431	0	0	0	0	0	0	0	17.9824	19.8338	18.9978	20.693	12.6314	13.501	13.6619	3.77624	7.23597	10.7887	11.3181	10.9091	10.3433	6.813	16.263	11.6576	14.3892	12.9972	9.11604	18.6882	13.0041
TPM	Abi2	0	35.9771	43.7377	0	48.4651	29.7542	0	109.887	112.602	106.241	123.659	72.9889	105.627	102.656	16.1403	16.1403	16.1403	16.1403	356.331	37.6096	9.80907	136.866	129.911	128.538	152.846	124.961	117.785	131.739	114.366	119.91	122.898	117.351	105.771	94.3067	74.943	80.2309	84.9337	94.1837	94.5251	81.4746	89.1696	73.2338
TPM	Raph1	108.378	734.962	499.859	478.544	208.4	464.91	425.538	142.366	155.816	159.598	139.289	165.739	209.863	158.027	328.186	328.186	328.186	328.186	233.458	610.433	201.086	222.782	205.776	188.765	218.217	218.794	220.672	211.759	288.073	254.293	205.924	216.236	233.834	319.426	312.912	147.993	170.978	164.821	137.061	129.904	120.139	114.984
TPM	Cd28	0	0	0	0	0	0	0	0	0	0	0	1.27491	0	0	0	0	0	0	0	0	0	0	0	0	0	0	0	0	0	0	0	0	0.474309	0	0	0	0	0	0	0	0	0
TPM	Ctla4	0	0	0	0	0	0	0	0	0.608658	0	0	0	0	0	0	0	0	0	0	0	0	0	0	0	0	0	0	0	0	0	0	0	0	0	0	0	0	0	0	0	0	0
TPM	Pard3b	0	0	0	7.47725	77.5442	83.6837	130.563	37.8922	24.955	18.4152	22.5253	22.6297	26.4067	29.2413	32.2806	32.2806	32.2806	32.2806	258.033	66.5401	147.136	33.4672	41.1551	31.124	21.1633	35.1876	36.3131	31.715	17.8023	6.71912	7.5052	8.33967	5.2174	18.8613	13.626	39.0312	42.7444	32.0486	34.2654	38.7432	24.0277	42.4345
TPM	Nrp2	0	25.698	0	0	111.47	0	14.507	231.684	214.248	226.648	211.002	200.799	219.592	218.376	0	0	0	0	110.585	2.89305	31.8795	100.402	65.9474	70.7363	134.504	139.397	98.2315	123.445	56.1042	44.9664	54.4127	63.7389	54.0712	54.1503	63.7502	173.472	166.537	173.324	118.156	131.043	142.031	185.48
TPM	Adam23	0	0	0	0	0	0	0	8.11976	4.26061	4.72184	3.6776	2.86856	2.77965	1.86647	0	0	0	0	0	0	0	0	0.495845	0	0	0.451122	0.465552	0	0	0	0	0	0	0	0	0	0	0	0	0	0	0
TPM	Dytn	0	0	0	0	0	0	0	0	0	0	0	0	0	0.622155	0	0	0	0	0	0	0	0	0	0	0	0	0	0	0	0	0	0	0	0	0	0	0	0	0	0	0	0
TPM	Mdh1b	0	0	0	0	0	0	0	0.541317	0	0	0	0.318729	0	0.622155	0	0	0	0	0	0	0	0.999021	0	0	0	0.902245	0.931104	0	0	0.516855	0	0	0	0	0	0	0	0	0	0	0	0.684428
TPM	Fastkd2	22.4231	0	0	0	0	0	0	8.66107	10.3472	11.8046	6.43579	16.8926	9.2655	11.1988	0	0	0	0	0	0	0	0.999021	5.4543	4.04207	2.82177	3.60898	2.79331	2.92754	3.23678	4.6517	5.6289	4.16984	3.32016	12.1686	2.43322	4.87891	5.55122	6.54053	4.13547	6.26728	5.87345	2.73771
TPM	Klf7	0	0	0	0	0	0	0	28.1485	21.9117	28.8032	23.9044	36.9725	32.8925	26.7527	0	0	0	0	0	0	0	39.9608	47.6011	28.6987	44.678	54.5858	49.3485	34.1546	5.9341	2.06742	1.8763	3.57415	4.26878	3.04215	1.94657	5.42101	13.8781	5.23243	2.95391	7.40678	1.60185	4.791
TPM	Creb1	175.648	20.5584	12.4965	0	14.5395	22.3157	217.605	128.292	154.599	143.072	136.99	134.185	147.321	166.115	0	0	0	0	0	28.9305	161.85	110.891	121.482	122.071	135.445	121.352	116.854	109.783	104.656	109.573	102.258	96.5019	100.079	101.608	92.9488	93.2413	88.2644	109.227	88.6173	104.265	100.383	88.2912
TPM	Mettl21a	0	0	0	0	0	0	0	11.909	9.12987	16.0542	14.7104	11.1555	15.7513	16.176	0	0	0	0	0	0	0	13.9863	17.3546	17.3809	22.1038	22.105	19.5532	20.4928	13.4866	12.4045	16.8867	12.5095	17.5494	17.6445	15.0859	14.6367	16.0985	15.0432	11.8156	21.6506	20.824	13.0041
TPM	Ccnyl1	0	0	0	0	0	0	0	17.3221	12.7818	19.8317	12.4119	12.7491	18.0677	18.0425	29.5906	29.5906	29.5906	29.5906	0	0	2.45227	23.9765	23.8006	21.0188	22.5741	16.6915	22.8121	20.0049	24.8153	17.0562	16.8867	20.2535	24.6641	21.9035	26.2787	29.2734	18.319	18.9676	17.7235	18.2321	13.3487	11.6353
TPM	Fzd5	142.013	41.1167	12.4965	0	4.84651	91.1223	48.3566	100.144	76.6909	88.7705	81.3668	65.3394	89.8753	78.3916	0	0	0	0	105.671	0	102.995	37.9628	36.6925	47.6965	50.3215	62.2549	74.4883	52.2078	90.6298	88.3822	91.4696	69.1001	83.9527	120.469	102.195	85.1098	79.3825	87.6432	85.0726	82.6141	106.256	87.6068
TPM	Plekhm3	0	0	0	0	0	0	0	25.9832	18.8684	10.388	19.3074	14.3428	19.4575	19.2868	29.5906	29.5906	29.5906	29.5906	0	0	88.2816	20.4799	17.3546	17.7851	14.1088	18.0449	12.1044	9.75847	11.3287	17.5731	15.9486	22.0406	13.2806	17.036	14.1127	21.1419	18.8742	12.427	12.9972	12.5346	16.5524	15.0574
TPM	Idh1	276.552	185.025	74.9789	560.794	513.73	176.666	188.591	359.435	363.977	409.855	329.605	487.974	360.891	373.293	174.853	174.853	174.853	174.853	7.37237	532.321	98.0907	349.158	408.08	487.474	428.909	438.04	481.381	432.3	239.522	209.843	236.414	218.619	263.716	184.354	241.862	406.575	374.152	402.243	320.204	334.445	394.589	371.644
TPM	Pikfyve	26.1603	0	81.2272	112.159	14.5395	150.631	101.549	148.321	147.295	166.209	145.725	147.253	172.802	167.36	34.9707	34.9707	34.9707	34.9707	154.82	141.759	232.965	140.862	155.695	120.05	112.4	122.254	122.906	117.102	163.997	153.506	109.294	143.562	143.241	133.246	146.966	95.9518	93.2605	80.4486	89.7989	79.1956	79.5585	86.9224
TPM	Pth2r	0	0	0	0	0	0	0	0	0.608658	0	0	0.956186	1.38982	1.24431	0	0	0	0	0	0	0	0	0	0	0	0	0	0	0	0	0	0	0	0	0	0	0	0	0	0	0	0
TPM	Map2	18.6859	0	6.24824	366.385	0	57.6488	9.67132	27.6072	30.4329	30.2198	28.5014	22.311	28.2598	23.0197	0	0	0	0	0	0	0	4.49559	6.44599	7.67994	2.82177	3.60898	7.91439	3.90339	8.63141	9.30339	4.69075	8.33967	11.3834	6.69273	7.78629	8.13151	9.9922	7.84864	12.9972	3.98827	7.47529	6.84428
TPM	Unc80	0	0	0	0	0	0	0	1.08263	3.04329	0.472184	0.919399	0.956186	0.92655	3.11078	0	0	0	0	0	0	0	0	0	0	0	0	0	0	0	0	0	0	0	0	0	0	0	0	0	0	1.60185	0
TPM	Rpe	156.962	0	356.15	179.454	82.3907	48.3506	0	83.9042	76.6909	66.5779	72.1728	67.8892	65.785	71.5478	21.5204	21.5204	21.5204	21.5204	162.192	31.8235	286.915	100.901	97.6815	118.029	97.8213	107.818	97.766	114.662	79.3011	67.708	81.6191	78.6312	83.9527	82.7465	88.0824	69.931	74.9415	64.0972	76.2109	91.7302	85.9659	82.1314
TPM	Kansl1l	0	0	0	44.8635	0	1.85964	0	62.7928	66.3437	59.023	49.6475	90.2002	93.1182	62.8377	0	0	0	0	0	0	7.3568	29.4711	42.6427	42.846	34.8018	34.7364	44.693	36.5943	10.7893	18.6068	22.0465	16.6793	14.7036	14.6023	10.7061	25.4787	16.0985	41.2054	31.9022	25.0691	21.8919	26.6927
TPM	Acadl	0	0	0	0	0	0	0	24.3593	59.0398	82.6321	25.7432	218.648	107.943	72.7922	0	0	0	0	0	0	0	0	0	0	0	0	0	0	0.539463	0	0	0	0	0	0	0	0	0	0	0	0	0
TPM	Lancl1	0	0	0	0	0	0	0	26.5245	39.5628	33.9972	25.2835	33.1478	28.723	29.2413	0	0	0	0	0	0	0	37.4633	32.7258	29.1029	33.3909	38.7965	35.382	33.1788	27.5126	25.8428	27.6754	25.6147	28.9328	25.5541	31.6318	26.0208	38.3034	39.8973	20.6774	33.0456	33.6388	26.0083
TPM	Cps1	0	0	0	0	0	0	0	0	0.608658	1.41655	0	0	0.463275	0.622155	0	0	0	0	0	0	0	13.4868	17.3546	17.7851	8.4653	13.9848	12.5699	16.1015	1.07893	2.06742	1.40723	0.595691	0.474309	0.60843	0	1.6263	1.11024	3.27027	1.18156	1.70926	0.53395	2.05328
TPM	Erbb4	0	0	0	0	0	0	0	1.08263	4.26061	2.36092	3.6776	0.637457	2.31637	2.48862	0	0	0	0	0	0	0	0	0	0.404207	0	0.451122	0	0	3.23678	0	3.28353	0	0	0	0	0	1.66537	1.30811	0.590782	0	0.53395	1.36886
TPM	Ikzf2	0	0	0	0	0	0	33.8496	67.6646	48.6926	53.3568	60.6803	45.5782	49.5704	51.0167	0	0	0	0	0	0	2.45227	65.9354	73.3851	71.9489	76.658	79.8487	76.8161	61.9663	24.8153	23.7753	24.861	30.9759	26.087	36.5058	23.3589	36.8628	41.6342	60.1729	26.5852	34.7549	48.0555	21.9017
TPM	Spag16	0	0	0	0	0	0	0	4.87185	6.08658	4.24965	5.97609	1.91237	5.5593	8.08802	0	0	0	0	0	0	0	5.49462	6.44599	11.722	5.17324	5.86459	9.31104	10.2464	3.23678	2.58428	7.5052	3.57415	1.89724	7.90959	1.94657	8.13151	15.5434	9.15675	8.86173	4.55802	6.94134	15.0574
TPM	Vwc2l	0	0	0	0	0	0	0	1.08263	0	0	0	0	0.463275	1.24431	0	0	0	0	0	0	0	0	0	0	0	0	0	0	0	0	0	0	0	0	0	0	0	0	0	0	0	0
TPM	Bard1	89.6925	51.3959	18.7447	0	0	0	0	41.6814	57.8225	43.4409	36.3163	30.9167	27.7965	37.9515	0	0	0	0	31.9469	0	49.0453	37.9628	49.5845	51.3343	48.4403	59.097	48.4174	45.8648	28.0521	31.0113	32.8353	28.5932	41.2649	37.1142	50.1242	41.1996	41.079	39.2432	51.9888	46.15	50.7252	45.1723
TPM	Abca12	82.2181	0	0	0	0	119.017	0	8.66107	4.86926	6.13839	5.51639	1.27491	5.09602	8.08802	0	0	0	0	0	0	0	2.49755	2.97507	5.2547	1.41088	6.31571	4.18997	6.83093	0	0.516855	0	0	0	0	0	0.542101	2.77561	3.92432	2.95391	1.70926	0.53395	2.73771
TPM	Atic	0	0	93.7236	0	0	5.57891	0	105.016	95.5593	100.575	102.053	120.479	102.847	106.389	0	0	0	0	0	2.89305	142.231	126.876	144.291	173.405	169.776	182.705	132.217	161.015	68.5118	75.4609	103.197	79.8226	95.3361	76.6622	74.4564	83.4835	91.04	66.0594	89.7989	92.2999	93.4412	99.9265
TPM	Fn1	0	5.13959	0	0	0	0	0	14.6156	17.0424	15.1099	16.0895	9.24313	16.6779	21.1533	363.157	363.157	363.157	363.157	2.45746	52.0749	68.6635	45.4555	30.7424	54.9722	60.668	47.819	31.192	24.3962	10.7893	7.75283	15.9486	19.0621	19.921	11.5602	11.6794	2.1684	0.555122	0	1.18156	4.55802	2.1358	2.05328
TPM	Mreg	0	0	0	0	0	0	0	5.95449	12.7818	8.97149	11.0328	9.88059	6.48585	9.33233	2.69005	2.69005	2.69005	2.69005	2.45746	0	0	9.99021	8.92521	10.1052	8.9356	8.57133	14.8977	10.2464	11.3287	21.1911	20.1702	16.0837	11.3834	11.5602	11.6794	10.2999	12.2127	10.4649	12.4064	14.2438	13.8827	13.6886
TPM	Pecr	0	0	0	0	0	0	0	0.541317	1.82597	3.30529	0	3.50602	2.31637	1.24431	0	0	0	0	0	0	0	0	0.495845	1.21262	0	0	0.931104	0.975847	1.61839	0	0	1.78707	0.474309	1.82529	0	0	0.555122	0.654053	1.18156	0.569753	1.0679	0
TPM	Tmem169	0	0	0	0	0	0	0	0	0.608658	0.472184	0	0.318729	0.463275	1.24431	0	0	0	0	0	124.401	0	0	0.99169	0	0	0.451122	0	0	1.07893	0	0.469075	1.19138	0.948618	0.60843	0.486643	13.0104	11.6576	17.6594	11.8156	9.68579	10.679	15.7418
TPM	Xrcc5	287.763	585.913	418.632	284.136	9.69302	249.192	357.839	343.736	335.979	307.864	317.652	208.13	289.083	344.674	626.782	626.782	626.782	626.782	334.214	231.444	149.588	469.54	428.906	481.411	447.25	449.318	412.014	485.972	368.993	307.012	413.255	392.56	431.147	419.817	406.347	358.329	336.404	397.665	428.317	456.942	473.079	483.206
TPM	Marchf4	0	0	0	0	0	0	0	0	0	0	0.4597	0	0	0	21.5204	21.5204	21.5204	21.5204	0	0	0	0	0	0	0	0	0	0	0	0	0	0	0	0	0	0	0	0	0	0	0	0
TPM	Smarcal1	0	0	181.199	0	0	33.4735	0	21.6527	23.7377	19.3595	13.3313	30.2792	20.8474	20.5311	0	0	0	0	0	0	0	21.9785	17.8504	15.3599	14.5791	12.6314	13.9666	7.80677	11.8682	16.0225	17.8249	11.9138	20.3953	17.6445	22.8722	16.263	14.4332	19.6216	8.27095	17.6623	19.2222	18.4796
TPM	Ankar	0	0	0	0	0	0	0	4.33054	1.82597	2.36092	1.3791	1.91237	1.8531	3.73293	0	0	0	0	0	0	0	3.49657	5.95014	1.21262	0.940589	2.25561	2.79331	2.43962	4.31571	1.03371	1.40723	3.57415	4.26878	4.86744	3.4065	4.87891	3.33073	2.61621	7.68016	1.70926	2.1358	1.36886
TPM	Rpl37a	0	0	0	0	0	0	0	3.78922	18.2597	19.3595	13.3313	52.909	25.4801	10.5766	0	0	0	0	0	0	0	0.49951	0.495845	0.808415	0.940589	1.35337	0	0	4.31571	1.55057	1.40723	1.78707	0.948618	2.43372	0.973286	2.7105	1.11024	3.92432	1.77235	3.98827	4.2716	2.73771
TPM	Igfbp2	198.071	210.723	106.22	97.2043	38.7721	16.7367	0	129.916	131.47	119.935	156.758	85.738	98.6775	131.897	0	0	0	0	0	2.89305	0	0	1.98338	4.85049	2.82177	1.35337	1.86221	0.487923	5.39463	1.55057	5.15983	2.38276	4.74309	3.65058	2.91986	4.87891	23.8703	11.773	14.7695	6.83703	5.3395	4.791
TPM	Igfbp5	0	0	0	0	4.84651	0	0	0	0	0	0.919399	0	0	0	18.8304	18.8304	18.8304	18.8304	0	0	0	0	0	0	0	0	0	0	0	0	0	0	0	0	0	0	0	1.30811	0	0	0	2.73771
TPM	Tns1	0	0	0	7.47725	0	40.912	0	0	1.21732	0.472184	0.919399	0.956186	0.92655	0.622155	0	0	0	0	0	0	83.3771	0.49951	0.495845	0.404207	0	0.902245	0.931104	0	4.31571	1.03371	3.28353	1.19138	4.26878	2.43372	2.91986	1.0842	1.66537	3.92432	2.95391	0	0	3.42214
TPM	Rufy4	0	0	0	0	0	0	0	0	0.608658	0	0.919399	0.318729	0	0	0	0	0	0	0	0	0	0	0	0.808415	0	0	0	0	0	0	0	0	0	0	0	0	0	0	0	0	0	0
TPM	Cxcr2	0	0	0	0	0	0	0	0	0	0	0.4597	0	0	0.622155	0	0	0	0	0	0	0	0.49951	0	0	0	0	0	0	0	0	0	0	0.474309	0	0.486643	0	0	0	0	0	0	0
TPM	Cxcr1	0	0	0	0	0	0	0	0	0	0	0	0	0	0	0	0	0	0	0	0	0	0	0	0	0	0	0	0	0	0	0	0	0	0	0	0.542101	0.555122	0	0	0	0	0
TPM	Arpc2	171.911	1017.64	356.15	1405.72	668.819	249.192	1141.22	594.908	616.57	570.87	604.505	526.858	507.749	561.806	513.8	513.8	513.8	513.8	744.609	352.952	632.685	525.985	518.158	599.44	606.21	552.174	644.324	578.677	740.144	677.597	743.015	689.81	730.436	637.026	642.369	617.453	595.646	578.183	606.733	555.509	711.755	691.957
TPM	Gpbar1	0	0	0	0	0	0	0	0	0	0.944367	0.919399	1.27491	0.92655	1.24431	0	0	0	0	0	0	0	0	0.495845	0.808415	2.82177	0.902245	3.72442	0.487923	1.61839	0.516855	0.469075	1.19138	0	0	3.4065	0.542101	1.11024	0.654053	0.590782	0	1.60185	0
TPM	Aamp	3.73719	0	0	7.47725	0	13.0175	0	72.5365	88.2554	81.6878	62.0594	101.993	61.1523	52.8832	2.69005	2.69005	2.69005	2.69005	9.82982	26.0374	12.2613	68.9324	60.9889	56.589	72.8957	76.2397	67.0395	60.5025	63.1172	71.8429	71.2994	63.1432	87.2728	75.4453	81.2694	67.7626	86.0439	66.0594	65.5768	68.3703	64.0739	71.8649
TPM	Pnkd	0	0	0	29.909	0	0	0	22.7353	27.3896	17.943	19.7671	20.3986	17.1412	16.176	0	0	0	0	0	0	61.3067	34.9657	49.5845	48.9091	61.1383	70.3751	63.7806	37.5701	28.5916	36.1799	40.3405	43.4854	30.8301	30.4215	30.1719	45.5365	40.5239	35.9729	43.1271	42.1617	40.0462	40.3813
TPM	Tmbim1	239.18	267.259	174.951	0	266.558	111.578	48.3566	129.916	124.166	127.962	104.352	130.36	92.655	110.121	37.6607	37.6607	37.6607	37.6607	218.714	0	53.9499	89.4124	77.8477	84.4794	121.336	110.976	123.837	82.4591	142.958	148.854	106.011	146.54	130.909	150.282	138.693	131.73	132.119	100.07	96.8882	80.3351	105.722	107.455
TPM	Catip	0	0	0	0	0	0	0	0	0.608658	0	0	0	0	0	0	0	0	0	0	0	0	0	0	0.404207	0	0	0	0	0	0	0	0	0	0	0	0	0	0	0	0	0	0
TPM	Slc11a1	0	0	0	0	0	0	0	0	0	0.472184	0	0.637457	0.463275	0.622155	199.064	199.064	199.064	199.064	0	8.67915	12.2613	0	0.495845	0	1.41088	0.902245	0	0	0	0	0	0	0	0	0.973286	0	0	0	0	0	0	0
TPM	Ctdsp1	0	0	0	0	0	0	0	13.5329	9.12987	19.3595	8.27459	16.8926	14.8248	8.71017	10.7602	10.7602	10.7602	10.7602	0	14.4652	0	8.99119	12.3961	6.87153	8.9356	5.41347	13.0355	6.343	4.31571	5.68541	7.03613	6.5526	8.06325	6.0843	6.32636	6.50521	6.10634	5.23243	8.27095	9.11604	6.40739	10.9508
TPM	Vil1	14.9487	215.863	0	14.9545	4.84651	211.999	33.8496	82.2802	96.7766	141.655	77.6892	229.803	130.18	94.5676	0	0	0	0	0	0	0	65.4359	136.853	172.192	164.603	144.359	246.277	116.126	236.824	237.237	310.997	284.74	276.048	279.269	216.556	714.489	557.343	427.097	364.512	505.37	650.885	695.379
TPM	Usp37	0	164.467	18.7447	0	0	213.858	174.084	110.429	124.775	98.2142	95.1578	98.1684	108.406	105.144	40.3508	40.3508	40.3508	40.3508	127.788	170.69	46.5931	111.89	94.2106	107.115	101.584	111.878	102.421	115.15	64.7356	82.18	76.9283	77.4398	94.3875	100.391	132.367	69.931	53.2917	48.4	62.0321	95.1487	76.3548	47.91
TPM	Cnot9	74.7437	0	0	104.682	285.944	0	0	87.6934	91.9073	85.4652	77.2295	69.4828	81.5364	73.4143	209.824	209.824	209.824	209.824	34.4044	274.84	0	82.4192	98.6732	99.0308	113.341	104.209	99.1626	109.295	86.3141	73.3934	98.0367	102.459	93.9131	94.3067	127.987	80.2309	61.0634	66.0594	82.7095	92.8697	88.6356	81.4469
TPM	Plcd4	0	0	0	0	0	0	0	0.541317	0.608658	1.41655	3.6776	1.91237	0.92655	0.622155	0	0	0	0	0	0	0	0.49951	0.99169	0	0	1.80449	0	0	2.15785	0.516855	0	0.595691	0.948618	0.60843	2.43322	0	0.555122	1.30811	1.77235	0	0.53395	2.05328
TPM	Bcs1l	0	0	0	0	0	40.912	0	18.4048	27.3896	25.9701	31.2596	24.2234	22.7005	27.3748	40.3508	40.3508	40.3508	40.3508	76.1811	0	9.80907	28.9716	31.2382	35.5703	25.3959	32.4808	42.3652	26.8358	19.4207	23.2585	29.5517	31.5716	46.008	42.5901	40.3914	25.4787	26.6459	24.2	48.4441	34.1852	23.4938	28.746
TPM	Rnf25	0	0	0	0	0	0	0	13.5329	17.0424	13.6933	14.2507	17.2113	15.7513	13.0653	0	0	0	0	0	0	0	8.49168	11.9003	8.48836	9.87619	11.7292	12.5699	11.2222	4.31571	13.9551	13.1341	13.1052	12.332	17.036	12.6527	17.3472	13.3229	14.3892	7.08938	11.3951	11.7469	16.4263
TPM	Stk36	0	0	0	0	0	0	0	23.2766	18.2597	20.7761	16.5492	11.793	18.0677	19.2868	8.07016	8.07016	8.07016	8.07016	0	0	0	22.478	44.6261	37.9955	32.4503	30.2252	30.7264	19.5169	18.8812	13.4382	10.3197	15.488	18.9724	21.2951	15.0859	40.1154	35.5278	37.281	35.4469	42.7314	29.3672	32.1681
TPM	Ttll4	82.2181	200.444	0	0	0	91.1223	270.797	64.9581	57.8225	70.3554	48.7281	104.224	87.0957	54.7497	24.2105	24.2105	24.2105	24.2105	17.2022	52.0749	223.156	42.4584	37.1884	47.6965	49.8512	41.9544	42.8308	41.9614	62.5778	67.708	51.5983	69.6958	59.2886	60.2346	66.6701	50.9575	45.52	36.627	43.1271	49.5685	48.0555	44.4878
TPM	Cyp27a1	0	0	0	0	0	0	0	0	0	1.88873	0.919399	8.28695	4.16947	2.48862	0	0	0	0	0	0	0	0	0	0.404207	0	0.451122	0	0	0	0	0	0	0	0	0	1.0842	1.11024	3.92432	1.18156	0.569753	0	0
TPM	Prkag3	0	0	0	0	0	0	0	0	0.608658	0	0	0.956186	0.92655	0	0	0	0	0	0	0	0	0	0	0	0.470295	0	0	0	0	0	0	0	0	0	0	0	0	0	0	0	0	0
TPM	Wnt6	0	0	0	0	0	0	0	0	0.608658	0	0	0	2.31637	0	0	0	0	0	0	0	0	0	0	0	0	0	0	0	0	0	0	0	0	0	0	0	0	0	0	0	0	0
TPM	Wnt10a	0	0	0	0	0	0	0	1.08263	2.43463	0.472184	1.8388	0.637457	0.463275	0	0	0	0	0	0	0	0	0	1.48754	1.21262	0	0	2.32776	2.43962	0	0	0.469075	0	0	0	0	0	0	0	1.18156	0	0	0
TPM	Cdk5r2	0	0	0	0	0	0	0	0.541317	0	0.472184	0	0	0	0	0	0	0	0	0	0	0	0	0	0	0	0	0.465552	0	0	0	0	0	0	0.60843	0.486643	0	0	0.654053	0	0	0	0
TPM	Cfap65	0	0	0	0	0	0	0	0	0.608658	0	0	0.318729	0.92655	0	0	0	0	0	0	0	0	0	0	0	0	0	0	0	0	0.516855	0.469075	0	0	1.21686	0.486643	0	0	0	1.18156	0	0	0
TPM	Ihh	0	0	0	0	29.0791	0	67.6992	7.57844	12.7818	6.61057	5.51639	4.4622	4.63275	4.97724	0	0	0	0	0	0	0	12.9873	9.42106	5.6589	11.2871	13.0826	13.9666	10.7343	69.5908	59.4383	26.7373	30.9759	30.3558	46.8491	36.9849	22.2261	18.8742	21.5838	6.4986	10.2555	13.3487	13.6886
TPM	Nhej1	0	0	0	0	0	0	9.67132	3.78922	4.26061	4.72184	6.89549	4.78093	3.24292	2.48862	0	0	0	0	0	0	0	1.99804	2.47923	4.85049	2.35147	2.70673	1.39666	1.95169	2.15785	1.55057	1.40723	2.97845	0.948618	0.60843	2.91986	5.96311	2.77561	0.654053	1.77235	1.70926	3.2037	0
TPM	Slc23a3	0	0	0	0	0	0	0	0	0.608658	0.944367	1.8388	2.86856	4.16947	1.86647	0	0	0	0	0	0	0	0	0.495845	0.808415	0.470295	0	0.931104	0	1.07893	2.58428	0.93815	0.595691	1.42293	0.60843	0	0.542101	0.555122	0	0	0	0.53395	0
TPM	Cnppd1	179.385	0	0	493.499	0	9.29819	14.507	23.2766	28.6069	25.4979	26.6626	29.6418	22.2372	23.0197	190.994	190.994	190.994	190.994	12.2873	8.67915	0	36.9638	45.1219	58.2059	45.1483	50.9768	45.1586	61.4783	36.6835	36.1799	32.8353	39.9113	44.1107	46.2407	51.0975	34.1523	32.7522	35.9729	38.4008	29.0574	30.4351	31.4837
TPM	Retreg2	0	0	0	0	0	5.57891	0	84.9868	74.2563	83.1043	78.1489	63.1083	71.8076	60.3491	18.8304	18.8304	18.8304	18.8304	0	118.615	0	76.9246	89.2521	83.6709	81.8313	70.8262	94.9726	86.8504	79.8406	81.1463	81.6191	75.0571	90.593	77.8791	100.735	79.1467	112.135	90.9134	86.2542	115.66	90.7714	86.9224
TPM	Zfand2b	0	0	0	0	0	0	0	17.8635	18.2597	20.3039	26.6626	25.1796	18.531	18.6647	0	0	0	0	0	0	0	18.4819	17.8504	15.3599	11.2871	20.7516	14.4321	19.029	17.8023	22.7416	18.2939	25.6147	16.1265	29.8131	18.0058	23.3103	22.2049	20.9297	16.5419	15.3833	22.4259	18.4796
TPM	Abcb6	0	0	6.24824	0	0	115.298	0	18.9461	15.2164	20.7761	25.7432	21.9923	24.5536	19.909	193.684	193.684	193.684	193.684	0	0	0	4.49559	6.44599	9.29677	8.4653	7.21796	3.25887	0.975847	22.118	17.0562	18.763	22.6363	23.7154	17.036	25.7921	17.8893	18.319	18.9676	20.6774	26.2086	27.7654	23.2706
TPM	Atg9a	48.5834	128.49	437.377	0	19.386	130.175	174.084	105.557	106.515	105.297	104.811	92.75	94.0448	91.4568	2.69005	2.69005	2.69005	2.69005	0	0	0	68.4329	73.3851	83.2667	74.3065	88.8711	88.9205	76.604	120.3	143.169	138.846	109.607	136.601	138.114	137.233	104.083	117.686	115.767	128.2	117.939	125.478	116.353
TPM	Ankzf1	0	0	0	0	0	0	0	14.6156	26.1723	25.0257	22.5253	23.5859	22.2372	14.3096	0	0	0	0	0	176.476	0	6.49364	8.42937	13.3388	15.99	9.02245	13.501	6.343	18.8812	12.9214	12.665	16.6793	14.7036	11.5602	13.626	9.75781	9.43708	14.3892	7.68016	2.84876	7.47529	5.47542
TPM	Glb1l	0	0	49.9859	0	0	0	0	7.03712	6.08658	7.55494	6.43579	5.09966	6.94912	6.22155	0	0	0	0	0	0	0	8.99119	9.42106	5.6589	6.11383	5.86459	2.32776	5.85508	5.9341	4.6517	3.7526	8.33967	4.26878	2.43372	1.45993	5.96311	6.66147	6.54053	4.72626	2.84876	5.3395	8.21314
TPM	Stk16	0	0	0	0	0	0	203.098	15.6982	21.303	18.4152	18.388	26.4545	20.3841	17.4203	37.6607	37.6607	37.6607	37.6607	0	0	0	11.4887	25.7839	17.3809	10.3465	21.6539	15.3632	18.0532	26.4337	23.7753	21.1084	19.6578	15.6522	27.3794	16.5459	16.8051	14.9883	24.2	16.5419	14.8136	21.8919	21.2173
TPM	Tuba4a	198.071	46.2563	0	0	0	171.087	67.6992	200.287	200.248	185.568	228.011	160.002	174.655	196.601	32.2806	32.2806	32.2806	32.2806	22.1171	60.754	120.161	111.89	98.6732	131.772	147.202	152.479	154.098	156.623	296.165	328.72	348.054	369.924	397.471	412.516	403.914	177.267	204.285	162.859	205.592	225.622	250.956	260.767
TPM	Dnajb2	0	0	0	0	0	0	0	21.6527	25.5636	17.4708	24.8238	22.311	13.435	19.2868	0	0	0	0	66.3513	0	0	29.9706	30.2465	25.4651	26.3365	23.0072	29.3298	26.8358	17.8023	21.7079	14.5413	30.3802	20.3953	20.0782	22.3856	31.4418	34.9727	26.1621	18.905	21.0808	28.8333	33.537
TPM	Ptprn	0	0	0	0	0	0	0	4.33054	0.608658	2.8331	3.6776	0.956186	0.92655	1.86647	0	0	0	0	0	0	0	4.9951	4.46261	3.23366	2.35147	4.96235	2.79331	4.87923	1.07893	0.516855	0.469075	1.78707	0.948618	0.60843	0.486643	1.6263	2.22049	3.27027	0	0	0.53395	0.684428
TPM	Dnpep	0	0	0	0	0	7.43855	0	21.1114	41.9974	41.08	32.6387	32.5103	30.1129	35.4628	67.2513	67.2513	67.2513	67.2513	51.6066	0	90.7339	50.9501	57.518	58.2059	55.0245	55.0369	47.9519	52.6957	17.2628	20.6742	17.3558	26.2104	29.8815	36.5058	24.3322	21.684	41.079	39.8973	43.1271	35.8944	33.1049	34.9058
TPM	Des	0	0	0	0	0	0	0	0	0	0	0	0	0	0	0	0	0	0	0	0	0	0	0	0	0	0	0	0	0.539463	0.516855	1.40723	0.595691	0.474309	0	1.45993	0	0	0	0.590782	0	0	0
TPM	Speg	0	0	18.7447	0	0	18.5964	0	7.03712	4.26061	3.77747	7.81489	1.91237	4.16947	4.97724	13.4503	13.4503	13.4503	13.4503	0	0	0	0	0	1.21262	0	0.902245	0.465552	0	5.9341	9.82025	6.56705	8.93536	6.16601	9.12645	5.83972	4.87891	5.55122	7.84864	5.90782	2.84876	2.1358	2.05328
TPM	Gmppa	209.282	0	81.2272	0	0	1.85964	0	31.3964	39.5628	36.8303	41.373	37.2913	25.9434	32.3521	21.5204	21.5204	21.5204	21.5204	51.6066	381.883	169.206	34.9657	33.2216	27.8903	27.7474	27.0673	33.5198	31.715	57.7226	50.135	45.5003	32.763	53.1226	34.6805	55.4773	39.0312	28.3112	32.0486	30.1299	34.7549	33.6388	30.7993
TPM	Asic4	0	0	0	0	0	0	0	1.08263	1.21732	2.8331	1.8388	1.91237	1.8531	1.24431	0	0	0	0	0	0	0	0	0	0	0.470295	0	0.931104	1.46377	2.15785	1.03371	3.28353	1.78707	0.474309	0.60843	1.94657	0	0	0	0.590782	0	0	0
TPM	Chpf	71.0065	308.375	212.44	67.2953	4.84651	146.911	0	95.2718	93.1247	86.4096	108.489	61.5146	63.4686	82.7466	10.7602	10.7602	10.7602	10.7602	0	0	76.0203	154.349	115.036	117.22	148.613	146.164	102.887	129.3	190.431	231.551	210.615	269.252	250.909	248.24	264.734	188.109	210.946	175.94	161.283	104.265	166.592	194.378
TPM	Tmem198	0	0	0	0	0	0	0	1.08263	3.04329	0	0.4597	0.318729	2.31637	1.24431	0	0	0	0	0	0	0	1.99804	1.48754	3.63787	2.35147	1.35337	0	0.975847	1.61839	1.03371	0.469075	2.38276	1.42293	1.82529	0	1.0842	1.11024	1.96216	0	2.27901	2.1358	2.05328
TPM	Obsl1	0	0	0	82.2498	0	0	0	22.7353	19.4771	35.886	36.776	17.5301	18.531	18.6647	0	0	0	0	17.2022	0	0	23.9765	34.7092	23.0398	22.1038	23.9095	20.9498	20.4928	21.5785	44.9664	48.7838	32.763	33.6759	29.8131	33.0917	15.1788	13.8781	28.7784	13.588	11.3951	8.54319	7.52871
TPM	Stk11ip	0	0	0	0	0	0	0	9.74371	12.7818	13.2211	7.35519	17.8488	12.0451	13.0653	0	0	0	0	0	0	51.4976	7.99217	6.44599	6.87153	3.76236	4.96235	5.58663	3.41546	0.539463	4.6517	4.69075	4.76553	3.79447	3.04215	4.37979	6.50521	8.88196	7.19459	4.72626	3.41852	4.80555	7.52871
TPM	Slc4a3	0	0	0	0	0	0	0	27.0659	19.4771	22.6648	33.0984	26.7732	33.8191	26.7527	67.2513	67.2513	67.2513	67.2513	24.5746	0	0	7.99217	2.97507	8.08415	6.58412	5.86459	3.25887	3.90339	17.2628	14.9888	18.763	19.6578	27.9842	13.3855	11.6794	8.67361	4.44098	7.84864	20.6774	8.54629	6.94134	11.6353
TPM	Epha4	0	0	0	0	0	0	0	28.6898	31.6502	51.9402	19.7671	101.993	65.3217	41.0622	212.514	212.514	212.514	212.514	319.469	11.5722	102.995	20.9794	12.892	19.8062	12.698	10.3758	2.32776	16.5894	11.3287	15.5057	8.91243	8.93536	16.1265	21.2951	18.9791	4.87891	6.10634	9.15675	4.72626	5.12777	5.3395	6.84428
TPM	Pax3	0	0	0	0	0	0	0	0	0	0.472184	0.919399	0.637457	0.463275	0.622155	0	0	0	0	0	0	0	0	1.98338	0	0	1.35337	0.931104	0	1.61839	1.03371	0.469075	0.595691	0	0	0	0	0	1.30811	0	0	0	0
TPM	Sgpp2	142.013	123.35	0	0	9.69302	0	43.5209	74.7018	89.4727	94.9089	73.0922	109.643	80.6098	67.1928	0	0	0	0	27.032	5.7861	4.90453	40.9599	44.6261	31.124	46.5592	33.3831	41.4341	25.372	38.8414	28.9439	30.0208	23.8276	28.9328	29.8131	36.9849	78.0625	48.8508	68.6756	66.7584	53.5567	58.2005	58.1764
TPM	Farsb	130.802	71.9543	468.618	97.2043	63.0046	31.6138	0	93.6479	107.124	91.6036	99.7548	102.312	118.135	120.698	72.6314	72.6314	72.6314	72.6314	44.2342	199.62	0	84.4173	123.465	125.709	126.039	86.6155	111.733	108.319	122.998	117.843	154.795	139.987	165.059	129.596	144.046	105.71	94.3708	90.9134	85.0726	139.589	123.342	114.984
TPM	Mogat1	0	0	0	0	0	0	0	0	0	0	0	0.637457	0	0	0	0	0	0	0	0	0	0	0	0	0	0	0	0	0	0	0	0.595691	0	0	0	7.04731	2.22049	2.61621	0	1.70926	1.60185	0
TPM	Acsl3	642.796	596.193	1155.92	1398.25	542.809	1119.5	280.468	387.583	375.542	362.637	396.261	298.33	359.965	334.097	147.953	147.953	147.953	147.953	368.618	60.754	191.277	547.463	547.413	564.274	646.655	612.624	595.441	525.981	327.994	351.978	358.373	387.199	389.408	369.317	338.217	471.085	504.051	437.562	397.596	461.5	502.981	450.354
TPM	Kcne4	0	0	0	0	0	0	0	0	0	0	0	0	0.463275	0	0	0	0	0	0	0	0	0	0	0	0	0.902245	0	0	0	0	0	0	0	0	0	0	0	0	0	0	0	0
TPM	Scg2	0	0	0	0	0	0	0	0	0.608658	0	0	1.27491	0.92655	1.86647	0	0	0	0	0	0	0	2.99706	5.4543	0.808415	1.41088	4.51122	0	1.46377	3.77624	2.06742	0.93815	2.97845	0.474309	3.65058	2.43322	1.6263	0.555122	0	0	0	0.53395	0
TPM	Ap1s3	0	0	0	0	237.479	0	0	42.7641	38.9541	38.7191	43.6715	45.5782	39.8416	41.6844	0	0	0	0	191.682	0	12.2613	26.4741	31.7341	27.0819	50.7918	45.1122	28.3987	31.715	37.7624	48.0675	41.2786	44.0811	51.2254	55.3671	60.3437	83.4835	48.2956	53.6324	68.5307	61.5333	59.8024	73.2338
TPM	Wdfy1	89.6925	77.0939	0	0	0	146.911	0	90.9413	74.2563	78.3825	74.931	56.7337	51.8868	80.8802	64.5613	64.5613	64.5613	64.5613	0	118.615	0	49.951	49.0887	56.1848	68.1927	62.2549	80.5405	53.1837	46.3938	54.2698	42.6858	57.782	49.8024	50.4997	56.9372	60.1732	56.6225	60.827	54.3519	54.6962	59.8024	77.3404
TPM	Mrpl44	0	0	0	0	0	0	0	10.285	12.7818	9.91586	11.0328	16.2552	12.5084	8.08802	0	0	0	0	0	0	0	6.99315	8.92521	10.9136	6.11383	6.31571	9.31104	7.80677	9.71034	5.16855	17.3558	11.3181	11.8577	7.30116	13.626	9.21571	9.9922	7.19459	8.27095	11.9648	12.2808	2.73771
TPM	Serpine2	0	0	0	0	0	0	0	5.95449	6.69524	1.88873	7.81489	5.73712	3.7062	10.5766	158.713	158.713	158.713	158.713	51.6066	0	2.45227	87.4143	69.4183	59.4185	71.4848	74.8863	74.9539	72.2127	4.85517	2.58428	2.81445	0.595691	0.948618	1.21686	0.973286	1.0842	1.11024	0	1.77235	0.569753	1.0679	0
TPM	Fam124b	0	0	0	0	0	0	0	0	0	0	0	0	0	0	0	0	0	0	0	0	0	0	0	0	0	0	0	0	0	0.516855	0.469075	0	2.37154	0	0.486643	0	0	0	0	0	0	0
TPM	Cul3	377.456	303.236	918.492	508.453	237.479	686.207	323.989	534.28	508.838	494.848	524.057	403.51	487.828	546.874	271.695	271.695	271.695	271.695	545.555	254.588	326.151	406.102	441.798	441.799	462.3	434.882	430.636	449.377	608.515	559.237	545.534	543.27	527.906	479.443	497.836	364.834	423.003	356.459	384.599	429.593	401.53	354.534
TPM	Dock10	0	0	0	0	0	70.6663	0	1.08263	1.21732	1.88873	0.919399	0.637457	1.8531	1.86647	0	0	0	0	0	0	0	0	0	0.808415	0	0	0	0.487923	0.539463	0	0	0	0	0	0	0	0	0	0	0	1.60185	0
TPM	Nyap2	0	0	0	0	0	0	0	0.541317	0.608658	0.472184	0	0.318729	0	0	123.742	123.742	123.742	123.742	0	0	0	0	0	0.404207	0	0	0	0	0	0	0	0	0.474309	0	0	0	0	0	0.590782	0	0	1.36886
TPM	Irs1	22.4231	0	168.703	0	0	29.7542	338.496	89.8586	77.9082	96.7977	86.8832	97.2122	77.3669	71.5478	527.25	527.25	527.25	527.25	147.447	57.861	237.87	69.9315	52.5596	65.8858	92.648	65.4128	62.384	71.2368	164.536	169.012	158.078	181.686	154.15	166.71	186.384	82.3993	116.576	97.454	122.292	105.404	95.043	89.6601
TPM	Rhbdd1	0	0	24.993	0	0	0	0	7.57844	7.30389	22.6648	14.2507	36.0163	27.7965	18.6647	0	0	0	0	0	2.89305	0	5.49462	1.98338	5.2547	7.05442	6.76684	3.25887	4.87923	8.09195	5.68541	7.5052	3.57415	8.06325	11.5602	9.24622	4.87891	4.9961	7.19459	4.72626	7.97654	6.40739	9.58199
TPM	Col4a4	0	0	0	0	0	0	0	0.541317	0.608658	2.8331	0.4597	3.18729	4.16947	4.35509	0	0	0	0	0	5.7861	29.4272	0	0.99169	0.404207	0	0	0.931104	0.975847	1.07893	0	1.40723	1.19138	0.474309	0.60843	0.486643	44.4523	19.4293	13.0811	20.6774	31.9061	19.2222	13.0041
TPM	Col4a3	0	0	0	0	0	0	0	1.08263	0.608658	0.472184	0	2.2311	1.8531	1.24431	0	0	0	0	0	0	0	0	0	0	0.940589	0	0	0	0	0	0	0	0.474309	0	0	15.7209	11.6576	7.84864	11.2249	1.70926	4.2716	4.10657
TPM	Mff	7.47437	185.025	318.66	0	0	189.683	256.29	68.7473	56.6052	67.5223	55.1639	72.3514	68.1014	74.6586	51.111	51.111	51.111	51.111	36.8618	0	0	55.9452	64.9557	52.9512	51.2621	51.428	54.4696	43.4252	45.8544	42.899	35.1806	54.2079	54.0712	46.2407	57.4239	56.3785	60.5083	57.5567	53.1704	57.545	61.9382	54.7542
TPM	Tm4sf20	0	0	0	0	0	0	0	0	0	1.88873	0	1.59364	1.38982	0.622155	0	0	0	0	0	0	0	1.49853	10.4127	4.04207	1.88118	4.0601	6.98328	8.78262	0	0	0.469075	0	0	0	0	0	0	0.654053	0	0	0	0
TPM	Agfg1	0	190.165	837.265	134.591	208.4	476.067	19.3426	182.965	183.815	159.598	177.444	164.145	160.756	164.871	147.953	147.953	147.953	147.953	380.906	52.0749	100.543	193.311	222.634	217.868	237.969	206.163	251.864	192.73	248.693	236.203	212.96	207.3	208.222	232.42	234.562	195.156	204.285	190.33	177.235	192.007	198.095	208.066
TPM	Slc19a3	0	0	0	0	0	0	0	0	0	0.472184	0	0.637457	0.92655	1.86647	0	0	0	0	0	0	0	2.99706	5.95014	6.06311	1.88118	2.25561	1.86221	3.90339	1.07893	0	0	0.595691	1.89724	0	0.486643	1.6263	0	0	0	0	0.53395	0
TPM	Ccl20	0	0	0	0	0	0	0	0	0	0	0	0.318729	0	0	0	0	0	0	0	0	0	0.49951	0	0.808415	0	0.451122	2.32776	0.975847	2.69732	4.13484	0.93815	0	0.948618	3.65058	2.43322	6.50521	3.88586	7.84864	10.0433	5.69753	2.1358	5.47542
TPM	Daw1	0	0	0	0	0	0	0	1.62395	0.608658	0	0.4597	0.956186	0	0.622155	0	0	0	0	0	0	0	0	1.98338	1.21262	0	0.451122	0.931104	0.487923	0.539463	1.03371	0	1.19138	0.474309	0	0.973286	0.542101	0	0	0	0.569753	0.53395	1.36886
TPM	Sphkap	0	0	0	0	0	0	0	0	0.608658	0	0.4597	0.637457	0.463275	2.48862	0	0	0	0	0	0	0	0	0	0	0	0	0	0	0	0	0.469075	0	0	0	0	0	0	0	0	0	0	0
TPM	Pid1	0	0	0	0	0	0	0	1.08263	0.608658	0	0.919399	0	0	0	0	0	0	0	0	0	0	0	0	0.404207	0	0	0	0	0	0	0	0	0	0	0.486643	0	0	0	0	0	0	0
TPM	Dner	0	0	0	0	0	0	0	1.62395	3.04329	4.24965	3.2179	2.54983	2.77965	1.24431	0	0	0	0	0	0	0	0.999021	0.495845	0	0	0.902245	0	0.487923	0.539463	0	0	0	0	0	0	1.6263	0.555122	1.96216	1.77235	1.13951	0.53395	1.36886
TPM	Trip12	313.924	611.611	1443.34	1136.54	630.046	818.241	1000.98	997.106	951.941	966.56	938.247	806.065	998.357	997.937	683.273	683.273	683.273	683.273	1223.81	1646.15	1169.73	866.651	750.709	754.655	735.541	724.052	756.057	759.697	1233.21	1120.03	1105.61	1127.05	1077.16	1125.6	1054.56	771.409	729.431	714.88	770.97	753.783	662.631	765.875
TPM	Fbxo36	0	0	0	0	0	0	0	0.541317	0	0.944367	0	3.50602	2.31637	3.11078	0	0	0	0	12.2873	0	0	0.999021	0	0.808415	1.41088	0.902245	0.931104	0	1.07893	3.10113	1.8763	2.38276	1.89724	1.21686	1.45993	0	1.66537	0	0.590782	0	0	0.684428
TPM	Slc16a14	0	0	0	0	0	0	0	2.16527	1.21732	0.472184	0.4597	0.956186	1.8531	0.622155	0	0	0	0	0	0	0	0.49951	0.495845	1.21262	0	1.35337	0	1.46377	1.07893	3.10113	2.81445	2.38276	3.79447	3.65058	3.89314	1.0842	2.22049	3.27027	1.77235	0	3.2037	0.684428
TPM	Sp110	0	0	0	0	0	0	0	0	0	0	0.4597	0.318729	0.463275	0	0	0	0	0	0	0	0	0.49951	0	0.808415	0	0	0	0	0	0	0	0	0	0	0	0	0	0	0	0	0.53395	0
TPM	Sp140	0	0	0	0	0	0	0	0	0	0	0.4597	0	0.463275	0	0	0	0	0	0	0	0	0	0	0	0	0	0	0	0	0	0	0	0	0	0	0	0	0	0	0	0	0
TPM	Sp100	0	0	0	0	0	0	0	0	0.608658	0	0	0.956186	11.1186	0	0	0	0	0	0	0	0	0	0	0	0	0	0	0	0	0	0	0	0	0	0	0	0	0	0	0	0	0
TPM	Cab39	0	77.0939	0	0	9.69302	20.456	159.577	183.507	235.551	220.982	200.429	228.21	219.592	208.422	8.07016	8.07016	8.07016	8.07016	0	69.4332	31.8795	162.341	170.075	189.169	213.514	184.509	166.668	154.672	254.627	247.057	199.357	179.899	178.814	239.721	239.428	218.467	209.281	196.216	194.367	198.844	223.191	234.759
TPM	Itm2c	63.5322	133.629	12.4965	0	67.8512	107.859	24.1783	115.842	94.342	77.4381	117.223	59.2835	65.785	83.3688	123.742	123.742	123.742	123.742	31.9469	63.6471	76.0203	116.386	113.549	122.071	101.113	95.1868	114.06	117.102	174.786	176.764	159.486	131.052	144.664	174.619	178.598	127.394	118.796	125.578	102.205	91.1604	91.3054	141.677
TPM	Gpr55	0	0	0	0	0	0	0	0	0	0	1.3791	0	0	0	86.0817	86.0817	86.0817	86.0817	0	0	0	0	0	0	0	0	0	0	0	0	0	0	0	0	0	0	0	0	0	0	0	0.684428
TPM	Spata3	0	0	0	0	0	0	0	0	0	0	0	0	0	0	0	0	0	0	0	0	0	0	0	0	0	0	0	0	0	0	0	0	0	0	0	0	0	0	0	0	0	0
TPM	Psmd1	728.751	765.799	1324.63	897.27	1003.23	755.013	256.29	363.224	405.366	390.496	376.954	324.466	401.659	395.069	750.525	750.525	750.525	750.525	1086.2	1255.58	779.821	310.696	333.208	355.703	349.899	346.913	351.026	415.711	294.547	308.046	342.894	309.164	385.139	372.968	407.807	303.576	315.865	294.978	360.377	300.26	361.484	316.89
TPM	Htr2b	0	0	0	0	0	0	0	2.70659	1.82597	2.36092	1.8388	3.82474	9.2655	4.35509	43.0408	43.0408	43.0408	43.0408	0	0	4.90453	2.99706	4.46261	0.404207	1.88118	2.25561	1.86221	1.95169	1.07893	0.516855	0.93815	1.78707	1.42293	6.0843	0.486643	1.0842	3.88586	0	1.18156	0.569753	1.60185	0.684428
TPM	Armc9	0	0	0	0	101.777	3.71928	0	23.2766	18.2597	19.8317	27.582	22.311	20.3841	27.3748	123.742	123.742	123.742	123.742	0	0	98.0907	12.9873	15.3712	18.5935	14.5791	17.5938	10.7077	15.1256	17.2628	13.9551	15.4795	14.8923	20.3953	19.4698	11.6794	16.8051	23.3151	18.3135	30.1299	23.3599	19.7561	15.0574
TPM	B3gnt7	130.802	0	0	0	0	0	0	8.11976	8.52121	6.13839	5.05669	6.37457	3.24292	7.46586	0	0	0	0	0	0	0	1.99804	1.98338	2.82945	2.35147	1.35337	1.86221	4.39131	8.09195	8.78654	9.3815	9.53105	5.69171	8.51802	2.43322	48.247	28.3112	14.3892	13.588	23.3599	26.1635	24.6394
TPM	Ncl	3049.54	3443.53	3480.27	2796.49	2781.9	3643.03	4971.06	1927.63	2253.86	2295.76	2261.26	2668.4	2550.79	2468.71	6270.51	6270.51	6270.51	6270.51	4597.9	6396.53	5387.63	2584.47	2606.66	2837.94	2963.33	2865.53	2707.65	2903.63	1890.82	1878.25	2459.36	2695.5	2587.35	2277.96	2617.17	1619.8	1604.3	1546.18	1871.6	2230.01	1959.59	1860.28
TPM	Nmur1	0	0	0	0	0	0	0	0	0.608658	0	0	0.318729	0	0	0	0	0	0	0	0	0	0	0	0	0	0	0	0	0	0	0	0	0	0	0	0	0	0	0	0	0	0
TPM	Ptma	414.828	724.682	549.845	209.363	693.051	773.61	797.884	503.425	631.787	502.403	519.46	612.278	585.116	563.05	244.795	244.795	244.795	244.795	358.788	381.883	617.971	635.377	676.829	665.326	659.353	706.458	609.408	611.368	322.599	352.495	456.879	442.598	453.914	417.992	401.481	281.892	306.427	310.021	345.017	471.185	413.811	292.251
TPM	Pde6d	0	0	0	0	0	0	0	18.4048	14.6078	15.5821	18.8477	13.0679	15.7513	14.3096	0	0	0	0	0	0	0	10.9892	21.8172	18.1893	11.2871	11.7292	17.691	14.1498	15.6444	13.9551	18.763	29.7845	24.6641	21.2951	12.1661	17.8893	11.6576	15.0432	24.2221	17.6623	13.8827	12.3197
TPM	Cops7b	29.8975	0	0	0	0	66.947	0	35.7269	41.3887	42.4965	60.6803	34.7414	37.9885	37.3293	2.69005	2.69005	2.69005	2.69005	17.2022	0	36.784	30.9696	35.205	38.3997	39.5047	36.0898	27.4676	37.0822	45.8544	63.0563	51.5983	44.6768	63.0831	55.9756	51.5842	39.5733	38.3034	24.854	38.4008	43.3012	24.5617	39.0124
TPM	Nppc	0	0	0	0	0	0	0	0	0	0.472184	0	0	0	0	0	0	0	0	0	0	0	0	0	0	0	0	0	0	1.07893	0	0	0.595691	1.42293	0	0	1.0842	0	0	0	0	0	0
TPM	Dis3l2	0	0	0	59.818	0	0	323.989	56.8383	36.5195	43.4409	41.8327	42.7096	46.7908	57.8604	24.2105	24.2105	24.2105	24.2105	115.5	8.67915	0	43.9569	58.0139	55.7806	56.9056	47.3679	44.2275	54.6474	49.0912	33.5956	46.4384	44.0811	43.6364	38.3311	48.6643	43.368	61.0634	62.1351	56.7151	55.266	44.3178	58.8608
TPM	Ecel1	0	0	0	0	0	0	0	0	1.21732	0	0.919399	0.637457	0	0.622155	0	0	0	0	0	0	0	0	0.99169	0	0	0	0	0	0.539463	1.03371	0	0	0	0.60843	0	0	0	0	0.590782	1.70926	2.1358	0
TPM	Chrnd	205.545	0	0	0	0	0	0	1.08263	0.608658	0.472184	1.3791	0.318729	1.8531	1.86647	0	0	0	0	0	17.3583	0	0	0.99169	0	0	0	0	0	3.23678	2.06742	0.469075	1.19138	0	0	0	0	0	0	0	0	0	0
TPM	Chrng	0	0	0	0	218.093	0	0	6.49581	5.47792	7.55494	1.8388	1.27491	6.02257	4.35509	0	0	0	0	2.45746	0	34.3317	11.4887	4.46261	5.2547	4.70295	6.76684	7.44883	8.78262	5.9341	7.23597	4.22168	6.5526	6.64032	8.51802	10.2195	3.2526	2.22049	4.57837	10.0433	6.26728	2.1358	4.791
TPM	Eif4e2	515.732	616.751	43.7377	889.793	227.786	267.788	643.143	196.498	208.161	194.067	214.68	186.775	195.502	215.266	269.005	269.005	269.005	269.005	417.767	297.984	193.729	264.241	272.219	251.417	261.954	245.411	291.901	253.72	372.769	392.81	371.038	394.943	343.874	409.474	429.706	294.903	321.971	336.838	342.654	401.676	406.336	388.755
TPM	Efhd1	0	0	0	0	77.5442	1.85964	0	41.1401	41.3887	29.7476	49.6475	21.9923	24.0903	35.4628	0	0	0	0	0	0	22.0704	43.4574	35.7008	47.6965	50.3215	40.1499	41.4341	39.0339	58.262	62.0226	34.7116	30.3802	35.0989	47.4576	44.2845	31.9839	45.52	26.1621	37.81	33.6154	31.503	33.537
TPM	Gigyf2	523.206	539.657	1205.91	1428.15	717.284	853.574	976.803	494.223	468.667	487.294	524.517	411.16	500.8	532.565	1049.12	1049.12	1049.12	1049.12	1164.83	355.845	689.087	560.95	576.668	498.792	527.67	489.919	506.521	512.808	575.607	563.372	569.926	557.567	525.06	519.599	545.04	413.081	384.145	473.535	386.962	446.686	400.996	374.382
TPM	Kcnj13	0	0	99.9719	0	101.777	0	0	10.8263	3.65195	4.72184	1.8388	10.1993	14.8248	9.95448	40.3508	40.3508	40.3508	40.3508	0	0	0	7.99217	6.44599	6.46732	1.88118	6.76684	5.12107	5.36716	5.9341	5.16855	4.22168	7.14829	8.06325	1.82529	1.94657	5.42101	3.33073	5.88648	5.90782	8.54629	4.80555	2.73771
TPM	Snorc	0	0	0	0	0	0	0	0.541317	2.43463	0.944367	1.8388	0.637457	0.463275	1.86647	0	0	0	0	0	0	0	0	0	0.808415	0	0.902245	0.931104	0.487923	0	1.03371	0.93815	0.595691	0.474309	3.04215	0	0.542101	0	0	0	0.569753	0	0
TPM	Ngef	0	0	0	0	0	0	0	30.8551	31.0416	40.6078	36.776	41.7535	33.3558	29.2413	0	0	0	0	0	0	0	4.9951	5.4543	7.67994	4.70295	8.57133	6.98328	7.80677	25.3548	37.7304	30.0208	32.1673	31.3044	51.7166	26.2787	26.0208	21.6498	34.0108	34.2654	29.6271	26.1635	23.2706
TPM	Dgkd	0	25.698	24.993	0	693.051	267.788	43.5209	75.2431	77.9082	110.019	74.4713	145.659	121.378	86.4796	43.0408	43.0408	43.0408	43.0408	81.096	138.866	188.825	64.9364	59.0056	50.1217	66.7818	61.8038	61.4529	56.1112	113.287	121.461	114.923	118.542	114.783	115.602	124.094	53.1259	58.843	49.054	54.9427	60.3938	55.5308	36.2747
TPM	Usp40	78.4809	77.0939	0	0	53.3116	55.7891	4.83566	27.6072	30.4329	35.886	28.5014	52.909	57.4461	47.2838	0	0	0	0	0	57.861	34.3317	40.4603	31.2382	27.0819	47.97	46.0145	24.6743	39.5218	44.7755	34.6293	40.8095	41.1027	33.2016	34.6805	37.4715	60.1732	60.5083	55.5945	47.8533	47.2895	50.7252	52.701
TPM	Ugt1a10	0	0	0	0	0	0	0	0.541317	0.608658	0	0	0.637457	0	0	0	0	0	0	0	0	0	0.49951	0	0	0	0	0	0.487923	0	0	0	0	0	0	0.486643	0	0	0	0	0	0	0
TPM	Ugt1a9	0	0	0	0	0	0	0	5.95449	5.47792	4.24965	3.6776	2.86856	3.7062	5.5994	0	0	0	0	0	0	0	21.479	18.3463	17.3809	18.3415	20.3005	26.0709	23.4203	4.31571	4.6517	1.8763	1.19138	8.06325	3.65058	2.91986	0	0.555122	3.27027	0	0	1.0679	0
TPM	Ugt1a8	0	0	0	0	0	0	0	0	0	0.472184	0	0.318729	0	0	0	0	0	0	0	0	0	0	0.495845	0.404207	0.470295	1.80449	0	0	0	0.516855	0	0.595691	0	0	0	0	0	0	0	0	0	0
TPM	Ugt1a5	0	0	0	0	0	0	0	0	0	0	2.2985	0	0.463275	0	0	0	0	0	0	0	0	0.49951	0.99169	1.21262	0	0	0	0.487923	0.539463	1.03371	0.469075	0	0.474309	0	0	0	0	0	0	0	0	1.36886
TPM	Ugt1a1	0	0	0	0	0	0	0	1.62395	1.21732	0.472184	0	0	0	0	0	0	0	0	0	0	0	0.999021	0	0.404207	0	0.451122	0	0	2.69732	3.61799	1.40723	7.74398	3.79447	3.65058	2.43322	0	0.555122	0	0	0.569753	0.53395	2.73771
TPM	Mroh2a	0	0	0	0	0	0	0	0	0	0	0	0.637457	1.38982	1.24431	0	0	0	0	0	0	0	0	0.495845	0	0.940589	1.80449	0.465552	0.487923	0	0.516855	0	0	0	0	0	0	0	0	1.77235	4.55802	0	0.684428
TPM	Hjurp	0	0	0	0	0	0	0	9.74371	27.9983	39.1912	16.0895	85.738	59.2992	31.7299	18.8304	18.8304	18.8304	18.8304	0	0	0	0	0	0	0	0	0	0	0	0	0	0	0	0	0	0	0	0	0	0	0	0.684428
TPM	Trpm8	0	0	0	0	0	0	0	0	0.608658	0.944367	1.3791	0.318729	0.463275	2.48862	0	0	0	0	0	0	0	0	0	0	0	0.451122	0	0	0	1.03371	0	0	0	0	0	0	0	0	0	0	0	0
TPM	Spp2	0	0	0	0	0	0	0	0	0	0	0	0	0.463275	0	0	0	0	0	0	0	0	0	0	0	0	0	0	0	0	0	0	0	0	0	0	0	0	0	0	0	0	0
TPM	Arl4c	0	287.817	0	0	0	0	0	54.1317	70.6043	61.8561	62.0594	45.8969	57.9094	65.3263	0	0	0	0	51.6066	0	31.8795	63.9373	54.0471	60.6311	57.8462	57.7437	31.6575	43.9131	32.9073	30.4945	18.2939	29.7845	30.3558	42.5901	32.6051	121.973	193.738	151.086	303.662	190.867	145.234	110.877
TPM	Sh3bp4	0	174.746	249.93	0	19.386	87.403	111.22	87.1521	91.2987	99.6308	97.916	85.1006	77.3669	85.8574	0	0	0	0	0	0	0	81.4202	79.3352	70.3321	63.9601	87.9689	64.7118	67.8214	81.459	94.0676	86.3098	83.3967	105.297	79.7044	82.7293	51.4996	71.0556	52.9783	53.7612	52.4172	45.9197	52.0165
TPM	Agap1	142.013	267.259	518.604	239.272	116.316	247.332	527.087	380.005	306.155	342.333	329.145	231.078	320.123	325.387	349.707	349.707	349.707	349.707	201.511	211.193	61.3067	202.302	200.321	179.064	204.108	196.238	220.206	239.57	172.628	166.944	178.718	187.643	168.854	192.872	211.203	305.203	239.258	187.713	238.676	210.239	203.969	219.701
TPM	Gbx2	0	0	0	0	0	0	0	0.541317	0	0	0.4597	0	0	0	0	0	0	0	0	0	0	0.49951	0	0	0	0	0	0	0.539463	0.516855	0	0	1.42293	0	0	0	0	0	0.590782	0	0	0
TPM	Asb18	0	0	0	0	0	0	0	0	0	0	0	0	0	0	0	0	0	0	0	0	0	0	0	0	0	0	0	0	0	0	0	0	0	0	0	0	0	0	0	0	0	0
TPM	Ackr3	0	0	0	0	0	0	0	0	3.65195	2.36092	0.919399	4.14347	0.463275	1.86647	0	0	0	0	0	0	0	0	0	0	0	0	0	0	0	0	0	0	0	0	0	0	0	0	0	0	0	0
TPM	Cops8	175.648	0	0	0	0	89.2626	0	18.9461	33.4762	35.4138	32.179	41.7535	30.5761	39.8179	61.8712	61.8712	61.8712	61.8712	12.2873	0	0	29.9706	35.205	33.145	31.98	30.6763	31.6575	40.0097	46.3938	46.517	49.2529	42.8897	43.6364	55.3671	41.8513	36.3207	47.1854	30.7405	37.2193	34.1852	35.7746	36.2747
TPM	Col6a3	0	0	0	0	0	0	0	0.541317	1.82597	1.41655	2.7582	0.956186	0.92655	1.86647	0	0	0	0	22.1171	81.0054	0	0	0	0	0	0	0	0	1.07893	2.58428	0	1.19138	0.474309	0	0	1.0842	0.555122	6.54053	0	0.569753	0	0.684428
TPM	Mlph	104.641	0	0	0	0	3.71928	0	14.6156	17.0424	35.4138	26.2029	67.5705	36.5987	16.7982	0	0	0	0	0	0	0	9.4907	10.9086	3.23366	9.87619	9.02245	9.31104	5.36716	19.4207	17.0562	12.196	13.1052	12.8063	23.1203	19.9524	20.0577	24.4254	13.0811	13.588	11.3951	11.7469	11.6353
TPM	Rab17	0	25.698	0	0	0	0	0	2.16527	1.82597	1.41655	3.6776	2.54983	3.24292	0	0	0	0	0	0	0	0	0.49951	0.495845	0.404207	0.940589	1.80449	1.39666	0.487923	3.23678	3.10113	2.34538	1.78707	1.89724	1.21686	2.43322	0.542101	0.555122	0	0	1.70926	0.53395	0
TPM	Lrrfip1	0	0	0	231.795	416.8	115.298	0	132.623	149.73	210.122	164.113	322.235	270.552	185.402	10.7602	10.7602	10.7602	10.7602	98.2982	144.652	188.825	69.9315	85.7812	80.4373	101.113	99.6981	94.9726	87.3383	152.668	159.708	160.424	154.88	138.024	161.842	124.581	115.467	88.2644	87.6432	79.7556	76.9166	93.4412	93.7666
TPM	Rbm44	0	0	0	0	0	0	0	0	0.608658	0.472184	0.4597	0.637457	0	0	0	0	0	0	0	0	0	0.49951	0	0	0	0	0.465552	0	0	0	0	0	0	0	0	0	0	0	0	0	0	0
TPM	Ramp1	0	0	0	0	0	0	0	0	0	0	0	0.956186	0.92655	0	0	0	0	0	0	0	0	0	0	0	0	0	0	0	0	0	0	0	0	0	0	0	0	0	0	0	0	0
TPM	Ube2f	0	0	0	0	19.386	0	0	16.7808	15.8251	14.6377	12.4119	15.299	14.8248	13.0653	32.2806	32.2806	32.2806	32.2806	22.1171	234.337	0	9.4907	14.8754	14.1473	10.8168	8.1202	20.0187	12.1981	19.9601	9.82025	11.7269	22.6363	12.332	23.7288	26.2787	19.5156	19.9844	20.2757	19.4958	13.6741	11.2129	15.7418
TPM	Espnl	0	0	0	0	0	0	0	0	0	0	0	0	0.92655	0	0	0	0	0	56.5215	0	0	0	0	0	0	0	0	0	0	0	0	0	0	1.82529	0	0	0	0	0	0	0	0
TPM	Klhl30	0	0	0	0	0	0	0	0	0	0	0.4597	0	0	0.622155	0	0	0	0	0	0	0	0	0	0	0	0	0	0	0	0	0.93815	0	0	0	0.486643	0	0	0.654053	0	0	1.0679	0.684428
TPM	Erfe	0	0	0	0	0	0	0	0	3.65195	4.72184	0.919399	8.28695	5.09602	1.86647	0	0	0	0	0	0	0	0	0	0	0	0	0	0	0	0	0	0	0	0	0	0	0	0	0	0	0	0
TPM	Ilkap	0	0	0	0	0	68.8066	0	60.0862	55.9965	58.5508	56.0833	79.0447	66.2483	69.6814	0	0	0	0	0	14.4652	56.4021	79.4222	80.8227	63.0564	64.9006	63.1571	86.1272	75.6281	55.5647	55.8204	49.2529	61.9519	75.4151	48.6744	68.13	67.2205	58.843	81.1026	67.9399	68.3703	77.4227	66.3895
TPM	Hes6	0	0	0	0	0	0	0	9.20239	23.7377	27.3867	12.4119	60.2397	31.0394	19.2868	0	0	0	0	0	0	0	2.49755	5.4543	7.27573	6.58412	3.60898	4.65552	5.85508	3.23678	7.75283	7.5052	12.5095	9.96049	4.86744	19.4657	7.58941	6.10634	1.96216	8.86173	6.83703	13.3487	4.10657
TPM	Per2	0	0	0	0	0	0	0	15.6982	15.8251	18.4152	15.6298	27.0919	20.8474	18.0425	0	0	0	0	0	0	0	3.99608	9.42106	11.722	12.2277	15.7893	16.2943	7.31885	6.47356	12.9214	21.5775	21.4449	32.7273	26.1625	14.1127	29.8155	21.0946	26.8162	11.2249	34.1852	25.6296	18.4796
TPM	Traf3ip1	0	0	0	224.318	0	3.71928	0	16.7808	19.4771	21.2483	19.7671	28.0481	22.2372	23.6419	0	0	0	0	0	0	0	16.4838	18.3463	23.444	27.7474	16.6915	16.2943	19.029	20.4996	16.0225	14.0723	17.275	13.2806	22.5119	16.0592	28.7313	26.0907	24.854	23.6313	20.5111	26.6975	32.8525
TPM	Asb1	0	0	0	0	0	0	0	15.6982	15.8251	8.97149	11.9522	12.7491	16.6779	11.8209	0	0	0	0	0	2.89305	0	17.4829	9.9169	11.3178	9.87619	9.47357	14.4321	9.27054	11.8682	13.4382	10.3197	9.53105	10.4348	18.8613	13.1394	9.75781	10.5473	11.773	11.8156	10.2555	12.8148	8.89756
TPM	Hdac4	556.841	169.607	43.7377	0	256.865	27.8946	0	94.1892	74.2563	96.7977	91.9399	109.324	108.406	92.079	121.052	121.052	121.052	121.052	98.2982	54.9679	0	54.9462	54.0471	60.6311	67.2521	62.706	33.9853	67.8214	62.0383	56.3372	95.2222	82.801	83.4784	78.4875	64.2369	35.7786	29.9766	32.0486	41.3547	41.0222	38.9783	45.8567
TPM	Ndufa10	343.821	395.749	106.22	1323.47	4.84651	401.682	14.507	113.135	103.472	118.99	112.626	116.336	112.576	104.522	486.899	486.899	486.899	486.899	304.724	0	110.352	234.77	198.338	213.422	201.286	187.667	169.461	205.904	154.826	190.72	220.465	163.815	202.056	211.125	195.631	142.03	183.745	182.481	172.508	201.123	174.068	171.791
TPM	Cops9	0	0	0	0	0	0	0	2.70659	2.43463	4.72184	2.2985	2.2311	1.38982	2.48862	0	0	0	0	0	0	0	2.49755	3.96676	2.42524	0.940589	0.902245	1.86221	2.43962	0.539463	2.06742	0.469075	1.78707	2.37154	1.82529	0.973286	2.7105	4.44098	0	1.18156	0	0.53395	1.36886
TPM	Gpc1	0	0	0	112.159	0	9.29819	0	64.9581	59.0398	62.8004	74.931	55.7775	48.6439	41.6844	0	0	0	0	125.33	0	0	149.354	122.97	154.003	167.425	190.374	150.373	149.305	42.0781	75.9777	72.2376	45.8682	60.2372	75.4453	106.575	59.089	71.6108	66.0594	82.7095	84.8931	74.7529	76.6559
TPM	Ankmy1	0	0	0	0	0	0	0	1.08263	4.26061	3.77747	3.2179	2.54983	4.16947	1.86647	0	0	0	0	0	0	0	7.99217	5.4543	4.04207	6.58412	1.80449	4.18997	2.92754	2.69732	3.10113	3.7526	6.5526	3.79447	3.65058	0.486643	3.7947	2.22049	3.27027	4.72626	2.27901	0	2.05328
TPM	Dusp28	0	0	0	0	0	0	0	3.2479	2.43463	1.88873	0.919399	5.41839	1.8531	1.86647	0	0	0	0	0	0	0	0.999021	4.46261	1.21262	3.29206	1.35337	2.79331	0.975847	0.539463	2.06742	1.8763	2.38276	1.42293	3.65058	0.486643	3.2526	0.555122	3.92432	0.590782	1.13951	4.2716	0.684428
TPM	Rnpepl1	0	0	881.002	0	19.386	159.929	24.1783	76.3257	78.5169	69.411	78.6086	81.5945	75.0505	60.3491	0	0	0	0	46.6917	109.936	85.8293	70.9305	71.4017	80.8415	96.4104	81.6532	96.8349	77.0919	110.051	124.562	108.825	119.734	116.206	127.77	124.581	106.794	102.142	110.535	109.295	115.09	102.518	95.8199
TPM	Capn10	3.73719	0	0	0	0	0	116.056	5.95449	4.26061	5.6662	5.97609	10.1993	8.33895	1.86647	0	0	0	0	0	0	0	6.49364	1.48754	1.61683	0.940589	2.25561	1.39666	0	1.61839	5.16855	1.8763	1.19138	2.84585	3.04215	4.37979	1.6263	1.66537	2.61621	1.18156	2.27901	5.3395	0.684428
TPM	Gpr35	0	0	0	0	0	0	0	8.11976	3.04329	8.97149	8.73429	13.0679	12.9717	9.95448	0	0	0	0	0	0	0	5.99413	2.97507	2.02104	3.76236	5.86459	6.98328	3.90339	3.77624	5.16855	7.03613	5.95691	4.74309	6.0843	4.86643	4.3368	3.88586	1.30811	2.95391	4.55802	4.2716	1.36886
TPM	Kif1a	171.911	123.35	6.24824	0	0	0	0	5.41317	1.82597	3.77747	2.2985	4.4622	8.80222	7.46586	0	0	0	0	24.5746	0	0	4.9951	8.42937	7.27573	8.9356	9.47357	3.25887	5.85508	9.17088	11.8877	10.7887	7.74398	9.48618	6.0843	8.27293	21.684	11.6576	20.9297	15.3603	17.0926	14.9506	19.8484
TPM	Mab21l4	0	0	0	0	0	0	0	2.16527	3.04329	2.36092	1.8388	7.33076	3.24292	3.11078	0	0	0	0	0	0	0	1.49853	0.495845	1.61683	4.23265	0.451122	2.32776	3.41546	0	0.516855	0	0.595691	2.37154	0	0	3.2526	3.88586	3.92432	4.13547	3.41852	3.73765	4.10657
TPM	Crocc2	0	0	0	0	0	0	0	0	0	0	0	0.956186	0	0	0	0	0	0	0	0	0	0	0	0	0	0	0	0	0	0	0	0	0	0	0	0	0	0	0	0	0	0
TPM	Sned1	0	0	0	0	0	0	24.1783	9.20239	10.3472	17.943	5.05669	30.598	28.2598	12.4431	0	0	0	0	0	0	0	3.49657	1.98338	1.21262	0.940589	1.35337	0.931104	1.46377	10.7893	16.0225	17.8249	15.488	14.2293	12.777	5.35307	0.542101	6.66147	3.92432	4.13547	4.55802	3.73765	2.73771
TPM	Mterf4	0	0	0	0	0	0	0	2.70659	2.43463	8.02712	3.2179	9.24313	9.2655	6.84371	134.503	134.503	134.503	134.503	0	0	0	6.99315	8.92521	4.04207	10.3465	3.60898	10.2421	3.90339	3.77624	4.13484	1.8763	5.95691	5.2174	3.04215	5.35307	2.7105	4.9961	5.23243	7.68016	5.69753	3.73765	6.84428
TPM	Pask	0	0	0	0	0	0	0	5.41317	8.52121	13.6933	3.2179	14.0241	6.48585	9.95448	16.1403	16.1403	16.1403	16.1403	0	0	24.5227	7.49266	12.892	6.06311	8.9356	4.96235	7.91439	7.31885	5.39463	4.13484	3.7526	2.97845	3.32016	6.69273	9.24622	1.6263	2.77561	1.96216	3.54469	2.84876	3.73765	4.10657
TPM	Ppp1r7	0	0	0	0	58.1581	0	0	61.1688	54.1706	60.4395	43.2118	72.0327	57.9094	44.173	139.883	139.883	139.883	139.883	0	5.7861	7.3568	62.4388	68.9225	68.3111	67.7224	64.9616	67.9706	71.7247	94.4061	95.1014	92.4078	91.1407	83.4784	93.0898	83.216	93.2413	80.4927	87.6432	81.5279	95.7184	107.858	106.771
TPM	Ano7	0	0	0	0	0	0	0	0	0	0	0	0.318729	0.463275	0	0	0	0	0	0	0	0	0.49951	1.48754	0.808415	0	0	0.465552	0.975847	0	1.03371	0.469075	0	0.474309	0.60843	0.973286	0	0	0	0	0	0	0
TPM	Hdlbp	2844	2451.59	2030.68	3132.97	1856.21	2205.53	2093.84	2228.06	2180.82	2296.23	2308.61	1798.9	1952.7	2113.46	2396.84	2396.84	2396.84	2396.84	1452.36	1680.86	2351.72	2071.47	1922.39	2063.48	2038.26	1953.81	1909.69	1986.82	2997.26	2828.23	3030.22	2820	2954.47	2731.24	2848.32	2136.42	2101.14	2268.91	2186.48	2266.48	2288.51	2360.59
TPM	Septin2	403.616	328.934	449.873	29.909	14.5395	635.996	589.951	549.437	525.88	466.99	518.081	391.399	407.219	475.327	427.718	427.718	427.718	427.718	186.767	642.257	269.749	620.892	568.734	613.183	631.606	584.655	543.765	653.817	363.598	352.495	374.791	365.159	390.356	417.992	400.507	490.601	469.633	462.416	490.94	472.325	449.586	451.038
TPM	Farp2	0	15.4188	362.398	0	4.84651	37.1928	0	51.9664	48.6926	86.8818	50.5669	38.5662	45.4009	48.5281	8.07016	8.07016	8.07016	8.07016	0	26.0374	71.1157	41.4594	51.072	46.0797	40.9156	41.9544	44.2275	45.8648	33.4467	23.7753	29.0827	27.9975	33.2016	26.7709	31.1452	29.2734	25.5356	29.4324	23.6313	25.6389	27.7654	32.8525
TPM	Stk25	254.129	0	37.4895	37.3863	0	169.227	0	69.8299	84.6035	97.2698	76.7698	102.631	92.655	74.6586	0	0	0	0	71.2662	0	2.45227	65.9354	76.3601	82.4583	82.7718	67.2172	78.2128	62.9421	77.6827	100.27	95.6913	95.9062	110.988	90.0477	89.5423	79.6888	82.7132	87.6432	108.113	76.3468	89.7035	86.9224
TPM	Bok	0	0	0	0	0	0	0	8.11976	10.3472	6.61057	7.81489	13.7053	10.6553	13.0653	0	0	0	0	0	0	0	8.49168	4.46261	8.89256	7.52471	8.1202	6.51773	2.43962	11.8682	6.71912	8.44335	7.74398	5.2174	5.47587	4.37979	11.9262	14.9883	18.3135	15.3603	6.26728	10.679	19.164
TPM	Thap4	134.539	123.35	18.7447	112.159	4.84651	29.7542	0	47.6359	36.5195	37.7747	55.6236	46.5344	42.6213	32.3521	0	0	0	0	51.6066	0	49.0453	52.4486	43.6344	49.7175	53.1433	47.3679	40.503	62.4542	71.7486	65.6406	65.6705	73.27	79.6839	67.5357	63.2636	57.4627	62.1737	46.4378	43.7179	54.1265	38.4444	49.9632
TPM	Atg4b	0	354.632	162.454	0	48.4651	35.3331	29.014	55.2143	61.4744	63.7448	50.5669	55.1401	63.4686	49.1503	153.333	153.333	153.333	153.333	24.5746	92.5776	0	90.9109	69.9142	69.1195	69.1333	72.6307	77.2817	69.773	67.4329	78.0451	52.0673	63.1432	64.9803	85.1802	68.13	59.6311	44.9649	51.6702	55.5335	55.8357	56.5987	39.0124
TPM	Dtymk	0	0	0	0	0	0	0	4.87185	9.12987	14.1655	3.2179	21.9923	10.192	12.4431	0	0	0	0	0	0	0	2.49755	1.48754	6.46732	5.64353	5.86459	2.32776	4.39131	1.61839	2.06742	0.93815	1.78707	4.26878	4.25901	4.86643	2.1684	2.22049	0.654053	4.13547	2.84876	3.2037	4.791
TPM	Ing5	108.378	215.863	0	0	0	91.1223	0	47.6359	42.6061	39.1912	33.0984	53.5464	50.497	45.4173	0	0	0	0	24.5746	57.861	14.7136	58.4427	54.0471	67.0984	43.7374	53.2325	49.3485	45.8648	44.7755	48.0675	48.3147	41.6984	46.9566	45.6323	54.504	34.1523	53.2917	47.0918	38.4008	40.4524	45.3857	36.9591
TPM	D2hgdh	0	0	0	0	0	0	0	6.49581	14.6078	8.02712	4.597	20.0799	14.3615	8.71017	0	0	0	0	68.8087	0	0	5.99413	9.42106	3.23366	2.82177	10.3758	3.72442	9.75847	4.85517	2.06742	5.15983	1.78707	4.26878	3.04215	3.89314	3.7947	1.11024	9.15675	2.36313	6.26728	3.73765	2.05328
TPM	Fam174a	0	0	0	0	0	0	0	11.909	13.3905	11.3324	12.4119	10.518	8.33895	9.95448	0	0	0	0	0	0	0	15.9843	11.9003	17.3809	12.2277	14.4359	17.691	13.1739	14.026	13.9551	22.0465	11.3181	18.9724	17.036	20.439	17.8893	22.2049	22.8919	22.4497	22.2203	19.2222	27.3771
TPM	St8sia4	0	0	0	0	0	0	0	15.6982	20.0857	26.9145	7.35519	75.8574	33.3558	22.3976	10.7602	10.7602	10.7602	10.7602	0	0	0	0	0	0	0	0	0.465552	0	0.539463	1.03371	0.469075	0	1.42293	0	0	0	0	0.654053	1.18156	0	1.0679	3.42214
TPM	Slco4c1	0	0	0	0	0	0	0	0	0.608658	0.472184	0.4597	0	0.463275	1.86647	0	0	0	0	0	0	0	0	0	0	0	0	0	0	0	0	0	1.19138	0	0	0.486643	0.542101	0.555122	0	0	0	0	0
TPM	Macir	0	0	0	0	82.3907	0	0	15.6982	23.129	25.9701	20.6865	32.1916	25.4801	25.5084	0	0	0	0	0	0	41.6885	14.4858	20.8255	24.6567	15.5197	14.887	24.2087	18.5411	7.55249	4.6517	7.97428	5.95691	8.53756	3.04215	9.24622	21.684	16.0985	13.7351	14.1788	15.9531	20.2901	18.4796
TPM	Ppip5k2	0	0	0	134.591	0	3.71928	72.5349	93.1065	112.602	105.297	112.626	128.129	124.158	100.789	48.4209	48.4209	48.4209	48.4209	130.245	277.733	203.538	74.4271	65.9474	69.5237	56.4353	78.4953	65.1773	84.4107	53.4069	46.517	60.9798	55.3993	59.7629	64.4936	53.0441	104.083	89.9298	75.8702	75.0293	102.555	90.2375	84.8691
TPM	Gin1	0	0	0	0	0	0	0	11.3677	10.3472	13.6933	15.6298	13.0679	14.3615	11.1988	29.5906	29.5906	29.5906	29.5906	108.128	0	0	7.99217	10.4127	8.89256	4.23265	4.0601	9.7766	9.75847	9.71034	7.75283	4.22168	7.74398	3.79447	7.90959	4.37979	11.3841	9.43708	5.88648	10.0433	8.54629	9.07714	6.15985
TPM	Pam	18.6859	66.8147	606.08	702.862	72.6977	221.297	0	387.042	376.759	449.047	398.1	481.28	403.512	368.316	228.654	228.654	228.654	228.654	113.043	37.6096	14.7136	104.897	103.632	93.7761	127.92	121.352	109.87	124.908	87.9325	80.6294	102.258	106.033	91.0673	71.1863	71.0499	180.52	170.978	162.859	160.693	134.462	123.342	171.107
TPM	Cdh20	0	0	0	0	0	0	0	0	0	0	0	0	0	0.622155	0	0	0	0	0	0	0	0.49951	1.48754	0	0	0	1.39666	0	0	0.516855	0	0	0	0	0	0	0	0	0	0	0	0
TPM	Rnf152	0	0	0	0	0	0	0	1.62395	4.86926	6.13839	2.7582	5.41839	5.09602	1.24431	0	0	0	0	0	0	0	16.9834	12.3961	8.48836	5.17324	5.41347	3.25887	6.83093	0	0	0	0	0.474309	0	0	3.7947	11.1024	4.57837	4.13547	3.41852	2.66975	2.73771
TPM	Pign	149.487	61.6751	0	0	0	44.6313	0	23.818	23.7377	21.7204	19.7671	37.9287	34.7456	33.5964	0	0	0	0	29.4895	52.0749	0	45.955	52.0637	38.8039	41.8562	41.0521	47.9519	46.8406	34.5257	24.809	24.3919	22.6363	29.4071	33.4637	24.8188	75.8941	89.3747	72.5999	79.1648	66.0913	62.4721	83.5002
TPM	Relch	44.8462	0	143.71	67.2953	663.972	156.21	348.168	85.5281	85.2121	93.4924	86.4235	103.587	115.819	98.3005	16.1403	16.1403	16.1403	16.1403	51.6066	0	4.90453	108.893	151.729	127.73	139.677	161.953	159.684	125.396	40.9992	31.0113	39.8714	33.3587	47.4309	36.5058	46.7177	150.704	144.887	159.589	128.79	150.415	127.614	163.578
TPM	Tnfrsf11a	0	0	0	0	0	0	0	9.74371	19.4771	51.9402	19.3074	65.9768	38.4518	20.5311	0	0	0	0	0	0	0	2.49755	10.4127	9.70098	7.99501	14.4359	7.91439	5.36716	5.9341	5.68541	2.34538	3.57415	2.37154	4.86744	6.32636	13.5525	11.6576	9.8108	13.588	11.3951	10.679	13.0041
TPM	Zcchc2	22.4231	0	31.2412	0	164.781	0	0	61.1688	47.4753	80.7434	57.0027	88.9253	88.4855	77.1472	0	0	0	0	0	107.043	0	43.4574	49.0887	63.8648	77.1283	61.8038	62.384	70.261	25.3548	33.5956	20.6393	20.2535	28.4585	25.5541	37.4715	75.352	71.6108	59.5189	45.4902	54.6962	48.5894	49.2788
TPM	Phlpp1	0	77.0939	93.7236	0	0	44.6313	82.2062	43.8467	45.6493	45.3296	42.7521	50.3591	48.6439	51.6389	72.6314	72.6314	72.6314	72.6314	51.6066	31.8235	39.2363	90.9109	79.3352	79.6289	64.9006	79.8487	84.2649	93.6813	29.131	35.1462	37.9951	42.2941	42.6878	28.5962	32.1184	72.0994	59.9532	58.8648	66.1676	57.545	76.3548	43.119
TPM	Bcl2	0	0	0	0	0	0	0	3.78922	3.65195	8.02712	1.3791	14.3428	8.33895	6.22155	0	0	0	0	19.6596	0	76.0203	0.49951	0.495845	0.404207	1.88118	1.35337	2.32776	1.46377	0	0	0	0	0	0	0	0.542101	0.555122	0	3.54469	2.27901	1.0679	0
TPM	Kdsr	0	0	0	0	0	1.85964	48.3566	23.2766	20.6944	20.7761	17.9283	37.9287	27.3332	26.7527	0	0	0	0	0	0	0	20.4799	30.7424	24.6567	30.0989	33.3831	28.8642	35.1305	7.01302	14.4719	9.85058	7.14829	9.48618	14.6023	12.1661	37.947	47.7405	28.7784	40.764	41.5919	40.5802	39.6968
TPM	Vps4b	235.443	298.096	0	0	126.009	87.403	0	46.012	73.6476	64.217	67.5758	118.248	71.3443	61.5934	16.1403	16.1403	16.1403	16.1403	0	170.69	85.8293	56.9442	58.0139	69.1195	64.9006	66.315	70.2984	60.5025	28.0521	26.8765	20.6393	25.6147	24.6641	18.8613	25.7921	81.8572	79.9376	92.8756	69.7123	66.661	73.1511	106.086
TPM	Serpinb5	0	0	0	0	0	0	0	27.6072	41.9974	29.7476	33.0984	29.6418	32.8925	36.085	0	0	0	0	147.447	0	247.679	135.367	147.762	170.171	154.257	143.457	190.411	142.474	27.5126	16.5394	19.7012	20.2535	27.5099	18.8613	20.439	97.5781	84.3786	71.2918	58.4874	60.9635	116.401	91.0289
TPM	Serpinb12	0	0	0	0	0	0	0	0	0.608658	0	0	0	0	0.622155	0	0	0	0	0	0	0	0	0	0	0	0	0	0	0	0	0	0	0	0	0	0	0	0	0	0	0	0
TPM	Serpinb13	0	0	0	0	0	0	0	0	0	0	0	0	0	0	0	0	0	0	0	0	0	0	0	0	0	0	0	0	0	0	0	0	0	0	0	0	0	0	0	0	0	0
TPM	Serpinb2	0	0	0	0	0	0	0	0	0	0	0.4597	0	0	0	0	0	0	0	0	0	0	0.49951	0	0	0	0	0	0	0	0.516855	0.469075	1.78707	0.948618	0	1.45993	1.6263	1.11024	11.773	7.68016	1.70926	2.66975	2.73771
TPM	Serpinb8	0	0	0	0	0	0	135.398	2.16527	2.43463	0.944367	0.4597	3.18729	0.92655	3.73293	0	0	0	0	0	0	0	0.999021	0.99169	1.61683	1.41088	0.902245	0	2.92754	0.539463	1.03371	1.8763	0	0.948618	2.43372	0.486643	7.04731	2.22049	2.61621	4.13547	6.26728	7.47529	6.84428
TPM	Cdh7	0	0	0	0	0	0	0	0	0.608658	0.472184	0	0.318729	0	0.622155	0	0	0	0	0	0	0	0	0	0.404207	0	0	0	0	0	0	0	0	0	0	0	0	0	0	0	0	0	0
TPM	Cdh19	0	0	0	0	0	0	0	0	0	0.472184	0.919399	0.637457	0.463275	0	0	0	0	0	0	0	0	0	0	0	0	0	0	0.975847	0	0	0	0	0	0	0	0	0	0	0	0	0	0
TPM	Tsn	130.802	107.931	0	0	0	107.859	333.661	84.4455	82.7775	88.2983	73.5519	92.4313	72.2709	77.7694	0	0	0	0	172.022	0	73.568	112.39	106.111	88.5214	110.519	90.6756	114.526	112.222	65.8145	78.0451	91.0006	94.7149	113.36	87.0055	103.168	100.289	103.253	79.7945	97.479	112.241	108.392	116.353
TPM	Nifk	33.6347	0	0	0	0	0	0	4.33054	7.91255	9.91586	6.43579	28.0481	15.2881	8.71017	0	0	0	0	0	0	0	0	1.98338	2.42524	2.35147	1.80449	1.39666	1.46377	0.539463	1.03371	0.93815	0	2.37154	0.60843	1.45993	0.542101	1.11024	2.61621	0	1.13951	0	0
TPM	Clasp1	18.6859	272.398	24.993	97.2043	96.9302	225.016	826.898	138.036	126.601	148.266	170.089	123.029	164.463	148.695	142.573	142.573	142.573	142.573	100.756	260.374	144.684	160.343	158.67	132.176	150.024	153.382	122.44	125.884	169.391	176.248	160.424	166.198	168.854	156.975	164.972	117.094	127.678	125.578	114.612	96.2882	107.324	112.931
TPM	Tfcp2l1	0	0	6.24824	0	0	79.9644	19.3426	49.2599	51.1273	72.2441	59.7609	109.324	99.1408	54.7497	0	0	0	0	0	0	0	1.99804	3.47092	8.08415	3.76236	3.60898	6.51773	2.92754	77.1433	68.7417	67.0777	78.6312	91.5416	129.596	114.848	75.352	86.5991	108.573	73.8477	65.5215	79.5585	88.2912
TPM	Gli2	0	0	0	0	0	33.4735	0	41.6814	31.6502	39.1912	35.8566	24.8608	34.7456	35.4628	121.052	121.052	121.052	121.052	0	2.89305	0	18.4819	10.4127	16.5725	23.985	17.5938	11.6388	14.6377	8.63141	7.23597	8.91243	5.36122	4.74309	7.90959	7.78629	20.5998	30.5317	17.6594	25.4036	25.6389	26.1635	18.4796
TPM	Inhbb	0	0	0	0	0	0	0	28.6898	31.0416	32.5807	31.2596	17.5301	18.0677	27.997	0	0	0	0	0	0	0	0	0	0.404207	0	0	0	0	0.539463	2.06742	0.469075	0	2.84585	0.60843	0	48.7891	57.7327	25.5081	64.3952	67.2308	69.9474	67.7584
TPM	Ralb	0	0	0	0	0	0	0	57.3796	74.8649	71.7719	74.0116	74.9012	60.689	72.17	0	0	0	0	0	133.08	88.2816	53.9471	67.9308	55.3764	59.7274	66.315	65.6429	52.6957	67.9724	64.6069	51.5983	53.0165	53.1226	65.102	56.9372	101.373	125.458	119.692	135.88	100.846	126.546	105.402
TPM	Tmem185b	0	0	0	0	0	0	0	21.6527	24.3463	23.6092	22.0656	22.311	23.1637	23.6419	13.4503	13.4503	13.4503	13.4503	0	0	100.543	42.9579	42.6427	32.7408	37.1533	40.1499	29.3298	36.1063	22.6575	30.4945	27.2064	28.5932	30.8301	29.2046	34.5517	22.7682	28.8664	20.2757	27.176	26.7784	24.0277	24.6394
TPM	Epb41l5	37.3719	0	106.22	0	0	46.491	0	58.4622	73.0389	73.1885	57.0027	61.1959	65.785	67.1928	309.356	309.356	309.356	309.356	71.2662	95.4706	39.2363	61.4398	78.8394	72.7573	88.8857	61.8038	87.0583	84.4107	89.0115	62.5395	77.3974	79.8226	73.5179	69.9695	69.1033	58.5469	69.3903	57.5567	50.2165	61.5333	68.3455	58.8608
TPM	Ptpn4	0	87.3731	0	149.545	19.386	53.9295	0	120.714	120.514	112.38	97.4563	107.73	101.457	111.988	37.6607	37.6607	37.6607	37.6607	186.767	237.23	95.6384	127.875	137.349	121.666	107.227	113.232	113.595	129.788	80.38	69.7754	82.0881	93.5235	101.976	86.3971	81.2694	66.6784	57.1776	62.7891	58.4874	63.8123	77.9566	71.1805
TPM	Tmem177	0	0	0	0	0	0	0	4.87185	3.65195	8.02712	5.51639	7.64949	5.09602	1.86647	0	0	0	0	0	0	0	4.49559	0.99169	4.04207	1.88118	1.35337	4.65552	4.39131	2.15785	1.03371	1.8763	1.19138	3.79447	1.21686	3.89314	2.7105	0.555122	2.61621	2.36313	2.27901	3.73765	6.15985
TPM	Cfap221	0	0	0	0	0	0	0	1.08263	0	0	0	0.956186	0	0	0	0	0	0	0	0	0	0	0	0	0	0	0	0	0	0	0	0	0	0	0	0	0	2.61621	1.18156	1.13951	0.53395	2.05328
TPM	Sctr	0	0	0	0	0	0	0	0	0.608658	0	0	0	0.463275	0	0	0	0	0	0	0	0	0	0	0	0	0	0	0	0.539463	0	0	0	0	0	0	0.542101	0	0.654053	0	0	1.0679	0
TPM	Tmem37	0	0	0	0	0	0	0	0	0.608658	0.472184	2.7582	0.956186	0	0	0	0	0	0	0	0	0	0	0.495845	0	0	0	0	0.975847	0	0	2.34538	1.19138	0	1.21686	0.486643	2.1684	3.33073	1.30811	1.18156	2.84876	1.60185	1.36886
TPM	Dbi	85.9553	0	0	0	0	0	0	13.5329	18.2597	25.9701	9.19399	68.2079	37.9885	13.6874	0	0	0	0	0	0	0	11.9883	7.43768	6.87153	9.87619	6.31571	13.0355	3.41546	7.55249	5.68541	6.09798	4.16984	9.01187	9.73488	2.91986	2.1684	3.33073	4.57837	5.31704	4.55802	5.3395	1.36886
TPM	Steap3	0	0	0	0	0	39.0524	0	4.33054	1.82597	4.24965	4.597	2.86856	2.31637	3.11078	0	0	0	0	81.096	0	7.3568	7.99217	7.43768	4.44628	4.23265	7.66908	9.31104	5.36716	3.77624	2.58428	8.44335	7.74398	8.53756	7.30116	7.29965	6.50521	18.8742	7.84864	11.8156	15.3833	15.4845	10.9508
TPM	Marco	0	0	0	0	0	0	0	0	0	0	0	0	0	0.622155	0	0	0	0	0	0	0	0	0	0	0	0	0	0	0	0	0	0	0	0	0	0	0	0	0	0	0	0
TPM	En1	0	0	0	0	0	0	0	0	0	0	0	0.318729	0	0	0	0	0	0	0	0	0	0	0	0	0.470295	1.35337	1.39666	0	0	0	0	0	0	0	0	0	0	0	0	0	0	0
TPM	Insig2	59.795	0	0	0	0	0	0	23.2766	24.3463	26.4423	21.1462	34.4227	28.723	34.8407	0	0	0	0	0	0	0	9.99021	6.44599	13.7431	10.3465	7.66908	12.5699	8.2947	7.01302	9.30339	7.97428	1.78707	9.01187	10.9517	10.7061	14.0946	22.76	15.6973	10.0433	9.68579	5.87345	8.21314
TPM	Ccdc93	209.282	25.698	0	0	0	0	0	55.7557	55.3879	88.7705	57.4624	119.523	109.333	68.4371	2.69005	2.69005	2.69005	2.69005	81.096	86.7915	46.5931	50.9501	62.9723	55.7806	63.9601	58.6459	65.6429	67.3334	40.9992	45.4833	50.6601	61.3562	53.1226	52.325	60.3437	51.4996	58.2878	47.7459	35.4469	41.5919	36.3086	50.6477
TPM	Ddx18	0	0	0	0	106.623	105.999	0	12.9916	12.7818	16.0542	7.35519	29.6418	23.627	10.5766	69.9414	69.9414	69.9414	69.9414	0	0	0	4.49559	5.95014	6.46732	18.3415	12.1803	10.2421	8.2947	9.17088	8.26968	12.665	11.3181	12.8063	15.2108	15.5726	4.3368	8.88196	7.19459	7.68016	6.26728	4.80555	7.52871
TPM	Dpp10	0	0	0	0	0	0	0	12.9916	14.6078	12.749	20.2268	7.33076	8.33895	21.7754	0	0	0	0	0	0	0	0	0	0	0	0	0	0	0	0	0	0	0	0	0	0	0	2.61621	1.77235	0.569753	1.0679	0
TPM	Actr3	145.75	0	668.562	373.863	218.093	492.804	14.507	217.609	225.812	236.092	222.954	240.64	233.491	231.442	306.666	306.666	306.666	306.666	86.0109	40.5027	429.147	137.865	132.391	155.216	170.717	138.495	170.858	162.966	277.284	276.518	307.713	234.702	278.894	258.583	240.888	218.467	200.399	185.097	197.912	210.808	190.086	205.328
TPM	Slc35f5	3.73719	0	0	0	0	9.29819	0	89.3173	99.2112	88.7705	75.8504	77.4511	84.316	78.3916	110.292	110.292	110.292	110.292	0	107.043	0	54.9462	72.3934	48.9091	55.0245	57.2926	57.2629	59.0387	89.5509	87.3485	98.5058	94.7149	100.553	74.8369	87.5958	81.3151	67.1698	58.2108	67.3491	66.661	66.2097	71.8649
TPM	Gpr39	44.8462	0	0	0	0	0	0	2.16527	1.21732	0.944367	3.2179	3.50602	3.24292	6.22155	0	0	0	0	0	0	0	2.99706	0.99169	4.44628	5.17324	1.80449	1.39666	3.41546	0.539463	1.03371	1.40723	1.19138	1.42293	3.65058	0.973286	5.42101	0.555122	4.57837	1.77235	2.84876	2.1358	0.684428
TPM	Nckap5	0	0	0	0	0	0	0	0	1.82597	0	0.4597	0.637457	2.77965	2.48862	0	0	0	0	0	0	0	0	0	0	0	0.902245	0	0	0.539463	0	0.469075	0	0	0	0	1.0842	1.66537	3.27027	2.95391	0.569753	3.2037	1.36886
TPM	Mgat5	11.2116	159.327	131.213	7.47725	126.009	336.595	96.7132	385.418	343.892	385.774	376.494	414.666	384.518	352.762	2.69005	2.69005	2.69005	2.69005	12.2873	57.861	107.9	278.727	261.31	209.784	144.851	173.231	192.739	184.435	240.601	214.495	168.867	172.75	189.249	194.089	198.55	126.309	103.253	129.503	127.609	106.544	120.139	136.201
TPM	Tmem163	0	0	0	0	0	0	33.8496	17.3221	3.04329	6.13839	7.81489	2.2311	8.33895	4.97724	32.2806	32.2806	32.2806	32.2806	0	0	0	1.49853	2.47923	1.21262	0.940589	1.80449	4.65552	2.43962	16.7234	16.0225	15.9486	17.8707	12.332	15.2108	17.0325	9.75781	8.88196	3.92432	7.68016	5.69753	7.47529	7.52871
TPM	Acmsd	0	0	0	0	0	0	0	0.541317	0	0	0	0	0.463275	0.622155	0	0	0	0	0	0	0	0	0	0	0.470295	0.451122	0	0	1.07893	0	0.469075	0	0	0	0	0	0	0.654053	0	1.70926	0.53395	0
TPM	Ccnt2	26.1603	0	0	0	82.3907	35.3331	0	107.722	84.6035	89.2427	87.8026	104.862	102.847	125.053	107.602	107.602	107.602	107.602	66.3513	0	2.45227	87.4143	95.2023	86.5004	79.0095	99.6981	104.749	81.4832	94.4061	80.1126	84.9026	77.4398	88.6958	74.8369	93.4355	65.0521	63.8391	86.3351	81.5279	68.9401	74.7529	83.5002
TPM	Map3k19	0	0	0	0	0	0	0	0	0.608658	0.472184	0	0.637457	1.8531	3.11078	0	0	0	0	0	0	0	0	0	0	0	0	0	0	0	0	0	0	0	0	0	0	0	0	0	0	0	0
TPM	Rab3gap1	160.699	0	68.7307	44.8635	0	412.84	145.07	164.56	198.422	182.735	184.799	193.468	185.31	163.627	425.028	425.028	425.028	425.028	39.3193	0	39.2363	161.342	158.175	153.599	160.841	124.51	155.494	141.986	174.786	156.607	154.326	135.818	128.063	153.324	145.993	144.199	124.903	154.357	134.107	148.705	124.41	160.841
TPM	Zranb3	0	0	0	0	0	22.3157	0	10.285	24.955	27.3867	12.8716	68.2079	43.0846	29.2413	0	0	0	0	2.45746	2.89305	19.6181	8.99119	8.42937	9.70098	5.64353	6.76684	7.44883	10.7343	6.47356	1.03371	3.7526	2.97845	4.74309	3.04215	0.973286	2.7105	8.32683	2.61621	3.54469	3.41852	8.00924	8.21314
TPM	R3hdm1	373.719	560.215	18.7447	0	67.8512	312.419	82.2062	318.294	329.893	315.891	335.121	289.087	354.405	344.674	430.408	430.408	430.408	430.408	744.609	859.236	247.679	319.187	359.488	337.917	374.825	341.049	327.283	332.764	323.678	316.832	351.806	400.9	396.996	320.034	351.843	317.671	299.211	270.124	333.201	329.887	318.234	318.943
TPM	Ubxn4	411.09	647.589	324.909	1622.56	431.339	764.311	517.416	258.208	245.898	281.421	271.682	229.166	282.598	270.638	355.087	355.087	355.087	355.087	815.875	578.61	267.297	340.167	342.629	314.878	291.112	299.545	291.436	340.571	257.324	275.484	248.61	278.188	258.024	311.516	322.644	344.234	319.75	387.2	353.878	309.945	344.397	325.103
TPM	Lct	0	0	0	0	0	0	0	0	1.82597	0.944367	0.919399	0.637457	0.463275	0.622155	107.602	107.602	107.602	107.602	0	0	0	0	1.48754	1.61683	0.470295	0	0	1.46377	0	0.516855	0.469075	0	0.948618	0.60843	0	0	0	0	0	0.569753	0.53395	0
TPM	Mcm6	302.712	298.096	0	515.93	407.107	184.104	232.112	272.283	317.719	279.061	324.548	261.357	259.434	303.612	169.473	169.473	169.473	169.473	280.15	280.626	76.0203	300.705	253.377	307.198	306.632	337.891	356.147	367.894	216.864	204.158	270.656	290.697	331.068	310.299	404.4	169.135	192.072	141.93	243.402	356.665	275.518	200.537
TPM	Cxcr4	41.109	0	0	0	0	0	53.1923	0	0	0	0	0.318729	0	0	0	0	0	0	0	0	0	3.99608	0.495845	1.21262	0.940589	0.902245	1.39666	0	24.2759	31.5282	68.485	66.1217	73.9922	46.8491	40.878	12.4683	23.8703	33.3567	22.4497	18.8018	10.145	28.0615
TPM	Thsd7b	0	0	0	0	0	0	0	0	0	0.944367	0.4597	0.637457	0	0	0	0	0	0	0	0	0	0	0	0.404207	0	0	0	0	0	0	0	0	0	0	0	0	0	0.654053	0.590782	0	0	0
TPM	Cd55	0	0	0	0	0	0	0	60.6275	71.8216	124.656	47.3491	327.016	183.457	108.877	0	0	0	0	0	0	0	0	0	0	0	0	0	0	0	0	0	0	0	0	0	0	0	0	0	0	0	0
TPM	Pfkfb2	0	164.467	0	29.909	0	66.947	87.0419	134.788	108.95	126.545	120.441	166.695	129.254	97.6784	322.806	322.806	322.806	322.806	51.6066	173.583	0	50.9501	55.5346	45.6754	44.678	52.7813	53.5385	53.6716	76.0643	70.8092	47.8457	67.3131	66.4032	69.9695	72.0232	54.2101	55.5122	41.8594	54.3519	31.9061	52.861	54.7542
TPM	Yod1	0	0	0	0	0	0	0	41.1401	35.9108	49.5793	59.3012	40.1598	43.0846	45.4173	0	0	0	0	0	112.829	0	10.4897	15.3712	10.9136	11.7574	10.8269	8.37994	16.5894	31.8283	29.4607	23.4538	28.5932	26.5613	24.9456	23.8455	11.3841	7.21659	13.7351	18.905	9.11604	13.3487	13.6886
TPM	Fcamr	0	0	0	0	0	0	0	0	0	0.472184	0.4597	0.956186	1.38982	0.622155	0	0	0	0	0	0	0	0	0	0	0	0	0	0	0	0	0	0	0	0	0	0	0	0	0	0	0	0.684428
TPM	Pigr	1364.07	1557.3	1280.89	2175.88	2365.1	2521.67	1750.51	523.454	463.189	610.061	461.079	356.02	315.49	300.501	29.5906	29.5906	29.5906	29.5906	0	0	0	6.49364	22.313	6.87153	44.2077	10.3758	16.7599	16.1015	30.2099	22.7416	32.3662	22.6363	10.4348	25.5541	28.2253	372.965	543.465	694.605	447.222	295.132	356.678	398.337
TPM	Fcmr	0	0	0	0	0	0	0	0	0	0	0	0.318729	0	0	0	0	0	0	0	0	0	0	0	0	0	0	0	0	0	0	0	0	0	1.21686	0	0	0	0.654053	0	0	0	0
TPM	Il20	0	0	0	0	0	0	0	0	0	0	0	0	0	0	0	0	0	0	0	0	0	0	0	0	0	0	0	0	0	0	0	0	0	0	0	0	0	0	0	0	0	0
TPM	Il19	0	0	0	0	0	0	0	0	0	0	0	0	0	0	0	0	0	0	0	0	0	0	0	0	0	0	0	0	0	0	0	0	0	0	0	0	0	0	0	0	0	0
TPM	Mapkapk2	33.6347	51.3959	299.916	0	14.5395	466.769	386.853	173.763	148.513	149.21	171.928	144.065	121.841	128.786	91.4618	91.4618	91.4618	91.4618	137.617	0	129.97	130.372	114.044	118.837	111.93	116.39	118.25	127.836	190.97	195.888	168.398	173.346	198.261	177.662	174.218	202.746	206.505	185.097	174.871	170.926	210.91	208.751
TPM	Dyrk3	0	0	0	0	0	0	0	20.5701	26.1723	26.4423	24.8238	21.9923	20.8474	13.6874	0	0	0	0	208.884	0	4.90453	8.49168	7.93352	6.46732	3.76236	6.76684	0.931104	9.75847	16.1839	24.2922	15.4795	14.8923	17.5494	18.2529	16.5459	16.263	9.43708	15.6973	14.1788	19.9413	18.6882	15.7418
TPM	Eif2d	0	0	0	0	0	37.1928	0	28.1485	24.955	30.6919	17.9283	38.2474	35.2089	26.1305	0	0	0	0	12.2873	0	0	12.4878	11.4044	16.1683	16.9306	11.2781	16.2943	11.7102	12.4077	16.0225	25.3301	20.2535	18.0237	20.6866	15.0859	28.1892	30.5317	17.0054	25.9944	27.9179	25.0956	19.8484
TPM	Rassf5	0	0	0	0	72.6977	0	0	29.2311	20.6944	26.9145	25.7432	12.1117	19.9208	14.3096	0	0	0	0	0	0	0	2.49755	2.97507	1.61683	0.940589	3.60898	0.465552	3.90339	21.5785	19.6405	17.3558	14.2966	18.9724	21.2951	24.8188	23.3103	20.5395	22.2378	20.6774	18.2321	8.54319	20.5328
TPM	Ikbke	26.1603	20.5584	0	0	4.84651	0	0	16.2395	17.6511	22.1926	16.0895	44.622	25.9434	18.0425	0	0	0	0	0	0	0	8.49168	8.92521	9.70098	10.3465	9.02245	5.58663	11.7102	3.23678	6.71912	4.69075	4.16984	10.4348	6.0843	13.1394	15.1788	12.7678	17.6594	17.7235	12.5346	9.61109	22.5861
TPM	Srgap2	366.244	303.236	799.775	471.067	242.326	293.823	604.458	579.751	538.662	528.846	589.794	387.574	516.088	584.204	161.403	161.403	161.403	161.403	1096.03	387.669	331.056	391.117	359.984	328.216	379.528	361.8	331.008	367.406	454.228	476.024	393.554	465.235	474.783	411.907	401.481	333.392	292.549	308.059	356.832	381.734	344.397	332.632
TPM	Fam72a	0	0	0	52.3408	0	0	0	14.0742	10.3472	13.6933	14.7104	9.24313	16.2146	16.176	37.6607	37.6607	37.6607	37.6607	0	0	0	9.4907	7.93352	8.48836	10.8168	13.5337	10.2421	18.5411	30.2099	42.899	29.5517	29.7845	31.3044	32.8552	26.7654	3.7947	12.2127	6.54053	8.86173	11.3951	7.47529	4.791
TPM	Avpr1b	0	0	0	0	0	0	0	0	0	0	0.4597	0	0	0	0	0	0	0	0	0	0	0	0.495845	0	0.470295	0	0	0	0	0	0	0	0	0	0	1.6263	0	0	0	0	0	0
TPM	Ctse	485.834	472.842	274.923	112.159	353.795	518.839	507.744	197.039	160.077	150.154	194.913	91.1564	105.163	157.405	293.216	293.216	293.216	293.216	44.2342	190.941	78.4725	24.476	21.8172	14.5515	20.2227	28.8718	19.0876	28.2996	329.073	301.843	359.781	352.649	327.747	367.492	364.009	179.435	127.123	108.573	124.655	123.636	146.302	187.533
TPM	Rab7b	0	0	0	0	0	0	14.507	14.6156	4.86926	10.8602	15.1701	7.96822	11.1186	9.95448	0	0	0	0	0	0	0	0.49951	0.495845	0	0	0.451122	0	0	2.69732	1.03371	1.40723	0.595691	0	0.60843	0.973286	18.4314	17.7639	19.6216	21.8589	7.97654	11.7469	23.955
TPM	Slc26a9	100.904	272.398	0	598.18	547.656	193.402	19.3426	310.175	276.331	271.033	330.524	193.787	311.784	283.081	739.764	739.764	739.764	739.764	272.778	118.615	284.463	36.9638	26.7756	24.2524	17.8712	24.8117	12.5699	29.2754	27.5126	21.1911	48.3147	51.2294	57.8657	37.7227	22.8722	46.0786	40.5239	58.2108	43.1271	35.8944	26.6975	38.328
TPM	Pm20d1	0	0	0	0	0	0	0	2.70659	0	0.472184	0.919399	1.59364	3.24292	1.24431	10.7602	10.7602	10.7602	10.7602	0	0	0	0	0	0.404207	0.470295	0	0	0	0	0	0	0.595691	0.474309	0	0	0	0	0	0	0	0	0.684428
TPM	Slc41a1	0	0	24.993	216.84	43.6186	5.57891	9.67132	82.8215	88.2554	96.3255	93.319	95.2999	94.0448	82.1245	75.3215	75.3215	75.3215	75.3215	0	17.3583	0	39.4613	35.205	40.0165	28.688	39.6988	37.7097	25.372	55.0253	55.3035	50.191	61.9519	62.6088	40.7648	56.4506	56.3785	49.961	57.5567	69.1215	63.2425	56.0647	65.0207
TPM	Rab29	0	0	0	0	0	3.71928	0	25.4419	30.4329	21.2483	26.6626	16.2552	25.0168	19.2868	0	0	0	0	0	0	0	6.49364	7.43768	6.46732	3.29206	8.57133	11.1733	6.343	15.6444	8.78654	18.763	14.8923	14.7036	9.12645	9.73286	21.684	23.3151	17.0054	25.4036	18.2321	19.7561	14.373
TPM	Nucks1	362.507	565.355	431.129	680.43	886.912	807.083	783.377	1142.18	1148.54	1113.88	1227.4	984.234	1090.55	1208.85	540.7	540.7	540.7	540.7	695.46	364.524	1081.45	716.798	841.945	797.097	873.807	864.351	763.506	867.528	1523.98	1693.73	1633.79	1716.78	1556.21	1319.69	1457.98	801.767	905.404	765.243	884.401	1071.13	1038.53	968.466
TPM	Slc45a3	0	0	0	0	4.84651	0	183.755	60.0862	55.3879	53.3568	61.14	57.0524	46.7908	47.2838	0	0	0	0	0	0	0	12.4878	8.92521	8.08415	3.76236	9.92469	17.2254	11.7102	58.262	53.2361	47.8457	46.4639	48.3795	42.5901	36.4982	18.9735	15.5434	19.6216	10.0433	17.0926	26.6975	19.164
TPM	Elk4	97.1668	0	174.951	0	140.549	55.7891	0	57.9209	54.1706	58.0786	49.1878	59.6023	69.9545	48.5281	0	0	0	0	14.7447	0	7.3568	19.9804	11.9003	23.444	17.8712	19.3983	12.5699	14.6377	18.8812	19.6405	25.7991	25.6147	25.6127	23.1203	30.6585	21.1419	29.9766	14.3892	31.3114	22.7901	19.7561	29.4304
TPM	Mfsd4a	0	0	0	0	159.935	0	48.3566	16.2395	29.8242	35.4138	17.9283	78.4072	44.9377	33.5964	0	0	0	0	0	0	0	2.49755	1.98338	2.82945	0	0.451122	1.39666	2.43962	0.539463	0	1.8763	1.19138	1.42293	1.82529	0.486643	2.1684	1.66537	3.92432	0	2.27901	1.60185	2.05328
TPM	Cdk18	0	0	0	0	0	1.85964	164.412	38.4335	47.4753	48.1627	43.6715	50.6779	45.4009	31.7299	0	0	0	0	0	75.2193	0	22.9775	17.3546	16.9767	24.4553	25.714	24.2087	10.7343	14.026	17.0562	25.7991	18.4664	17.5494	18.8613	20.9257	30.3576	34.9727	25.5081	31.3114	24.4994	22.9598	32.8525
TPM	Lemd1	0	0	0	0	0	0	0	4.33054	1.82597	2.36092	1.8388	13.3866	3.24292	5.5994	0	0	0	0	0	0	0	0	0	0	0	0	0	0	1.61839	0	0.469075	0	0	1.21686	0.486643	0	0	0	0	0	0	0
TPM	Klhdc8a	0	0	0	0	0	0	0	0	0.608658	0.944367	0.919399	2.86856	2.31637	0.622155	0	0	0	0	0	0	0	0	0	0	0	0	0	0	0	0	0	0	0.474309	0	0	0	0	0.654053	0	0	1.60185	0
TPM	Nuak2	0	0	0	0	0	0	0	20.0287	25.5636	20.7761	26.6626	22.9485	20.3841	29.8634	0	0	0	0	51.6066	0	0	8.99119	9.42106	8.89256	10.8168	8.1202	4.18997	4.87923	8.63141	6.71912	10.3197	7.74398	14.2293	9.12645	12.6527	12.4683	26.0907	22.2378	25.4036	28.4876	21.8919	15.7418
TPM	Tmcc2	0	0	0	0	0	0	0	1.62395	1.21732	1.88873	3.2179	0.956186	2.77965	3.11078	0	0	0	0	0	0	0	1.99804	1.98338	1.61683	2.35147	2.25561	0	0.487923	0.539463	1.03371	0.469075	1.19138	0.948618	1.21686	0.973286	0	3.88586	3.27027	1.18156	0.569753	3.2037	0
TPM	Dstyk	33.6347	30.8375	0	82.2498	184.167	0	265.961	37.3509	34.6935	29.7476	44.1312	32.5103	42.158	44.173	32.2806	32.2806	32.2806	32.2806	7.37237	141.759	0	31.4692	29.7507	25.0609	34.8018	27.9696	19.5532	27.8116	24.2759	24.2922	20.6393	16.6793	21.8182	20.0782	16.0592	24.9366	26.0907	29.4324	16.5419	23.3599	14.4166	28.746
TPM	Rbbp5	3.73719	92.5126	37.4895	284.136	300.484	0	0	153.193	162.512	146.377	140.208	116.017	145.005	153.672	53.801	53.801	53.801	53.801	181.852	49.1818	142.231	108.893	125.945	108.328	118.514	115.938	106.611	120.517	148.892	174.18	160.893	159.645	172.174	170.969	196.604	103.541	115.465	115.767	117.566	141.299	115.867	107.455
TPM	Tmem81	0	0	0	0	0	0	0	0	0	0	0	0	0	0	0	0	0	0	0	0	0	0	0	0	0	0	0	0	0	0	0	0	0	0	0	0	0	0	0	0	0	0
TPM	Cntn2	0	0	0	0	0	0	0	0.541317	0.608658	0	0	1.27491	2.31637	0.622155	0	0	0	0	0	0	0	0	0	0.808415	0.940589	0	0	0	0	0	0	0	0.948618	0	0	1.6263	0	0	1.18156	0	0	0
TPM	Nfasc	0	0	0	0	0	0	0	2.16527	2.43463	0.944367	1.3791	0	1.38982	4.97724	24.2105	24.2105	24.2105	24.2105	0	0	0	0	0	0	0	0.902245	0	0.975847	0	0	0	0	0	0	0	0	0	0	0	0	0	0
TPM	Lrrn2	0	0	0	0	0	0	0	0	1.21732	0	0	0	0	3.11078	0	0	0	0	0	0	0	0	0	0	0	0	0	0	0.539463	0	0	0	0	0.60843	0	0	0	0	0	0	0	0.684428
TPM	Mdm4	0	0	0	276.658	19.386	61.3681	29.014	42.7641	46.258	84.5209	46.4297	145.978	115.819	85.2353	0	0	0	0	12.2873	52.0749	22.0704	17.4829	14.8754	17.7851	18.8118	23.0072	20.9498	14.6377	19.9601	19.1236	25.7991	28.5932	24.6641	19.4698	18.4924	15.7209	13.3229	11.1189	12.4064	23.3599	11.2129	13.6886
TPM	Pik3c2b	317.661	97.6522	0	0	285.944	70.6663	217.605	214.903	196.597	246.48	219.736	208.449	237.66	212.777	80.7016	80.7016	80.7016	80.7016	238.373	8.67915	88.2816	255.25	207.759	204.933	186.237	201.201	216.016	217.126	165.076	144.203	121.49	109.607	113.36	107.692	123.607	217.382	224.825	194.254	197.912	201.123	185.281	191.64
TPM	Ppp1r15b	37.3719	318.655	31.2412	583.226	4.84651	141.333	464.223	164.019	181.38	224.287	201.808	250.839	225.152	202.823	40.3508	40.3508	40.3508	40.3508	86.0109	0	188.825	46.4545	49.0887	56.589	54.5542	64.9616	61.9184	44.401	140.26	112.158	104.604	85.7795	111.937	108.909	101.708	74.2678	74.3864	66.0594	63.2137	81.4746	83.8301	82.8158
TPM	Plekha6	14.9487	0	256.178	112.159	9.69302	217.578	0	368.096	289.113	371.609	311.217	435.065	427.603	307.967	67.2513	67.2513	67.2513	67.2513	152.362	92.5776	73.568	156.347	150.737	149.557	174.95	140.75	185.755	175.652	180.181	180.382	155.264	178.707	173.123	208.692	204.39	224.43	216.498	224.994	238.085	213.657	211.444	208.751
TPM	Golt1a	0	0	0	0	0	0	0	0.541317	1.21732	0	1.3791	0	1.8531	0.622155	0	0	0	0	0	0	0	1.49853	0	0.404207	0	0.451122	0	0	0	1.03371	0	0	0	0.60843	0	0	0	0	0	1.70926	0	0
TPM	Etnk2	0	0	0	0	0	0	0	1.08263	3.04329	0.944367	0.919399	1.91237	1.38982	0	0	0	0	0	0	0	0	0.999021	0.495845	2.02104	0.470295	0	0	1.46377	5.9341	2.06742	0.93815	1.19138	1.89724	1.82529	0.973286	0	0.555122	0.654053	0	0	0	1.36886
TPM	Sox13	313.924	570.495	0	0	0	105.999	183.755	233.849	192.945	186.985	205.026	141.516	167.242	173.581	306.666	306.666	306.666	306.666	105.671	78.1123	36.784	110.392	87.7646	86.5004	79.4798	102.856	77.7472	82.947	180.72	191.753	148.697	157.858	138.972	163.668	169.838	169.135	128.788	130.811	118.156	136.741	111.062	118.406
TPM	Snrpe	0	15.4188	81.2272	74.7725	43.6186	76.2452	120.892	183.507	175.902	179.43	201.348	138.01	163.999	187.891	279.765	279.765	279.765	279.765	100.756	156.225	262.393	109.393	124.953	145.919	158.019	144.81	151.77	159.063	194.746	181.933	240.166	237.085	211.542	214.167	240.402	131.73	132.674	135.389	144.742	173.775	163.389	145.099
TPM	Zc3h11a	78.4809	262.119	368.646	0	38.7721	91.1223	614.129	371.885	375.542	398.995	372.816	392.036	433.162	369.56	94.1518	94.1518	94.1518	94.1518	36.8618	393.455	7.3568	110.392	138.341	113.987	91.7074	103.758	108.474	105.391	221.18	209.326	156.202	142.37	166.957	175.836	149.886	106.794	98.2566	99.4161	88.0265	91.7302	75.8208	102.664
TPM	Zbed6	482.097	848.033	137.461	127.113	48.4651	399.822	43.5209	520.747	475.362	524.124	473.031	467.256	549.907	506.434	64.5613	64.5613	64.5613	64.5613	184.309	182.262	22.0704	118.384	143.299	139.452	115.222	125.863	123.837	128.812	469.333	389.192	307.713	325.247	257.075	302.998	261.327	187.025	167.092	189.676	130.563	153.263	120.673	157.418
TPM	Lax1	0	0	0	0	0	0	0	0	0	0	0	0.637457	0	0	0	0	0	0	0	0	0	0	0	0	0	0	0	0	0	0	0	0	0	0	0	0	0	0	0	0	0	0
TPM	Atp2b4	149.487	15.4188	0	0	0	198.981	0	43.3054	31.6502	43.4409	47.3491	25.4983	34.7456	47.2838	0	0	0	0	68.8087	11.5722	0	22.9775	21.3213	24.2524	39.975	28.4207	33.0542	20.0049	38.3019	35.663	32.8353	18.4664	23.7154	38.9395	24.8188	23.3103	27.201	26.1621	37.81	27.3481	24.5617	17.7951
TPM	Optc	0	0	0	0	0	0	0	0	0	0	0	0	0	0	0	0	0	0	0	0	0	0	0	0	0	0	0	0	0	0	0	0	0	0	0	0	0	0	0	0	0	0
TPM	Prelp	0	0	0	0	0	0	0	0	0.608658	2.36092	0.4597	3.18729	2.77965	0.622155	0	0	0	0	0	0	0	0	0.495845	0	0.470295	0.451122	0	0	0	0	0	0	0	0	0	0	0.555122	0.654053	0	0	0	0
TPM	Fmod	242.917	385.469	0	0	0	273.367	19.3426	0	0	1.41655	0.4597	0	0.463275	0	0	0	0	0	0	0	0	0	0.99169	2.02104	0.470295	0	1.86221	0.487923	4.31571	3.10113	11.2578	6.5526	6.16601	1.21686	4.86643	2.1684	3.33073	0	2.36313	2.27901	1.60185	2.05328
TPM	Btg2	0	0	0	0	0	0	0	12.4503	13.9991	21.2483	19.3074	49.4029	31.0394	16.7982	0	0	0	0	0	324.022	0	18.4819	22.313	14.9557	15.0494	12.6314	28.8642	21.9566	15.105	19.1236	8.44335	10.1267	9.96049	12.777	11.6794	36.8628	28.3112	47.7459	38.4008	31.3364	25.6296	41.7501
TPM	Chit1	0	0	0	0	0	0	0	0	0	0	0.4597	0.956186	0.92655	0	0	0	0	0	0	0	0	0	0	0	0	0	0	0	0	0	0	0	0	0	0	0	0	0	0	0	0	0
TPM	Adora1	0	0	0	0	0	0	0	0	1.82597	3.77747	1.8388	16.8926	4.63275	4.35509	0	0	0	0	0	0	0	1.49853	0	0.808415	1.41088	0	0	1.46377	0	0	0.93815	0	0.474309	0	1.45993	4.3368	11.1024	7.84864	12.9972	10.8253	6.94134	2.73771
TPM	Ppfia4	0	0	0	0	0	0	0	7.57844	6.69524	4.72184	9.19399	4.78093	12.0451	15.5539	0	0	0	0	0	0	0	0.999021	2.97507	2.02104	6.11383	9.02245	2.79331	0.487923	3.77624	5.16855	14.5413	20.8492	18.9724	12.1686	4.37979	0	3.33073	5.23243	1.18156	1.13951	1.0679	1.36886
TPM	Tmem183a	115.853	0	0	0	0	146.911	164.412	173.763	164.338	146.377	156.298	146.615	119.525	157.405	64.5613	64.5613	64.5613	64.5613	2.45746	83.8984	122.613	98.4036	104.127	103.073	83.2421	106.916	84.2649	85.8745	156.984	172.113	155.733	157.858	163.637	155.758	168.379	112.757	138.781	124.27	140.015	157.252	168.728	117.722
TPM	Cyb5r1	298.975	0	0	0	9.69302	0	0	16.2395	19.4771	23.137	22.5253	38.8849	20.3841	18.0425	48.4209	48.4209	48.4209	48.4209	0	0	0	15.4848	9.9169	8.08415	7.52471	9.92469	9.31104	10.2464	22.6575	17.0562	23.9228	14.8923	23.7154	23.1203	19.4657	22.7682	25.5356	19.6216	16.5419	25.0691	25.0956	19.8484
TPM	Adipor1	59.795	0	149.958	553.317	58.1581	0	241.783	295.559	311.024	258.284	285.933	277.294	225.152	265.038	156.023	156.023	156.023	156.023	103.213	20.2513	380.101	173.83	165.116	170.576	196.113	166.013	176.444	176.14	370.611	371.102	373.853	360.989	400.317	375.401	384.935	228.766	272.565	266.2	261.126	258.098	280.857	284.038
TPM	Klhl12	22.4231	0	0	0	0	0	53.1923	96.3544	114.428	104.353	105.271	73.3076	94.9713	85.2353	53.801	53.801	53.801	53.801	41.7767	0	24.5227	79.9217	82.8061	72.7573	86.0639	69.924	91.7138	84.4107	95.485	70.8092	81.15	57.782	88.2214	78.4875	75.4297	82.3993	59.9532	100.724	77.9832	87.1721	81.1603	84.8691
TPM	Rabif	0	20.5584	0	0	0	0	0	16.7808	13.9991	16.5264	11.0328	16.8926	12.5084	7.46586	0	0	0	0	0	0	147.136	3.49657	6.44599	6.06311	10.8168	8.1202	6.98328	3.41546	14.026	14.4719	10.3197	6.5526	9.01187	12.1686	20.9257	13.0104	13.3229	9.8108	15.9511	12.5346	9.07714	7.52871
TPM	Kdm5b	302.712	5.13959	87.4754	14.9545	9.69302	185.964	328.825	195.415	197.814	191.234	183.88	192.512	184.847	198.468	131.813	131.813	131.813	131.813	9.82982	43.3957	441.408	124.878	138.837	139.856	135.915	120.901	129.889	125.884	289.692	255.843	260.337	234.107	229.565	178.878	160.592	150.162	158.765	201.448	170.145	131.613	159.117	173.16
TPM	Syt2	0	0	0	0	0	16.7367	0	2.70659	0.608658	0.472184	0.4597	1.59364	4.63275	1.24431	0	0	0	0	0	0	0	3.49657	2.97507	0.808415	0	0.902245	2.32776	1.46377	1.61839	0.516855	0.93815	2.38276	0.474309	5.47587	3.4065	1.0842	1.11024	2.61621	2.36313	0.569753	1.60185	1.36886
TPM	Ppp1r12b	52.3206	51.3959	0	0	0	0	0	68.7473	50.5186	63.2726	52.4057	58.0086	68.5647	69.0592	164.093	164.093	164.093	164.093	24.5746	0	107.9	42.9579	40.6593	26.2735	32.4503	40.601	38.6408	31.715	33.4467	33.0787	38.4642	39.9113	36.9961	37.7227	32.1184	37.4049	35.5278	25.5081	32.493	29.6271	33.6388	30.1148
TPM	Ube2t	14.9487	0	0	0	0	0	0	25.9832	26.1723	21.7204	43.6715	20.3986	21.7739	31.7299	2.69005	2.69005	2.69005	2.69005	0	0	0	15.9843	7.93352	19.402	17.4009	13.0826	17.2254	19.5169	22.118	28.427	30.4899	24.4233	31.3044	34.0721	40.878	17.3472	19.9844	10.4649	27.176	18.2321	14.9506	20.5328
TPM	Lgr6	0	0	0	0	0	0	0	17.8635	11.5645	16.0542	13.3313	11.4742	15.2881	13.6874	0	0	0	0	0	0	0	21.479	11.9003	15.3599	13.1682	14.4359	8.84549	7.31885	0	1.55057	0	0	0.474309	0	0	0.542101	6.10634	4.57837	10.6341	5.69753	2.1358	1.36886
TPM	Ptpn7	0	0	0	0	0	0	0	0	0	0	1.3791	0	0	0.622155	0	0	0	0	0	0	0	0	0.495845	0	0	0	0	0	0.539463	0	0.469075	0	0	0	0	0	0	0	0	0	0	1.36886
TPM	Arl8a	0	0	0	0	101.777	18.5964	174.084	56.297	63.9091	44.3853	51.946	50.9966	48.6439	56.6161	115.672	115.672	115.672	115.672	54.064	0	0	28.4721	27.7673	28.2945	31.98	23.9095	28.8642	26.8358	64.7356	66.6743	61.9179	51.8251	44.585	61.4514	54.504	66.1363	59.3981	64.7513	54.9427	56.9753	42.716	61.5985
TPM	Gpr37l1	0	0	0	0	0	0	0	0	0	0	0.4597	0	0.463275	0.622155	0	0	0	0	0	0	0	0	0	0	0.470295	0.451122	0	0	0	0	1.40723	0	0	0	0	0	0.555122	0	0	0	0	0
TPM	Elf3	29.8975	41.1167	724.796	0	106.623	275.226	116.056	751.348	740.128	721.497	732.301	693.554	619.398	594.158	45.7309	45.7309	45.7309	45.7309	27.032	162.011	164.302	527.983	452.707	426.439	506.037	484.957	512.107	424.493	279.981	261.529	220.934	245.425	253.281	201.39	233.589	471.085	517.929	548.751	518.116	442.128	462.4	459.936
TPM	Rnpep	399.879	385.469	0	366.385	82.3907	345.893	0	230.601	233.116	227.593	256.972	198.249	200.135	237.041	34.9707	34.9707	34.9707	34.9707	120.415	199.62	154.493	140.862	140.82	153.599	150.024	150.675	153.632	144.913	240.061	216.562	238.29	219.214	184.98	188.005	202.93	230.935	252.026	239.384	267.033	260.377	208.774	247.079
TPM	Timm17a	48.5834	0	0	0	0	0	0	30.3138	25.5636	24.0814	25.2835	23.9046	22.2372	26.1305	0	0	0	0	0	0	0	10.4897	8.92521	12.1262	14.1088	8.57133	13.9666	11.2222	21.5785	22.2248	19.2321	16.6793	27.5099	14.6023	17.5192	21.1419	17.2088	22.2378	17.7235	31.9061	17.6203	21.9017
TPM	Lmod1	0	0	0	0	0	0	0	0	0	0	0.919399	1.27491	1.38982	0	0	0	0	0	0	0	0	0	0	0	0	0	0	0	1.07893	0.516855	0	1.19138	0	0	0	0	0	0	0	0	0	0.684428
TPM	Shisa4	0	0	0	0	0	0	0	2.70659	3.65195	0.944367	3.2179	0.956186	2.31637	2.48862	0	0	0	0	0	0	0	0.999021	0.99169	2.02104	1.88118	0.451122	5.12107	1.46377	12.4077	6.71912	9.3815	4.76553	6.16601	6.0843	4.86643	3.2526	6.10634	3.27027	3.54469	2.27901	3.2037	4.791
TPM	Ipo9	100.904	143.909	131.213	822.498	145.395	236.174	691.499	488.809	443.712	369.248	466.595	315.541	380.812	415.6	443.859	443.859	443.859	443.859	208.884	841.877	149.588	193.311	213.709	227.569	244.553	221.05	235.104	222.493	250.311	223.798	259.868	293.676	303.083	302.998	317.778	235.272	224.269	206.681	269.397	341.852	285.129	260.083
TPM	Nav1	224.231	5.13959	0	0	213.246	251.051	280.468	3.78922	8.52121	11.8046	3.6776	14.3428	14.8248	9.95448	131.813	131.813	131.813	131.813	24.5746	0	0	54.9462	37.6842	41.2292	40.4453	35.1876	25.1398	29.7633	28.5916	16.0225	15.4795	14.8923	14.7036	12.1686	13.626	46.6207	43.2995	43.8216	41.9455	23.9296	23.4938	30.7993
TPM	Csrp1	0	256.98	393.639	284.136	0	5.57891	29.014	126.127	118.08	102.936	119.062	74.2638	84.316	96.4341	0	0	0	0	0	11.5722	4.90453	57.9432	78.8394	61.0353	81.8313	61.3527	72.6261	80.9953	97.1034	107.506	107.418	107.82	104.822	95.5235	111.928	82.3993	103.253	105.957	108.113	115.66	109.46	109.508
TPM	Phlda3	313.924	10.2792	0	0	14.5395	48.3506	0	26.5245	34.0848	24.0814	18.388	55.4588	25.4801	23.6419	0	0	0	0	0	0	0	17.9824	12.892	14.1473	16.9306	11.7292	20.4843	10.2464	14.5655	19.1236	9.3815	8.93536	8.06325	7.90959	11.1928	45.5365	33.8625	32.0486	33.0838	41.0222	48.5894	28.746
TPM	Tnni1	0	0	0	0	0	0	0	0.541317	0	0	0.4597	0.318729	0	0.622155	0	0	0	0	0	0	0	0	0	0	0	0	0	0	0	0	0	0	0	0	0	0	0	0	0	0	1.0679	0
TPM	Lad1	0	133.629	12.4965	0	0	24.1753	43.5209	161.854	153.99	168.57	142.967	212.911	160.293	152.428	5.3801	5.3801	5.3801	5.3801	24.5746	0	161.85	64.4369	61.9806	52.547	71.4848	62.2549	82.8683	74.1644	145.116	127.663	99.913	77.4398	120.474	129.596	156.212	202.204	168.757	165.476	162.465	171.496	170.33	169.738
TPM	Tnnt2	0	0	0	0	106.623	1.85964	0	10.8263	9.12987	12.2768	10.5731	7.01203	14.8248	10.5766	147.953	147.953	147.953	147.953	0	0	0	0	0	0.404207	0	0.451122	1.86221	0	9.17088	16.0225	6.56705	5.36122	6.16601	10.9517	3.4065	1.6263	1.66537	6.54053	2.95391	0	0	0.684428
TPM	Pkp1	0	0	0	0	0	0	0	2.16527	8.52121	19.3595	13.3313	48.4468	31.5027	11.1988	0	0	0	0	0	0	0	0.999021	0.99169	2.02104	1.41088	4.0601	2.79331	0.487923	1.07893	2.06742	0	1.78707	0.948618	0	0	0	0	1.30811	1.18156	1.13951	0	0
TPM	Igfn1	0	0	0	0	0	0	0	0	0	0	1.3791	0.637457	0.463275	0.622155	0	0	0	0	0	0	0	0	0	0	0	0	0	0	0	0	0	0	0	0	0	0	0	0	0	0	0	0
TPM	Tmem9	63.5322	107.931	0	1076.72	0	0	116.056	113.135	107.732	92.548	100.674	73.6263	75.0505	79.0137	0	0	0	0	223.628	26.0374	0	56.9442	75.8643	70.7363	64.4304	69.924	75.4195	56.5991	87.3931	102.854	93.3459	90.545	105.771	77.2706	91.0023	93.7834	108.249	90.2594	95.1159	93.4394	63.54	92.3978
TPM	Cacna1s	0	0	0	0	0	0	0	2.16527	3.04329	2.8331	4.1373	1.27491	2.31637	1.24431	0	0	0	0	0	0	0	0	0.495845	0	1.88118	0.451122	0	0.487923	0	3.10113	2.34538	0	0	0.60843	0	0.542101	3.33073	2.61621	1.77235	1.13951	1.0679	4.10657
TPM	Kif21b	48.5834	41.1167	174.951	0	96.9302	9.29819	0	32.479	37.7368	59.9673	35.3969	76.4949	63.0054	48.5281	51.111	51.111	51.111	51.111	61.4364	0	39.2363	11.9883	10.4127	6.87153	10.3465	12.1803	9.7766	7.31885	45.8544	68.7417	49.722	46.4639	47.4309	51.7166	64.2369	25.4787	24.9805	28.1243	36.0377	34.1852	33.1049	19.164
TPM	Inava	0	292.957	81.2272	0	193.86	211.999	0	165.102	150.339	162.431	171.468	125.579	135.74	123.187	2.69005	2.69005	2.69005	2.69005	0	0	26.9749	64.9364	60.4931	47.2923	61.6086	58.6459	72.6261	58.0629	65.2751	70.2923	50.191	49.4423	46.4823	63.8852	72.5098	132.273	142.666	125.578	119.338	102.555	128.148	120.459
TPM	Camsap2	153.225	0	393.639	14.9545	106.623	202.701	67.6992	166.726	192.336	165.264	154.459	175.619	199.208	186.024	250.175	250.175	250.175	250.175	0	130.187	762.655	55.9452	62.4765	69.9279	55.0245	68.5706	59.1251	59.0387	117.064	105.438	113.985	95.3105	109.565	100.391	109.008	89.4466	89.3747	77.8324	101.024	75.2073	86.4998	91.0289
TPM	Ddx59	0	0	0	0	0	0	0	18.9461	19.4771	14.6377	13.3313	14.6615	13.435	16.7982	53.801	53.801	53.801	53.801	0	0	0	4.49559	3.96676	2.82945	5.17324	4.51122	5.58663	4.87923	12.9471	18.0899	10.7887	11.3181	12.332	13.3855	13.1394	10.2999	14.4332	11.773	11.2249	17.0926	13.3487	8.21314
TPM	Kif14	0	0	0	0	0	0	62.8636	37.8922	39.5628	42.9687	40.4536	39.5224	51.4235	48.5281	91.4618	91.4618	91.4618	91.4618	115.5	202.513	9.80907	6.49364	10.9086	14.5515	12.2277	11.2781	16.7599	12.1981	39.3808	50.135	42.2168	50.038	29.4071	37.7227	20.9257	8.13151	8.32683	8.5027	5.90782	18.2321	20.2901	7.52871
TPM	Nr5a2	0	0	0	0	0	1.85964	0	103.392	80.9515	81.6878	95.6175	61.1959	81.0731	87.7239	156.023	156.023	156.023	156.023	36.8618	159.118	53.9499	15.9843	24.2964	21.8272	25.3959	9.02245	13.501	20.4928	2.69732	2.58428	1.40723	3.57415	3.79447	3.65058	0.486643	22.7682	25.5356	23.5459	24.8128	14.8136	22.4259	30.1148
TPM	Nek7	3.73719	5.13959	356.15	0	38.7721	0	0	101.768	108.341	118.046	93.319	93.7062	102.384	99.5448	2.69005	2.69005	2.69005	2.69005	39.3193	28.9305	0	35.9648	30.7424	32.7408	31.5097	36.0898	33.0542	33.1788	97.1034	104.922	83.4954	97.0976	86.7985	93.6982	80.7828	48.7891	57.1776	43.8216	42.5363	50.1382	47.5215	50.6477
TPM	Lhx9	0	0	0	0	0	1.85964	0	1.62395	1.21732	0.472184	1.8388	1.59364	0.92655	0.622155	0	0	0	0	0	0	0	1.49853	0.99169	0	0.940589	1.35337	0	0	0	0.516855	0.93815	0.595691	0	0	0.486643	0	0	0	0	0.569753	0	0
TPM	Dennd1b	0	0	0	0	0	0	0	20.0287	24.955	24.0814	21.6059	45.8969	41.6947	23.0197	13.4503	13.4503	13.4503	13.4503	0	0	0	3.99608	2.97507	8.89256	4.70295	4.0601	2.32776	2.92754	14.5655	9.30339	10.7887	12.5095	12.8063	13.9939	15.0859	7.58941	5.55122	12.427	3.54469	3.98827	2.1358	5.47542
TPM	Crb1	0	0	0	0	0	0	0	1.08263	1.82597	0	0	0.318729	0.463275	1.24431	0	0	0	0	0	0	0	0	0	0	0	0	0	0	0	0	0	0	0	0	0	0.542101	0	0	0	0	0.53395	0.684428
TPM	Zbtb41	0	102.792	24.993	0	72.6977	113.438	0	99.6023	121.732	115.685	106.65	117.292	119.525	126.298	78.0115	78.0115	78.0115	78.0115	0	37.6096	0	40.4603	41.651	56.589	49.8512	40.601	41.8997	55.6233	129.471	122.495	91.0006	94.7149	88.6958	87.6139	104.628	73.1836	69.9454	75.2161	60.8505	59.2543	64.0739	72.5494
TPM	Aspm	0	0	218.688	0	29.0791	59.5084	0	186.213	188.075	174.708	188.937	189.644	239.513	243.885	123.742	123.742	123.742	123.742	71.2662	52.0749	0	74.4271	75.8643	80.4373	99.2322	87.0666	76.3506	67.3334	105.195	148.854	129.934	178.112	157.945	137.505	85.6492	41.1996	51.6264	27.4702	44.3086	66.0913	69.9474	45.8567
TPM	Cfh	0	0	0	0	0	0	0	21.1114	21.9117	28.8032	19.7671	94.6624	35.6722	31.1078	0	0	0	0	2.45746	0	44.1408	0.49951	0	0	0.940589	1.35337	1.39666	0.975847	0	0	0	0	0.474309	0	0.486643	1.0842	0	1.30811	0	0	0.53395	0.684428
TPM	Kcnt2	0	0	0	0	0	0	0	0.541317	0.608658	0	0.4597	0.318729	0	1.24431	0	0	0	0	0	0	0	0	0	0	0	0	0	0	0	0	0.469075	0	0	0	0	0	0	1.96216	1.18156	0.569753	0.53395	0.684428
TPM	Cdc73	201.808	395.749	412.384	164.5	0	364.489	140.234	299.89	278.765	270.561	265.247	216.735	256.191	295.524	139.883	139.883	139.883	139.883	258.033	514.963	279.558	144.858	149.249	143.494	129.331	144.81	143.856	160.039	249.232	250.675	233.13	249.594	239.052	235.462	258.407	207.082	189.297	187.059	171.327	177.763	186.348	187.533
TPM	B3galt2	11.2116	0	0	0	19.386	0	0	5.41317	4.86926	0.944367	3.2179	3.50602	8.80222	9.33233	0	0	0	0	0	0	0	5.49462	3.47092	1.61683	2.35147	2.25561	6.05218	1.46377	2.15785	3.61799	3.28353	4.16984	4.26878	3.65058	3.4065	2.7105	3.88586	8.5027	1.18156	2.84876	2.66975	2.73771
TPM	Glrx2	0	0	0	403.772	0	0	0	17.3221	11.5645	13.6933	13.791	17.5301	13.8982	17.4203	0	0	0	0	0	0	0	1.99804	3.96676	4.85049	7.05442	8.57133	9.7766	6.83093	9.17088	10.3371	6.09798	7.74398	12.332	12.1686	10.2195	9.75781	11.6576	4.57837	7.68016	13.1043	9.07714	3.42214
TPM	Ro60	328.872	0	518.604	0	0	18.5964	0	67.1233	90.0814	85.9374	70.334	87.3317	71.8076	73.4143	43.0408	43.0408	43.0408	43.0408	63.8938	5.7861	147.136	20.4799	26.2798	31.9324	32.9206	27.0673	25.1398	23.9082	60.9594	71.8429	68.485	57.1863	50.751	65.102	57.9105	63.9679	57.7327	61.481	57.3058	66.661	59.2684	49.2788
TPM	Uchl5	0	159.327	0	0	135.702	390.524	116.056	184.589	168.598	151.099	161.814	132.272	172.338	213.399	0	0	0	0	154.82	257.481	17.1659	86.9148	103.136	113.987	102.054	114.585	101.956	116.126	181.26	175.214	196.073	219.214	228.143	200.174	214.61	170.762	121.572	140.621	144.151	146.426	155.913	150.574
TPM	Rgs2	0	0	0	0	0	0	0	9.74371	6.69524	7.55494	10.1134	7.64949	5.5593	9.33233	0	0	0	0	0	0	0	7.49266	4.46261	8.48836	8.9356	6.31571	10.7077	6.83093	25.8942	36.1799	21.5775	25.019	22.2925	42.5901	36.4982	63.9679	38.8586	51.6702	10.6341	11.9648	15.4845	26.0083
TPM	Brinp3	0	0	0	0	0	0	0	0	1.82597	0	0.4597	0.956186	0	1.24431	0	0	0	0	0	0	0	0	0	0	0	0	0	0.487923	0	0	0	0	0	0	0	0	0	1.30811	0.590782	0	0	0
TPM	Pla2g4a	0	0	0	0	0	0	43.5209	96.3544	105.298	131.739	134.232	120.479	117.209	127.542	0	0	0	0	0	14.4652	49.0453	73.9276	73.8809	53.7596	65.3709	64.9616	45.1586	61.9663	45.8544	37.7304	60.0416	68.5045	58.8143	40.7648	33.0917	9.75781	18.8742	10.4649	27.176	24.4994	13.8827	13.0041
TPM	Ptgs2	0	0	0	0	0	0	0	5.95449	7.30389	8.49931	6.43579	6.37457	6.94912	9.33233	0	0	0	0	0	0	24.5227	54.4466	24.2964	46.4839	35.7424	41.0521	26.5365	25.372	2.15785	4.6517	4.22168	1.19138	1.89724	3.04215	3.89314	0	1.66537	0	1.77235	0	0.53395	0.684428
TPM	Odr4	0	0	0	0	256.865	245.472	0	43.8467	45.0407	48.1627	48.2684	52.2715	45.4009	42.3066	67.2513	67.2513	67.2513	67.2513	103.213	0	107.9	20.4799	25.2881	16.1683	20.693	19.8494	24.6743	21.9566	45.3149	48.0675	43.624	30.9759	36.0475	47.4576	46.7177	30.3576	26.0907	20.9297	20.6774	21.6506	26.1635	29.4304
TPM	Tpr	1102.47	770.939	543.597	1353.38	1856.21	898.205	657.65	1111.32	1065.15	1075.16	1128.56	967.66	1228.6	1283.51	642.922	642.922	642.922	642.922	1319.65	856.343	966.193	535.975	530.554	544.872	608.561	615.331	553.076	536.716	879.865	912.249	904.846	956.084	798.736	930.29	807.341	517.164	490.728	426.443	476.17	480.301	507.786	517.428
TPM	Prg4	0	0	0	0	0	0	0	3.2479	0.608658	3.30529	1.3791	1.91237	2.77965	4.35509	0	0	0	0	0	0	0	0.49951	1.48754	0	0	2.25561	1.86221	0	0	0.516855	0.93815	0.595691	0.474309	0.60843	0	0	0	0.654053	1.18156	0	1.60185	0.684428
TPM	Hmcn1	0	0	0	0	0	0	0	3.2479	2.43463	3.30529	2.2985	2.54983	5.09602	3.11078	0	0	0	0	0	0	0	0	0	0	0	0	0	0	1.07893	0.516855	0.469075	0	0	0	0.486643	0	0	0	1.18156	0	0	0.684428
TPM	Ivns1abp	224.231	729.822	556.094	770.157	397.414	554.172	406.195	427.641	415.713	419.299	443.15	400.961	423.433	450.44	156.023	156.023	156.023	156.023	108.128	422.385	358.031	157.845	172.554	158.854	192.821	161.502	151.304	158.087	370.072	341.124	361.188	346.096	303.083	379.052	345.517	241.777	206.505	221.07	228.633	248.412	255.762	224.492
TPM	Swt1	0	0	0	0	0	0	0	9.20239	7.30389	12.749	7.81489	20.3986	14.8248	9.95448	72.6314	72.6314	72.6314	72.6314	0	0	0	0.999021	4.46261	4.85049	2.35147	5.86459	2.32776	4.39131	8.63141	4.13484	7.97428	8.33967	6.16601	6.69273	3.89314	3.2526	3.88586	4.57837	5.90782	3.98827	3.73765	3.42214
TPM	Trmt1l	0	154.188	0	0	0	0	0	54.673	46.258	38.7191	47.3491	37.9287	50.9602	47.906	8.07016	8.07016	8.07016	8.07016	0	196.727	0	48.4525	37.6842	40.0165	32.9206	44.6611	27.9331	29.7633	46.3938	42.3821	26.7373	41.6984	31.7787	31.0299	33.5784	48.7891	41.6342	49.054	43.1271	36.4642	38.4444	43.8034
TPM	Rnf2	0	0	174.951	0	0	0	0	68.206	54.7792	65.1613	67.1161	59.921	69.0279	51.0167	0	0	0	0	4.91491	0	39.2363	33.4672	35.205	34.3576	42.7968	39.2477	32.1231	38.5459	69.0513	54.2698	87.248	81.014	67.3519	69.361	75.4297	40.6575	32.7522	41.8594	20.6774	44.4407	28.2993	30.1148
TPM	Niban1	56.0578	0	0	0	256.865	0	0	43.3054	41.9974	65.1613	42.7521	98.1684	93.5815	52.261	24.2105	24.2105	24.2105	24.2105	0	0	132.422	1.99804	2.97507	2.82945	2.82177	3.15786	1.86221	2.92754	21.5785	35.663	41.7477	47.6553	59.7629	24.3372	45.7445	0.542101	2.22049	1.96216	2.95391	0	1.60185	0.684428
TPM	Edem3	194.334	776.078	999.719	889.793	421.646	418.419	241.783	332.91	307.981	293.698	310.297	246.696	287.23	306.1	414.268	414.268	414.268	414.268	206.426	34.7166	88.2816	123.379	147.266	126.921	106.287	113.683	164.34	131.251	623.62	578.361	410.91	408.644	420.712	490.395	514.868	221.177	273.675	199.486	192.595	203.402	203.435	225.177
TPM	Tsen15	0	0	0	0	0	0	0	12.4503	21.303	15.5821	13.791	10.518	13.435	16.7982	0	0	0	0	12.2873	0	0	14.9853	10.9086	9.70098	11.7574	13.9848	7.44883	12.1981	11.8682	10.3371	10.7887	8.93536	10.4348	7.30116	14.1127	4.3368	3.88586	4.57837	5.31704	5.69753	6.40739	5.47542
TPM	Colgalt2	138.276	174.746	487.363	14.9545	407.107	39.0524	82.2062	191.085	185.641	157.709	181.122	97.2122	132.033	126.92	185.614	185.614	185.614	185.614	4.91491	0	53.9499	123.379	82.8061	65.4816	57.8462	63.1571	38.1753	72.7006	126.774	89.9328	176.372	165.602	175.02	111.343	109.008	4.3368	9.9922	17.0054	9.45251	6.83703	9.61109	7.52871
TPM	Rgl1	0	0	0	0	0	65.0873	0	35.1856	38.9541	28.331	28.0417	21.3548	25.9434	26.7527	0	0	0	0	0	0	0	70.9305	25.7839	25.8693	19.7524	13.9848	13.501	17.0773	2.15785	3.10113	2.81445	4.76553	3.32016	1.82529	3.89314	15.7209	13.3229	15.0432	17.1327	14.8136	13.8827	16.4263
TPM	Apobec4	0	0	0	0	0	0	0	0	0	0	0	0.318729	0	1.24431	0	0	0	0	0	0	0	0	0	0	0.470295	0	0	0	0	0	0	0	0	0	0	0	0	0	0	0	0	0
TPM	Arpc5	0	0	56.2342	0	0	70.6663	0	247.382	247.724	203.983	217.898	190.6	171.875	182.914	2.69005	2.69005	2.69005	2.69005	103.213	2.89305	19.6181	176.827	191.396	158.854	195.643	167.818	184.824	157.599	234.667	226.899	207.331	214.449	224.348	236.679	221.423	281.35	259.242	270.778	254.627	245.563	294.206	230.652
TPM	Ncf2	0	0	0	0	0	0	0	1.08263	4.26061	11.8046	2.7582	16.5739	12.0451	6.22155	0	0	0	0	0	0	0	0.999021	0	0	0.940589	0.451122	0	0.975847	0	0	0.469075	1.19138	0.474309	0	0	0	1.11024	2.61621	0	1.13951	1.0679	0
TPM	Smg7	227.968	251.84	706.051	201.886	135.702	137.613	4.83566	427.641	395.628	420.716	440.852	346.458	428.992	440.486	298.596	298.596	298.596	298.596	265.405	613.327	448.765	244.76	254.864	263.543	301.459	253.08	302.609	247.865	363.598	292.023	307.244	326.439	339.131	308.474	345.517	315.503	312.534	300.211	297.754	270.063	297.41	320.312
TPM	Nmnat2	0	0	0	0	0	0	0	16.2395	9.73853	5.19402	15.1701	4.14347	7.4124	10.5766	0	0	0	0	29.4895	0	0	13.4868	5.4543	6.06311	8.9356	12.6314	6.98328	9.75847	2.15785	3.10113	1.8763	1.19138	1.89724	0.60843	2.43322	37.4049	25.5356	29.4324	28.3575	15.3833	22.9598	36.2747
TPM	Lamc2	183.122	318.655	18.7447	82.2498	67.8512	234.314	67.6992	212.196	230.681	254.507	254.214	280.481	217.276	210.288	0	0	0	0	17.2022	34.7166	36.784	102.4	95.6981	133.793	177.771	110.074	141.528	99.0485	271.89	334.405	226.094	247.807	309.249	416.166	517.788	314.418	345.841	424.481	459.628	309.945	341.194	413.395
TPM	Lamc1	523.206	560.215	49.9859	717.816	261.712	219.437	207.933	415.19	353.022	366.415	417.867	314.904	390.077	366.449	476.139	476.139	476.139	476.139	208.884	682.76	255.036	242.263	234.535	301.539	279.825	245.862	183.893	213.71	275.666	302.36	351.337	354.436	334.862	281.703	263.274	340.439	383.034	397.01	399.959	320.201	300.614	375.751
TPM	Dhx9	717.54	657.868	687.307	575.748	649.432	766.171	367.51	648.498	648.221	624.699	654.612	544.389	684.72	693.081	341.637	341.637	341.637	341.637	916.631	824.519	586.092	477.033	450.227	473.731	495.22	496.686	490.226	484.02	325.836	295.641	411.379	406.857	477.629	404.606	497.836	326.345	323.081	314.6	339.109	401.676	376.434	362.747
TPM	Npl	0	0	0	0	0	0	0	7.57844	6.69524	7.55494	5.51639	2.86856	8.80222	6.22155	0	0	0	0	63.8938	0	0	1.49853	4.46261	2.42524	2.35147	4.51122	0.931104	7.80677	1.61839	3.61799	4.69075	4.16984	3.79447	3.65058	5.35307	4.87891	6.10634	1.30811	7.08938	7.97654	10.145	3.42214
TPM	Rgs8	0	0	0	0	0	3.71928	0	0	0	0.472184	0.4597	0	0	0.622155	0	0	0	0	0	0	0	0	0	0	0	0	0	0	0.539463	0	0	0	0.474309	0	0.486643	1.0842	0	0	0	0	0	0.684428
TPM	Rgs16	0	0	0	0	0	0	0	0	0	0	0	0.956186	0.463275	1.24431	0	0	0	0	0	0	0	0	0	0	0	0	0.465552	0	0.539463	0	1.8763	0	0.948618	4.25901	0.973286	1.0842	0.555122	0.654053	1.77235	1.13951	2.1358	2.73771
TPM	Rnasel	0	25.698	0	0	0	0	0	1.62395	12.7818	10.8602	10.5731	28.6856	21.7739	6.84371	16.1403	16.1403	16.1403	16.1403	0	0	0	1.49853	0.495845	1.21262	0	0	0	0.975847	0.539463	1.55057	0	0	0	1.21686	0.973286	1.0842	1.66537	0.654053	1.77235	0	0	0
TPM	Rgsl1	0	0	0	0	0	0	0	0.541317	0.608658	0	0	0	0	0	0	0	0	0	0	0	0	0	0	0	0	0	0	0	0	0	0	0	0	0	0	0	0	0	2.95391	0	0	0
TPM	Glul	104.641	128.49	12.4965	52.3408	300.484	137.613	24.1783	304.762	293.982	276.227	301.563	171.795	201.061	189.135	86.0817	86.0817	86.0817	86.0817	103.213	11.5722	240.322	266.239	205.28	158.045	147.672	156.991	148.046	177.116	166.694	175.214	137.908	141.774	128.538	153.324	157.186	389.77	405.794	305.443	362.74	366.351	309.157	375.067
TPM	Cacna1e	18.6859	0	0	0	0	0	9.67132	1.62395	6.08658	2.8331	5.05669	3.50602	4.63275	4.97724	0	0	0	0	34.4044	0	0	0	0.495845	0	0	0	0.465552	0	1.07893	1.03371	0.469075	1.19138	0.948618	0	0	171.846	67.7249	81.1026	93.3435	87.7419	32.5709	195.062
TPM	Ier5	26.1603	5.13959	0	0	0	9.29819	4.83566	58.4622	51.1273	51.468	45.5103	48.7655	48.6439	49.7724	0	0	0	0	0	0	0	44.4564	32.2299	40.4207	42.3265	38.3454	48.4174	33.1788	62.0383	54.7866	54.8818	53.0165	54.0712	63.2767	67.6434	48.247	50.5161	47.7459	50.8072	48.429	35.2407	33.537
TPM	Mr1	0	0	0	0	0	0	0	1.62395	3.04329	2.8331	4.1373	2.2311	2.77965	3.73293	0	0	0	0	0	0	0	2.49755	1.48754	0.808415	1.41088	3.15786	0.465552	0	0	0	1.40723	1.78707	2.37154	0.60843	5.35307	4.87891	6.66147	11.1189	6.4986	2.84876	2.1358	7.52871
TPM	Stx6	29.8975	30.8375	0	0	0	22.3157	91.8775	73.6191	69.9957	64.217	76.3101	59.921	68.5647	64.7041	5.3801	5.3801	5.3801	5.3801	36.8618	159.118	0	41.9589	63.964	37.9955	48.4403	46.9167	46.0897	43.4252	80.9195	75.9777	77.8665	85.1838	66.4032	53.5419	60.3437	44.9944	51.0712	60.1729	66.1676	62.103	45.9197	60.9141
TPM	Xpr1	0	0	0	22.4318	14.5395	137.613	0	148.862	139.383	138.822	136.531	143.428	148.711	133.141	126.432	126.432	126.432	126.432	0	0	0	63.9373	57.0222	59.8227	61.1383	59.9993	60.5218	53.6716	66.354	59.4383	59.5725	57.782	74.9408	54.1503	70.0766	99.7465	99.3669	83.0648	90.3896	78.6258	90.7714	93.0822
TPM	Acbd6	0	0	0	0	67.8512	39.0524	91.8775	103.392	94.9506	85.4652	80.4474	64.0645	78.7567	105.766	201.754	201.754	201.754	201.754	0	63.6471	34.3317	44.9559	56.0305	68.7153	58.7868	51.8791	54.9352	57.575	89.5509	87.3485	98.0367	89.3536	119.526	80.3128	93.9221	42.8259	57.7327	56.9027	86.8449	78.0561	64.6079	56.1231
TPM	Lhx4	0	0	0	0	0	0	0	7.03712	9.73853	3.30529	6.89549	2.2311	4.63275	4.35509	0	0	0	0	0	2.89305	0	0.999021	1.48754	3.63787	1.88118	2.25561	0.465552	3.90339	1.07893	1.55057	2.34538	5.95691	1.89724	4.25901	3.4065	4.3368	5.55122	0.654053	0.590782	2.84876	1.60185	8.21314
TPM	Qsox1	156.962	77.0939	99.9719	538.362	402.26	87.403	130.563	82.8215	73.6476	85.4652	99.7548	79.3634	66.2483	85.8574	0	0	0	0	0	2.89305	49.0453	30.9696	38.6759	46.8881	46.0889	43.7589	51.6763	25.8599	196.365	222.248	242.043	231.128	248.064	247.631	202.93	178.893	222.049	247.232	194.367	132.752	160.719	171.791
TPM	Cep350	433.514	1084.45	206.192	433.681	339.256	247.332	391.688	461.202	385.889	424.965	401.318	381.837	524.89	486.525	239.415	239.415	239.415	239.415	422.682	405.027	360.483	194.809	180.488	178.255	172.598	173.231	172.72	162.966	347.954	366.45	321.785	345.501	294.546	320.034	329.457	212.503	152.103	152.394	170.145	146.426	201.833	182.058
TPM	Tor1aip1	0	0	0	0	0	0	0	9.20239	15.8251	14.1655	11.0328	30.9167	32.8925	8.71017	0	0	0	0	0	0	0	5.99413	6.44599	8.08415	4.70295	6.76684	6.98328	3.90339	10.7893	8.26968	13.1341	10.1267	9.01187	10.3433	13.1394	8.13151	4.44098	3.27027	5.31704	4.55802	6.40739	10.2664
TPM	Tor1aip2	56.0578	25.698	0	0	0	0	33.8496	75.7844	66.9524	102.936	62.5191	134.822	135.276	75.9029	86.0817	86.0817	86.0817	86.0817	0	0	0	20.4799	24.2964	27.8903	34.3315	24.3606	17.2254	25.372	62.5778	66.6743	68.485	53.0165	60.2372	57.8009	56.9372	50.4154	56.6225	47.0918	43.1271	39.3129	41.1141	43.8034
TPM	Fam163a	0	0	0	0	0	0	0	0	0	0	0	0.956186	0	0	0	0	0	0	0	0	0	0	0	0	0	0	0	0	0	0	0	0	0	0	0	0	0	0	0	0	0	0
TPM	Tdrd5	0	0	0	0	0	0	0	0	0	0	0.919399	1.59364	2.31637	1.86647	0	0	0	0	0	0	0	0	1.48754	0.808415	0	0	0	0	0	0	0.469075	0	0	0	0	0	0	1.96216	0	0	0	0
TPM	Nphs2	0	0	0	0	0	0	0	0	0	0	0	0.318729	0	1.24431	0	0	0	0	0	0	0	0	0	0.404207	0	0	0	0	0	0	0	0	0	0	0	0	0	0	0	0.569753	0	0
TPM	Axdnd1	0	0	0	0	0	0	0	0	1.21732	0.472184	0	0.637457	0.463275	0.622155	0	0	0	0	0	0	0	0	0.495845	0	0	0	0	0	0	0	0	0	0	0	0.486643	0	0	0	0	0	0	0
TPM	Soat1	0	5.13959	0	0	0	0	9.67132	28.1485	48.6926	76.4938	25.2835	166.376	77.3669	42.9287	88.7717	88.7717	88.7717	88.7717	115.5	0	7.3568	6.99315	12.3961	10.1052	6.58412	5.41347	6.98328	8.78262	10.7893	7.75283	11.2578	6.5526	11.3834	9.12645	6.813	9.75781	9.9922	8.5027	8.86173	13.6741	14.9506	13.0041
TPM	Abl2	56.0578	92.5126	0	0	0	14.8771	14.507	50.3425	46.8667	75.0772	47.8088	75.8574	81.9996	62.8377	129.123	129.123	129.123	129.123	0	219.872	2.45227	19.9804	22.313	25.4651	26.3365	19.3983	27.9331	22.4445	49.0912	46.517	50.6601	38.7199	51.2254	43.807	37.9582	31.9839	35.5278	27.4702	25.4036	21.0808	25.0956	28.0615
TPM	Tor3a	0	0	0	0	0	317.998	0	5.41317	6.08658	8.02712	6.89549	12.7491	18.531	1.86647	182.924	182.924	182.924	182.924	0	0	0	4.49559	2.47923	4.04207	3.29206	2.70673	4.65552	1.95169	3.23678	2.58428	7.97428	5.36122	3.79447	6.0843	7.78629	2.7105	1.66537	1.96216	4.72626	5.69753	4.80555	6.15985
TPM	Fam20b	115.853	0	0	74.7725	0	0	0	70.9125	87.0381	85.4652	95.1578	87.0129	77.3669	78.3916	0	0	0	0	90.9258	0	49.0453	29.9706	29.7507	23.0398	27.7474	22.105	25.1398	28.2996	47.4728	61.5058	52.5364	49.4423	46.9566	62.6683	57.9105	31.9839	57.7327	34.6648	31.3114	43.3012	41.1141	46.5411
TPM	Ralgps2	0	0	6.24824	224.318	0	120.876	120.892	94.1892	114.428	102.464	83.6653	116.655	118.598	97.6784	67.2513	67.2513	67.2513	67.2513	14.7447	17.3583	12.2613	56.9442	81.3186	61.8437	80.4204	64.9616	81.9372	84.8987	125.156	102.337	83.9644	94.1192	92.0159	100.391	88.0824	87.8203	53.8469	59.5189	51.398	61.5333	80.0924	85.5535
TPM	Angptl1	0	0	0	0	0	0	0	3.2479	3.04329	3.77747	2.2985	1.59364	8.80222	6.22155	0	0	0	0	0	0	0	0.999021	3.96676	0.808415	0.940589	1.35337	0.465552	2.43962	4.31571	2.06742	0.469075	1.19138	2.37154	0	2.43322	0.542101	1.11024	1.96216	0	1.13951	0.53395	1.36886
TPM	Rasal2	261.603	272.398	168.703	14.9545	0	85.5434	58.0279	156.982	127.818	144.016	160.435	114.105	152.417	156.783	75.3215	75.3215	75.3215	75.3215	186.767	23.1444	17.1659	122.88	141.812	114.391	121.336	120.901	118.716	149.792	70.1302	58.9215	53.9436	72.0786	83.004	87.0055	82.2427	159.378	126.568	115.767	125.246	101.416	114.265	123.197
TPM	Sec16b	7.47437	0	0	89.727	0	0	0	5.95449	4.26061	5.19402	4.1373	3.18729	4.16947	5.5994	0	0	0	0	0	0	0	3.49657	7.43768	3.23366	3.29206	3.60898	7.44883	3.90339	2.69732	1.03371	4.69075	4.16984	1.42293	1.21686	0	9.21571	3.88586	10.4649	5.31704	4.55802	2.66975	2.05328
TPM	Brinp2	0	0	0	0	0	0	0	0	0.608658	0	0.4597	0	0	1.24431	0	0	0	0	0	0	0	0	0	0	0	0	0	0	0	0	0	0	0	0	0	0	0	0	0.590782	0	0	0
TPM	Astn1	0	0	0	0	0	0	0	0.541317	3.04329	1.41655	2.2985	0.956186	0.463275	4.35509	0	0	0	0	0	0	0	0	0	0	0	0	0	0	0	0	0	0	0	0	0	0	0	1.30811	0.590782	0	0	0
TPM	Pappa2	0	0	0	0	0	0	0	0.541317	3.65195	0.944367	0	0.637457	0	0.622155	0	0	0	0	29.4895	0	0	0	0	0	0	0	0	0	0	0	0	0	0	0	0.486643	0	0	0	0	0	0	0
TPM	Cop1	0	0	106.22	0	0	0	0	44.388	66.9524	58.0786	53.7848	57.6899	60.2257	69.0592	115.672	115.672	115.672	115.672	0	0	4.90453	27.9726	34.2133	30.7198	25.3959	32.0297	27.9331	31.715	38.3019	35.1462	29.5517	27.4018	40.3163	35.8974	34.065	45.5365	27.7561	45.7837	35.4469	22.2203	35.7746	42.4345
TPM	Tnr	0	0	0	7.47725	0	0	0	1.08263	1.21732	0.944367	0.4597	0.956186	3.24292	4.97724	2.69005	2.69005	2.69005	2.69005	0	0	0	0.999021	0.495845	0.404207	0	0.902245	0.931104	0.487923	0	0	0.469075	0	0.474309	0.60843	0.486643	1.0842	1.66537	0.654053	0.590782	0	0	0.684428
TPM	Tnn	0	0	0	0	0	0	0	0	1.21732	0.944367	0.919399	0.318729	0	0	0	0	0	0	0	0	0	0	0	0	0	0	0	0	0	0	0	0	0	0	0	0	0	0	0	0	0	0
TPM	Mrps14	0	0	0	0	0	0	0	9.20239	15.2164	14.6377	8.73429	28.6856	22.7005	10.5766	0	0	0	0	0	0	0	1.49853	2.97507	7.67994	6.11383	2.70673	2.32776	8.78262	10.2498	8.78654	7.97428	6.5526	8.06325	3.04215	4.86643	8.67361	3.88586	3.92432	8.27095	6.26728	6.94134	4.791
TPM	Cacybp	37.3719	0	149.958	291.613	38.7721	245.472	0	207.324	225.812	185.568	207.324	151.077	162.146	245.751	190.994	190.994	190.994	190.994	140.075	422.385	147.136	127.375	139.828	129.751	184.355	152.479	150.373	147.841	208.772	180.382	306.775	314.525	316.838	279.269	303.179	136.067	129.343	108.573	138.834	200.553	178.339	136.886
TPM	Rabgap1l	22.4231	385.469	331.157	22.4318	9.69302	39.0524	280.468	308.009	267.201	292.282	278.118	234.266	293.253	274.993	5.3801	5.3801	5.3801	5.3801	149.905	75.2193	12.2613	161.342	175.033	154.003	147.202	140.299	158.753	158.087	155.365	128.697	156.202	151.901	133.755	140.547	134.8	131.188	147.663	157.627	146.514	144.147	151.642	149.205
TPM	Gpr52	0	0	0	0	0	0	0	4.87185	0.608658	2.36092	0	3.18729	6.02257	6.84371	0	0	0	0	0	0	0	3.99608	1.98338	5.2547	3.76236	0.902245	2.32776	1.95169	1.61839	2.06742	0.469075	1.78707	0.474309	1.82529	1.45993	1.0842	2.77561	4.57837	0	0.569753	1.0679	3.42214
TPM	Rc3h1	63.5322	256.98	381.143	0	24.2326	68.8066	681.828	204.077	177.119	187.929	170.089	180.719	231.637	226.464	266.315	266.315	266.315	266.315	22.1171	396.348	205.99	157.346	185.446	170.171	184.355	177.291	161.547	168.821	169.931	124.562	133.217	159.645	133.755	144.198	127.987	162.63	149.328	174.632	140.015	157.821	154.845	158.787
TPM	Serpinc1	0	0	0	0	0	0	0	0	1.21732	0.944367	0	0.318729	0.92655	0.622155	0	0	0	0	0	0	0	1.49853	0	0	0	0.902245	0	0	0	0	0	0.595691	0	0	0	2.1684	0.555122	0	0	1.13951	1.0679	1.36886
TPM	Zbtb37	0	10.2792	0	0	9.69302	0	0	35.7269	27.9983	32.1085	29.4208	57.0524	54.6664	38.5736	0	0	0	0	76.1811	0	0	11.4887	19.8338	15.7641	11.2871	12.6314	11.6388	20.4928	14.026	19.6405	19.7012	26.8061	15.6522	25.5541	20.439	25.4787	25.5356	35.9729	28.9483	23.3599	26.1635	23.955
TPM	Dars2	0	0	0	0	0	85.5434	0	40.0575	26.7809	30.6919	38.6148	27.7294	35.2089	40.4401	142.573	142.573	142.573	142.573	34.4044	75.2193	0	19.4809	24.7923	18.9978	31.5097	21.6539	21.4154	25.8599	26.9732	37.7304	46.4384	35.1458	37.9447	33.4637	30.1719	16.8051	13.8781	29.4324	29.5391	25.0691	30.9691	27.3771
TPM	Cenpl	0	0	0	0	0	22.3157	0	10.285	8.52121	11.3324	21.1462	9.88059	14.8248	23.0197	0	0	0	0	36.8618	0	0	6.99315	12.892	8.48836	11.7574	9.02245	11.6388	9.75847	9.71034	17.5731	19.2321	13.1052	19.921	16.4276	23.3589	7.58941	4.9961	11.773	17.7235	16.5228	9.61109	9.58199
TPM	Klhl20	0	0	518.604	0	252.019	35.3331	0	47.6359	51.7359	39.6634	53.3251	42.7096	54.6664	48.5281	0	0	0	0	0	0	4.90453	26.4741	32.2299	25.4651	21.1633	33.3831	24.6743	30.7392	28.0521	41.3484	34.2425	39.3156	39.8419	38.3311	46.2311	49.8733	39.9688	35.3189	44.8994	41.0222	42.716	48.5944
TPM	Ankrd45	0	0	0	0	0	0	0	0	0	0.472184	0	0.637457	0.463275	0	0	0	0	0	0	0	0	0	0	0	0	0	0	0	0	0	0	0	0	0	0	0	0	0	0	0	0	0
TPM	Tex50	0	0	0	0	0	0	0	0	0	0	0	0	0	0	0	0	0	0	0	0	0	0	0	0	0	0	0	0	0	0	0	0	0	0	0	0	0	0	0	0	0	0
TPM	Prdx6	0	113.071	162.454	134.591	348.949	107.859	319.154	124.503	115.036	108.602	107.57	176.894	130.643	105.766	51.111	51.111	51.111	51.111	41.7767	0	139.779	82.4192	68.9225	71.9489	86.0639	72.1796	77.2817	80.9953	151.05	117.326	154.795	128.074	136.601	116.819	108.035	124.683	136.56	110.535	98.6606	90.0209	108.392	124.566
TPM	Tnfsf4	0	0	0	0	0	0	0	0	0	0	0	0.637457	0.463275	0	0	0	0	0	0	0	0	0	0	0	0	0	0	0	0	0	0	0	0	0	0	0	0	0	0	0	0	0
TPM	Tnfsf18	0	0	0	0	0	0	0	0	0	0	0	1.27491	0	0	0	0	0	0	0	0	0	0	0	0	0	0	0	0	0	0	0	0	0	0	0	0	0	0	0	0	0	0
TPM	Suco	777.335	30.8375	893.499	186.931	169.628	59.5084	261.126	283.65	262.332	263.006	252.835	188.05	224.688	279.348	161.403	161.403	161.403	161.403	81.096	57.861	267.297	136.866	133.878	141.068	158.96	142.555	128.492	140.034	255.706	240.338	226.563	273.422	235.257	241.547	280.306	227.682	186.521	164.167	155.966	148.705	177.271	169.738
TPM	Pigc	0	0	212.44	0	0	26.0349	91.8775	18.9461	12.1732	11.8046	11.4925	16.2552	18.0677	18.0425	10.7602	10.7602	10.7602	10.7602	0	0	36.784	13.4868	21.3213	14.1473	19.2821	12.6314	13.9666	16.1015	16.1839	14.9888	12.196	20.2535	16.1265	15.2108	18.9791	22.2261	21.6498	15.6973	24.2221	16.5228	21.358	15.7418
TPM	Dnm3	310.186	0	0	0	96.9302	0	174.084	21.1114	10.3472	18.4152	18.388	12.7491	12.5084	16.176	0	0	0	0	0	0	0	7.99217	6.94183	12.9346	14.5791	14.887	9.31104	4.39131	14.5655	11.3708	7.5052	9.53105	6.16601	9.73488	11.1928	24.9366	33.3073	38.5892	28.9483	22.7901	26.6975	32.8525
TPM	Vamp4	7.47437	0	606.08	0	0	187.823	236.947	38.4335	48.084	44.8574	49.6475	44.3033	41.6947	48.5281	139.883	139.883	139.883	139.883	0	17.3583	0	9.99021	13.8837	11.722	15.5197	12.1803	13.0355	7.80677	37.7624	39.7978	34.7116	24.4233	33.6759	24.9456	25.3054	27.6471	28.8664	18.9676	27.176	26.7784	25.0956	26.6927
TPM	Myoc	0	0	0	0	0	0	0	0	0	0	0	0	0.463275	0.622155	0	0	0	0	0	0	0	0	0	0	0	0	0	0	0	0	0	0	0	0	0	0	0	0	0	0	0	0
TPM	Prrc2c	1913.44	1644.67	2605.52	3828.35	1705.97	1342.66	1794.03	1506.49	1295.83	1361.31	1317.5	1556.03	1917.03	1687.91	2956.37	2956.37	2956.37	2956.37	1506.42	3046.38	2280.61	736.778	692.696	667.751	718.14	739.39	715.554	732.373	1208.94	1099.35	1118.74	1194.96	1084.74	1070.84	1066.24	749.725	726.655	774.399	721.345	838.106	738.452	698.117
TPM	Fmo4	171.911	0	0	0	0	0	0	0.541317	1.82597	0.472184	0.919399	2.54983	0.92655	0	10.7602	10.7602	10.7602	10.7602	0	0	0	0.49951	0.495845	0	0.940589	0.451122	1.39666	0	0.539463	0.516855	0	0.595691	0	1.21686	0	0.542101	0	1.96216	0	0	3.2037	0.684428
TPM	Fmo1	0	0	0	0	0	0	0	0	0	0	0	0	0	0.622155	0	0	0	0	0	0	0	0	0	0	0	0	0	0	0.539463	0	0	0	0	0	0	0	0	0	0	0	0	0
TPM	Fmo2	0	0	0	0	0	0	0	0	0	0	0	1.27491	0	1.24431	0	0	0	0	0	0	0	0	0	0	0.470295	0	0	0	0	0	0	0	0.474309	0	0	0	0	0	0	0	0	0
TPM	Fmo3	0	0	0	0	0	0	0	1.08263	0.608658	0	0	0	0	0	0	0	0	0	0	0	0	0.999021	0	0	0	0	0	0	0	0	0.469075	0	0	0	0.486643	0	0	0	0	0	0	0
TPM	Mroh9	0	0	0	0	0	0	0	0	0	0	0	0.318729	0.463275	0	0	0	0	0	0	0	0	0	0	0	0	0	0	0	0	0	0	0	0	0	0	0	0	0	0	0	0	0
TPM	Prrx1	0	0	0	0	0	0	0	0	1.82597	0	0	0.637457	0	1.24431	0	0	0	0	0	0	0	0	0	0	0	0	0	0	1.07893	1.03371	1.8763	0.595691	0.948618	0.60843	0	0	0	0	0	0	0	0
TPM	Gorab	0	0	0	0	0	0	0	9.20239	11.5645	8.97149	8.73429	13.3866	8.80222	11.1988	10.7602	10.7602	10.7602	10.7602	0	0	2.45227	5.49462	4.46261	1.61683	1.41088	2.25561	4.18997	7.31885	3.77624	3.10113	7.97428	5.95691	8.53756	6.69273	6.813	5.42101	3.33073	1.96216	1.77235	1.70926	2.1358	4.10657
TPM	Kifap3	0	0	0	0	0	0	0	52.5078	42.6061	33.9972	53.3251	34.7414	35.6722	37.3293	0	0	0	0	0	0	0	7.49266	10.9086	12.9346	11.7574	5.86459	16.7599	11.2222	38.8414	41.8653	33.7734	32.763	35.5732	21.2951	29.1986	33.0681	33.8625	28.7784	17.1327	27.3481	33.6388	31.4837
TPM	Scyl3	3.73719	0	0	0	0	0	0	36.2682	56.6052	39.1912	29.8805	44.622	43.0846	46.6616	0	0	0	0	0	86.7915	0	17.4829	23.8006	16.9767	14.1088	19.3983	20.4843	18.5411	17.8023	27.3933	15.9486	19.0621	22.7668	17.036	17.5192	21.1419	41.6342	22.8919	23.0405	24.4994	19.2222	26.6927
TPM	Mettl18	0	0	0	0	0	0	0	1.62395	1.82597	0.472184	0	4.14347	1.8531	1.24431	0	0	0	0	0	0	0	0	0	0.404207	0.470295	0	0	0	0	0	0	0.595691	0.474309	0	0	0	0	0	0	0	0	1.36886
TPM	Sele	0	0	0	0	0	0	0	0	0	0	0.4597	0.318729	0	0	0	0	0	0	0	0	0	0	0	0	0	0	0.465552	0	0	0	0	0	0	0	0	0	0	0	0	0	0	0
TPM	Sell	0	0	0	0	0	13.0175	0	1.08263	0	0.944367	0.919399	0.637457	0.92655	1.24431	0	0	0	0	0	0	0	0	0	0.808415	0	0.451122	0.931104	0.487923	0.539463	0	0	0	0	0	0	1.0842	0	3.27027	0	0.569753	0	0.684428
TPM	Selp	0	0	0	0	0	0	0	0	0	0	0.4597	0	0	0	0	0	0	0	0	0	0	0	0	0	0	0	0	0	0	0	0	0	0	0	0	0	0	0	0	0	0	0
TPM	F5	0	0	0	0	0	0	0	48.1772	37.7368	40.6078	32.6387	21.3548	32.4292	36.7072	0	0	0	0	2.45746	0	0	51.4496	80.3269	85.692	83.7124	67.2172	78.2128	60.0146	89.5509	98.2025	98.0367	86.9709	79.2096	90.6561	75.4297	36.3207	54.402	90.2594	54.9427	33.6154	44.3178	67.0739
TPM	Slc19a2	0	0	0	0	0	18.5964	0	13.5329	14.6078	17.943	9.65369	36.6538	22.2372	14.3096	0	0	0	0	0	0	0	3.99608	10.4127	2.02104	1.41088	4.0601	4.18997	4.87923	5.39463	9.30339	7.5052	7.74398	7.11463	10.3433	8.75958	12.4683	7.21659	5.23243	3.54469	9.11604	9.61109	4.10657
TPM	Ccdc181	0	0	0	0	0	0	0	0.541317	4.86926	5.6662	0.919399	15.299	3.7062	9.33233	48.4209	48.4209	48.4209	48.4209	0	0	0	0	0	0	0	0	0	0	1.07893	0	3.28353	2.97845	1.42293	0.60843	0.973286	0	0	0	1.77235	2.27901	0	0
TPM	Blzf1	0	0	0	0	0	258.49	401.36	54.673	45.0407	42.0243	41.8327	39.2036	38.4518	41.6844	207.134	207.134	207.134	207.134	71.2662	0	0	21.479	19.338	15.3599	15.99	19.3983	19.0876	14.1498	27.5126	25.8428	26.7373	29.7845	33.2016	40.1564	36.4982	34.1523	43.8547	47.7459	42.5363	34.7549	46.9876	39.0124
TPM	Nme7	0	0	0	0	290.791	1.85964	0	25.4419	23.7377	22.1926	20.2268	20.0799	22.7005	16.7982	53.801	53.801	53.801	53.801	0	0	0	11.4887	6.44599	8.89256	7.05442	8.57133	12.5699	9.27054	18.8812	18.0899	17.3558	14.2966	12.8063	19.4698	15.5726	10.842	12.7678	18.3135	11.8156	5.12777	12.2808	10.9508
TPM	Atp1b1	1274.38	709.264	206.192	1286.09	542.809	1015.36	1199.24	953.801	982.374	1001.97	929.053	815.945	773.669	918.301	234.035	234.035	234.035	234.035	7.37237	138.866	139.779	467.542	392.709	367.425	377.647	416.837	352.423	455.233	800.564	819.732	802.118	839.328	898.341	1015.47	987.399	1587.81	1574.88	1533.76	1514.17	1587.9	1522.29	1594.72
TPM	Dpt	0	0	0	0	0	0	0	0	0	0	0	0.637457	0	0.622155	0	0	0	0	0	0	0	0	0	0	0	0	0	0	0	0	0	0	0	0	0	0	0	0	0	0	0	0
TPM	Tbx19	0	0	0	0	0	0	0	1.62395	0	0.472184	0.919399	0.637457	0.463275	1.86647	0	0	0	0	0	0	0	0.999021	0.495845	0	0.940589	0.902245	0	0	0.539463	1.03371	0.469075	2.38276	0	0	0	2.7105	1.11024	1.30811	2.95391	0.569753	0.53395	1.36886
TPM	Sft2d2	0	0	0	0	0	0	0	10.285	37.1281	76.9659	29.4208	132.591	80.6098	31.1078	0	0	0	0	0	0	0	0.49951	1.98338	0.808415	3.76236	0.451122	1.39666	1.95169	0.539463	0.516855	0.469075	2.97845	0.948618	1.82529	0.973286	2.1684	1.11024	0.654053	2.36313	1.13951	1.60185	4.791
TPM	Tiprl	71.0065	0	6.24824	0	0	9.29819	33.8496	142.908	122.949	99.6308	106.191	90.5189	107.943	103.9	91.4618	91.4618	91.4618	91.4618	34.4044	324.022	36.784	52.4486	62.4765	54.1638	53.6136	56.3903	62.384	45.8648	125.695	131.281	116.8	100.672	120.949	91.2645	97.8153	111.673	118.241	91.5675	118.747	101.416	98.7807	108.14
TPM	Gpr161	0	0	0	0	0	0	0	12.9916	12.1732	8.49931	9.65369	7.96822	5.5593	9.95448	0	0	0	0	0	0	22.0704	0.999021	3.47092	1.61683	1.88118	2.70673	2.32776	1.95169	2.15785	2.58428	0.469075	1.78707	0.948618	1.82529	0.486643	1.0842	4.9961	1.96216	0.590782	2.27901	1.0679	3.42214
TPM	Dcaf6	194.334	488.261	162.454	373.863	436.186	273.367	227.276	649.039	665.872	577.953	667.024	403.51	521.184	633.354	129.123	129.123	129.123	129.123	353.874	188.048	152.041	249.256	277.673	221.506	176.831	233.681	236.035	227.86	477.425	437.776	475.173	387.795	445.85	369.926	345.517	293.276	308.093	314.6	265.852	273.481	296.342	286.775
TPM	Mpc2	0	0	0	0	0	0	0	49.2599	34.0848	26.9145	33.0984	24.8608	29.6496	32.3521	0	0	0	0	0	28.9305	12.2613	26.9736	48.5928	31.124	25.8662	31.1274	33.9853	22.9324	30.2099	27.9102	33.3043	30.3802	36.9961	23.1203	30.6585	46.0786	42.1893	34.0108	26.5852	35.3247	50.7252	44.4878
TPM	Adcy10	0	0	0	0	0	0	0	0	0	0	0.919399	1.27491	0.92655	1.24431	0	0	0	0	0	0	0	0	0	0	0	0	0	0	0.539463	0	0	0	0.948618	0	0	0	0	0	0	0	0	0
TPM	Mpzl1	3.73719	5.13959	0	0	4.84651	61.3681	9.67132	73.6191	72.4303	73.6607	60.2206	61.8334	73.1974	76.5251	53.801	53.801	53.801	53.801	36.8618	0	34.3317	40.4603	61.4848	55.7806	49.3809	52.3302	38.1753	57.087	46.3938	52.2024	48.3147	55.3993	47.4309	55.9756	54.504	62.3416	80.4927	54.2864	69.1215	56.9753	67.8116	78.0248
TPM	Rcsd1	0	0	0	0	0	0	0	0	0	0	0.4597	0.318729	0.92655	0	0	0	0	0	0	0	0	0	0	0	0	0	0	0	0	0	0	0	0	0	0	0	0	0	0	0	0	0
TPM	Creg1	261.603	5.13959	74.9789	0	0	0	0	9.74371	11.5645	7.55494	7.35519	10.8368	8.33895	8.71017	0	0	0	0	0	0	0	1.99804	7.93352	7.27573	5.64353	5.86459	3.72442	2.92754	5.9341	3.10113	5.15983	4.16984	3.32016	7.90959	3.89314	5.96311	4.9961	7.84864	2.36313	2.27901	5.3395	6.15985
TPM	Cd247	0	0	0	0	0	0	0	0	0	0	0	0.318729	0	0	0	0	0	0	0	0	0	0	0	0	0	0	0	0	0	0	0	1.19138	0	0	0	0	0	0	0	0	0	0.684428
TPM	Pou2f1	0	5.13959	0	0	179.321	66.947	265.961	93.1065	78.5169	83.1043	84.5847	87.3317	128.327	97.6784	196.374	196.374	196.374	196.374	98.2982	81.0054	174.111	101.401	102.64	82.4583	89.8263	103.758	83.7994	71.7247	84.6957	71.326	68.954	86.9709	93.4388	82.7465	70.0766	59.6311	54.9571	50.3621	63.2137	76.9166	74.7529	45.1723
TPM	Gpa33	0	0	0	0	0	0	0	13.5329	10.9558	43.9131	7.81489	84.1444	45.8642	21.7754	0	0	0	0	0	0	0	0	0	0	0	0	0	0	1.07893	0	0	0	0	0.60843	0	0	0	0.654053	0	0	0	0
TPM	Mael	0	0	0	0	0	0	0	1.08263	0	0	0	0	0	0	0	0	0	0	0	0	0	0	0	0	0	0	0	0	0	0	0	0	0	0	0	0	0	0	1.18156	0	0	0
TPM	Ildr2	0	0	0	0	0	0	0	2.70659	5.47792	1.88873	2.7582	5.09966	1.8531	6.22155	0	0	0	0	0	0	0	0	0	0	0	0	0	1.95169	0.539463	0	0	0	0	0	0	0	0	0	0	0	0.53395	0
TPM	Tada1	0	0	0	0	0	0	0	17.3221	16.4338	10.8602	17.0089	15.299	13.435	9.33233	8.07016	8.07016	8.07016	8.07016	0	0	0	5.49462	5.95014	10.5094	4.70295	14.4359	11.6388	9.27054	10.7893	14.4719	16.8867	9.53105	8.53756	12.1686	8.27293	11.3841	12.2127	7.84864	10.6341	9.68579	10.679	11.6353
TPM	Pogk	7.47437	0	0	0	0	18.5964	0	47.6359	49.9099	57.6064	54.2445	49.0842	54.6664	47.2838	0	0	0	0	2.45746	0	49.0453	22.478	31.7341	27.0819	23.0444	30.6763	19.0876	22.4445	37.223	43.9327	41.7477	41.6984	33.2016	35.2889	41.8513	40.6575	32.7522	38.5892	54.9427	43.8709	39.5123	30.1148
TPM	Fam78b	0	0	0	0	0	0	0	0.541317	0	0.944367	0.4597	0.318729	0	0	0	0	0	0	0	0	0	0.49951	0	0	0	0	0.465552	0	0.539463	0	0	1.78707	1.42293	1.21686	0	0	1.66537	1.30811	1.18156	1.70926	1.0679	2.05328
TPM	Uck2	18.6859	0	0	0	0	94.8415	24.1783	123.962	123.558	132.211	112.626	148.209	121.378	107.011	96.8419	96.8419	96.8419	96.8419	61.4364	144.652	17.1659	26.4741	27.7673	30.3156	39.5047	32.4808	36.7786	23.9082	60.4199	75.9777	93.815	86.3752	89.1701	80.9212	98.3019	55.8364	43.2995	45.1297	57.3058	63.2425	49.1234	34.9058
TPM	Tmco1	493.309	210.723	212.44	216.84	242.326	464.91	43.5209	278.778	255.028	234.203	258.351	192.193	179.751	261.305	16.1403	16.1403	16.1403	16.1403	439.884	17.3583	149.588	170.833	147.762	132.58	156.608	148.419	160.15	156.623	252.469	263.079	251.424	279.379	306.878	278.053	340.164	271.592	279.782	289.092	277.667	254.679	285.129	271.718
TPM	Aldh9a1	0	0	337.405	0	373.181	14.8771	0	131.54	125.992	112.38	152.161	91.7939	108.406	107.633	0	0	0	0	285.065	164.904	46.5931	93.4085	92.723	108.328	95.4698	109.172	107.543	106.367	57.7226	73.3934	73.1757	72.0786	62.6088	66.9273	83.7026	125.225	121.017	128.194	125.837	135.601	140.963	110.193
TPM	Mgst3	89.6925	241.561	0	0	0	0	9.67132	37.8922	31.0416	37.7747	40.9133	26.1357	22.7005	45.4173	0	0	0	0	105.671	0	0	6.99315	7.93352	11.3178	11.2871	16.2404	14.4321	12.686	31.8283	14.4719	18.763	17.8707	38.8933	21.9035	23.3589	23.8524	35.5278	20.2757	18.3142	22.2203	26.6975	28.746
TPM	Rxrg	0	0	0	0	0	0	0	1.08263	2.43463	3.30529	1.3791	0.956186	1.38982	3.11078	0	0	0	0	0	0	0	0	0.495845	0	0	0.451122	1.86221	0	0	0	0	0	0.474309	0.60843	0.973286	0	1.66537	0	0.590782	0	1.0679	0
TPM	Lmx1a	0	0	0	0	0	0	0	0	0	0	1.3791	0	0	0.622155	2.69005	2.69005	2.69005	2.69005	0	0	0	0	0	0	0	0	0	0	0	0	0	0	0	0	0	0	0	0	0	0	0	0
TPM	Pbx1	205.545	20.5584	318.66	0	67.8512	247.332	0	66.0407	69.9957	83.5765	64.8176	100.718	79.6833	67.1928	0	0	0	0	0	0	0	47.4535	48.5928	53.3554	42.3265	55.0369	64.2462	61.9663	25.3548	19.6405	22.5156	20.2535	28.4585	20.0782	16.0592	203.288	217.053	226.302	243.993	259.807	217.851	195.062
TPM	Nuf2	0	0	0	0	0	0	0	5.95449	15.2164	10.388	12.8716	14.0241	16.2146	11.1988	0	0	0	0	0	0	0	0.999021	0.99169	0	1.88118	0.451122	0.931104	0.975847	5.39463	3.61799	3.7526	6.5526	2.37154	4.86744	2.43322	1.0842	1.66537	0	2.36313	1.13951	2.66975	3.42214
TPM	Rgs4	0	0	0	0	0	0	0	0	1.82597	0	0	0.318729	0	1.24431	0	0	0	0	0	0	0	1.49853	0	0	0	0.451122	1.39666	2.43962	0	0	0	0	0	0	0.486643	5.42101	1.11024	10.4649	6.4986	1.13951	5.87345	3.42214
TPM	Ccdc190	0	0	0	0	0	0	0	0	0	0	0	0.637457	0	0	0	0	0	0	0	0	0	0	0	0	0	0	0	0	0	0	0	0	0	0	0	0	0	0	0	0	0	0
TPM	Hsd17b7	0	0	0	0	0	0	0	10.8263	11.5645	11.8046	6.43579	23.9046	18.531	8.08802	0	0	0	0	2.45746	0	0	3.99608	0.99169	1.21262	1.88118	2.70673	0.931104	0.487923	3.77624	1.03371	1.8763	1.19138	2.84585	0.60843	0.486643	3.7947	5.55122	4.57837	6.4986	0	3.73765	2.05328
TPM	Ddr2	0	0	6.24824	0	0	0	0	4.33054	3.04329	3.30529	3.2179	2.54983	4.63275	7.46586	0	0	0	0	0	0	0	1.99804	2.47923	2.82945	3.29206	1.80449	1.86221	1.46377	1.61839	2.06742	4.69075	1.19138	3.79447	4.25901	0.973286	4.87891	1.11024	7.84864	1.77235	0	2.66975	1.36886
TPM	Uap1	97.1668	149.048	81.2272	0	0	7.43855	91.8775	169.432	154.599	169.986	165.492	140.559	138.519	178.559	37.6607	37.6607	37.6607	37.6607	159.735	109.936	4.90453	62.9383	57.518	48.1007	57.3759	53.2325	52.1418	50.2561	228.732	217.596	191.383	154.88	160.316	166.101	153.779	100.289	99.3669	87.6432	93.9343	86.6024	87.5677	119.775
TPM	Uhmk1	108.378	246.7	93.7236	590.703	261.712	92.9819	198.262	407.612	390.758	396.634	386.607	342.633	359.501	359.606	43.0408	43.0408	43.0408	43.0408	2.45746	144.652	29.4272	220.284	196.85	219.485	212.573	219.697	201.119	216.638	276.205	275.484	270.187	241.851	305.455	318.817	344.057	294.903	277.561	330.297	310.161	284.307	309.157	336.739
TPM	Spata46	0	0	0	0	0	0	0	1.08263	0.608658	0.944367	0	0.637457	0.92655	0	0	0	0	0	0	0	0	0	0	0	0	0	0.465552	0	0	0.516855	0	0	0.474309	0	0.486643	0	0	0	0	0	0	0
TPM	Nos1ap	0	20.5584	0	0	9.69302	9.29819	0	151.027	116.254	126.073	133.313	78.0885	108.87	119.454	0	0	0	0	36.8618	0	39.2363	42.9579	31.7341	26.6777	38.5642	30.6763	26.5365	40.4976	63.6567	71.8429	65.2014	73.8657	42.6878	62.0599	54.0174	70.4731	65.5044	49.054	64.3952	58.6845	53.9289	75.9715
TPM	Olfml2b	0	0	0	0	0	0	0	0	1.21732	0	1.8388	1.59364	0	3.11078	0	0	0	0	0	0	0	0	0	0.404207	0	0	0	0	0	0.516855	0	0	0	0.60843	0	0	0.555122	0	0	0	0	0
TPM	Atf6	37.3719	0	0	0	0	40.912	38.6853	52.5078	63.3004	67.5223	57.4624	86.6942	73.6607	57.8604	0	0	0	0	46.6917	26.0374	2.45227	55.4457	49.0887	41.6334	40.4453	47.3679	49.8141	49.7682	74.9854	84.2474	70.8303	70.2915	70.672	74.8369	63.2636	66.1363	67.7249	77.8324	75.0293	67.2308	85.4319	80.0781
TPM	Dusp12	0	0	0	0	0	0	0	36.8096	31.6502	20.3039	31.2596	14.6615	18.0677	21.7754	0	0	0	0	0	0	0	8.99119	14.8754	16.1683	15.99	11.7292	12.5699	12.686	14.026	9.82025	10.3197	13.1052	11.8577	12.777	10.2195	17.3472	12.7678	10.4649	7.08938	13.1043	6.94134	11.6353
TPM	Fcrlb	0	0	0	0	0	0	0	0.541317	0	0.472184	0.4597	0	0	0	0	0	0	0	0	0	0	0	0.99169	0	0.470295	0	0.931104	0	0	0	0	0	0	0	0	0	1.11024	0	0	0	0	0
TPM	Fcrla	0	0	0	0	0	0	0	0	0	0	0	0	0	0	0	0	0	0	0	0	0	0	0	0	0	0	0	0	0	0	0	0	0	0	0	0	0	0.654053	0	0	0	0
TPM	Fcgr2b	0	0	0	0	0	0	0	0	0	0	0	0.637457	0	0	0	0	0	0	0	0	0	0	0	0	0	0	0	0	0	0	0	0	0	0	0	0	0	0	0	0	0	0
TPM	Sdhc	0	0	0	0	0	0	14.507	10.8263	21.9117	20.7761	16.5492	47.1718	31.5027	19.909	0	0	0	0	0	11.5722	0	1.49853	1.98338	3.63787	0.470295	3.60898	2.32776	2.92754	9.17088	5.68541	5.6289	4.16984	5.2174	4.86744	2.43322	7.58941	4.44098	7.84864	3.54469	5.69753	4.2716	4.791
TPM	Mpz	0	0	0	0	0	0	0	0	0	0.472184	0	0.318729	0	0	0	0	0	0	0	0	0	0	0	0	0.470295	0	0	0	0	1.55057	1.8763	0.595691	0	0	0	0.542101	0	1.96216	0.590782	0	0	0
TPM	Nr1i3	0	0	0	0	0	0	0	1.62395	0	0.472184	1.3791	0.637457	0.92655	0.622155	0	0	0	0	0	0	0	0	0	0	0	0.451122	0.931104	0	0	1.03371	1.40723	1.19138	0.948618	0.60843	0	0	0	0	0.590782	0	0	0
TPM	Tomm40l	0	0	0	0	0	46.491	0	15.6982	7.30389	9.44367	12.8716	10.518	12.9717	6.22155	0	0	0	0	29.4895	0	0	3.49657	4.95845	1.61683	5.17324	4.51122	3.25887	4.39131	10.7893	15.5057	10.3197	5.95691	10.9091	17.036	18.4924	7.58941	15.5434	11.1189	7.68016	11.9648	10.679	6.15985
TPM	Ndufs2	18.6859	462.563	0	0	450.726	251.051	198.262	224.105	241.029	234.675	261.569	245.102	198.745	257.572	107.602	107.602	107.602	107.602	95.8408	216.979	409.529	128.374	122.97	132.58	127.92	138.495	150.839	139.058	262.719	247.574	291.296	219.81	291.7	243.98	211.69	196.783	252.581	253.119	235.131	284.307	255.228	258.714
TPM	Adamts4	0	0	0	0	0	0	0	1.62395	0	1.41655	0.4597	0.637457	2.77965	1.24431	0	0	0	0	0	8.67915	0	0	0	0	0	0	0	0	0	0.516855	0	0	0	0	0	0	0	0.654053	0	0	0	0
TPM	B4galt3	0	0	0	29.909	24.2326	42.7717	4.83566	54.1317	60.2571	68.4666	57.0027	51.3153	52.8133	44.7952	0	0	0	0	0	95.4706	0	31.9687	27.2715	27.0819	19.7524	27.5185	33.5198	32.6909	83.0774	85.2811	72.2376	75.6527	69.7234	67.5357	70.0766	58.0048	57.1776	49.054	56.1243	43.3012	53.395	51.3321
TPM	Ppox	0	0	0	0	0	57.6488	0	7.57844	8.52121	9.44367	7.35519	12.4304	10.6553	6.84371	0	0	0	0	0	0	0	1.99804	3.47092	1.61683	1.88118	1.80449	4.18997	5.36716	3.23678	8.78654	5.15983	5.36122	6.64032	3.65058	7.29965	3.7947	7.21659	7.84864	2.95391	8.54629	8.54319	4.791
TPM	Usp21	0	303.236	0	0	0	96.7012	120.892	43.8467	46.8667	51.9402	40.9133	41.116	41.6947	42.9287	16.1403	16.1403	16.1403	16.1403	0	300.877	169.206	32.9677	38.6759	23.8482	25.8662	23.4584	25.1398	18.5411	51.7885	52.2024	39.8714	47.0596	47.4309	46.2407	43.3112	24.3945	34.4176	34.6648	24.2221	28.4876	29.3672	39.0124
TPM	Ufc1	0	0	0	0	0	0	0	23.818	35.9108	25.4979	28.5014	36.9725	27.7965	27.997	2.69005	2.69005	2.69005	2.69005	0	0	0	16.4838	13.3878	13.3388	8.9356	7.66908	13.9666	9.27054	27.5126	22.7416	26.7373	19.0621	23.2411	20.6866	28.2253	27.105	40.5239	26.1621	41.9455	24.4994	25.0956	28.746
TPM	Dedd	0	0	0	0	276.251	13.0175	0	59.5449	52.3446	49.5793	56.0833	59.6023	41.2315	57.8604	0	0	0	0	130.245	0	4.90453	22.478	19.338	26.6777	20.2227	20.3005	23.2776	24.8841	42.6176	47.0338	52.5364	48.251	44.1107	67.5357	37.4715	39.5733	35.5278	35.3189	36.0377	43.8709	27.7654	40.3813
TPM	Nit1	0	0	0	0	0	0	0	20.5701	20.6944	21.7204	17.9283	26.4545	18.0677	26.7527	0	0	0	0	14.7447	0	0	10.4897	6.44599	7.27573	5.17324	9.02245	12.1044	7.31885	15.105	15.5057	15.4795	15.488	16.6008	18.8613	18.0058	20.0577	11.6576	22.2378	17.1327	17.6623	29.3672	16.4263
TPM	Pfdn2	153.225	0	0	373.863	126.009	14.8771	9.67132	192.168	192.336	161.487	214.68	146.296	167.705	195.979	282.455	282.455	282.455	282.455	90.9258	37.6096	154.493	91.9099	85.2854	97.0098	125.569	96.0891	102.421	110.271	292.389	266.697	355.09	306.781	329.645	272.577	278.847	155.041	154.324	155.011	175.462	167.507	168.728	145.099
TPM	Klhdc9	0	0	0	0	0	0	0	0	0.608658	0.944367	0.4597	0	0.463275	0.622155	0	0	0	0	0	0	0	1.99804	0.495845	0	0	0.902245	0.465552	0.487923	0	0	0	0	1.42293	0.60843	0	1.6263	0.555122	0.654053	0	0.569753	2.66975	0.684428
TPM	Nectin4	0	0	0	0	0	0	0	37.8922	31.0416	33.0529	38.1551	32.1916	34.2823	36.085	0	0	0	0	0	0	0	22.478	20.8255	21.423	22.1038	17.5938	22.3465	13.1739	7.55249	8.26968	7.03613	5.36122	3.79447	8.51802	8.75958	33.6102	26.0907	42.5135	26.5852	33.6154	22.9598	16.4263
TPM	Arhgap30	0	0	0	0	0	0	0	4.33054	4.26061	4.24965	5.97609	2.2311	1.8531	6.22155	24.2105	24.2105	24.2105	24.2105	115.5	0	0	2.99706	0.99169	0.808415	0.940589	4.0601	0.465552	0.975847	0.539463	2.06742	0.469075	1.19138	0	0	0.973286	2.7105	2.22049	1.30811	0.590782	2.27901	1.0679	2.05328
TPM	Usf1	0	0	0	104.682	0	0	4.83566	92.0239	90.69	68.9388	96.0772	66.933	66.2483	81.5023	0	0	0	0	71.2662	20.2513	34.3317	31.9687	32.7258	29.5071	30.5691	29.7741	36.3131	21.9566	71.2092	74.4271	75.052	66.7174	64.9803	70.5779	79.8095	65.5942	53.2917	66.7135	64.986	55.266	53.9289	40.3813
TPM	Tstd1	0	0	0	0	0	0	0	0	1.82597	0.944367	1.3791	2.54983	0.463275	1.86647	0	0	0	0	0	0	0	0.49951	0	0	0.470295	0	0.465552	0	0	0.516855	0	0	0	0.60843	0	0.542101	0	1.30811	0	0	0	0
TPM	F11r	0	0	0	7.47725	0	0	0	21.1114	31.0416	48.6349	31.2596	105.18	70.4178	34.2185	0	0	0	0	0	0	68.6635	9.99021	10.4127	5.6589	13.1682	4.51122	8.84549	10.2464	25.8942	28.9439	20.1702	18.4664	16.1265	12.1686	11.6794	17.8893	17.2088	15.6973	19.4958	10.8253	20.824	6.84428
TPM	Itln1	0	0	0	0	0	0	0	0	2.43463	2.36092	0.4597	3.50602	1.8531	1.24431	0	0	0	0	0	0	0	0	0	0	0	0	0	0	0.539463	0	0.469075	0.595691	0	0	1.45993	0	0	0	0	0	0	0
TPM	Ly9	0	0	0	0	0	0	0	0	0	0	0	0.318729	0.92655	0.622155	0	0	0	0	0	0	0	0	0	0	0	0	0	0	0	0	0.469075	0	0	0	0	0	0	0	0	0	0	0
TPM	Slamf7	0	0	0	0	0	0	0	0	0	0	0.919399	0	0	0	0	0	0	0	0	0	0	0	0	0	0	0	0	0	0	0	0	0	0	0	0	0	0	0	0	0	0	0
TPM	Cd48	0	0	0	0	0	0	0	0	0	0	0	0	0	0	0	0	0	0	0	0	0	0	0	0	0	0	0	0	0	0	0	0	0	0	0	0	0	0	0	0	0	0
TPM	Slamf1	0	0	0	0	0	0	0	0	0	0	0	0	0	0	0	0	0	0	0	0	0	0	0	0	0	0	0	0	0	0	0	0	0	0	0	0	0	0	0	0	0	0
TPM	Cd84	67.2694	0	0	0	0	0	0	0	0	0.472184	0	0	0.463275	1.24431	0	0	0	0	0	0	0	0	0	0	0	0	0	0	0	0	0	0	0	0	0	0	0	0	0	0	0	0
TPM	Slamf6	0	0	0	0	0	0	0	3.2479	0.608658	0.472184	0.919399	0.318729	1.38982	0.622155	0	0	0	0	0	0	0	0	0	0	0	0	0	0	0	0	0	0	0	0	0	0	0	0.654053	0	0	0	0
TPM	Vangl2	0	0	0	0	0	0	0	0	3.04329	0	1.3791	5.41839	3.24292	1.86647	0	0	0	0	0	0	0	1.49853	0.99169	1.61683	0.470295	0.451122	0	0.975847	2.15785	4.6517	6.56705	4.76553	2.37154	0	0.973286	3.7947	4.9961	5.88648	12.9972	2.84876	2.66975	5.47542
TPM	Nhlh1	0	0	0	0	0	0	0	1.08263	1.21732	0	0.4597	1.59364	0.92655	0	0	0	0	0	0	0	0	0	0	0	0	0.902245	1.39666	0.487923	0	0	0.93815	0	0	0	0	0	0	0	0	0	0	0
TPM	Ncstn	343.821	0	337.405	149.545	508.884	74.3855	0	85.5281	116.254	117.102	111.707	115.699	91.7284	95.8119	29.5906	29.5906	29.5906	29.5906	0	11.5722	0	104.398	112.061	112.37	105.816	107.818	90.3171	107.831	176.405	146.787	161.362	139.392	165.059	180.704	177.625	220.635	234.817	277.319	207.364	203.402	214.648	232.021
TPM	Copa	138.276	426.586	231.185	1316	247.172	974.45	58.0279	769.753	746.823	762.577	784.247	603.353	678.234	717.345	107.602	107.602	107.602	107.602	172.022	112.829	578.735	320.686	306.928	315.282	320.271	327.966	298.884	340.571	548.634	518.406	530.524	508.72	590.989	487.353	485.183	433.138	415.231	439.524	421.228	397.687	448.518	420.923
TPM	Pex19	0	0	0	0	0	0	0	24.9006	38.3454	22.1926	30.3402	44.622	31.0394	23.6419	72.6314	72.6314	72.6314	72.6314	0	0	0	16.4838	19.338	21.423	18.8118	15.7893	18.1565	20.4928	32.3678	28.9439	34.7116	27.4018	32.253	34.0721	22.3856	29.8155	27.201	19.6216	29.5391	38.7432	27.7654	31.4837
TPM	Dcaf8	44.8462	606.472	43.7377	770.157	38.7721	347.752	285.304	219.775	235.551	251.202	217.438	229.166	245.999	208.422	153.333	153.333	153.333	153.333	410.395	0	46.5931	142.86	177.017	163.704	156.608	161.051	151.304	163.942	242.219	259.978	203.109	255.551	212.49	217.21	229.209	273.761	220.939	221.07	230.405	221.634	224.793	269.665
TPM	Casq1	0	0	0	0	0	0	0	0.541317	0	0	0.919399	0.637457	0.463275	0.622155	0	0	0	0	0	0	0	0	0	0	0	0	0	0	0	0.516855	0	0	0	0	0	0	0	0	0	0	0	0
TPM	Atp1a4	0	0	0	0	0	0	0	5.95449	4.26061	6.13839	6.89549	0.956186	2.77965	6.22155	0	0	0	0	0	0	0	3.49657	2.97507	2.02104	3.29206	0.902245	0.931104	3.90339	3.23678	2.06742	1.40723	2.38276	1.42293	4.86744	1.94657	5.42101	3.88586	4.57837	1.77235	1.13951	6.94134	6.84428
TPM	Atp1a2	0	5.13959	0	0	0	0	0	17.3221	15.2164	13.6933	12.8716	7.33076	12.5084	11.8209	0	0	0	0	12.2873	0	0	4.9951	8.92521	7.67994	7.05442	5.86459	12.5699	8.2947	11.8682	7.23597	8.44335	5.95691	10.4348	4.86744	5.35307	15.1788	17.2088	14.3892	8.27095	8.54629	9.07714	15.0574
TPM	Igsf8	0	0	0	0	0	0	0	11.3677	19.4771	25.9701	18.388	28.0481	24.5536	19.909	0	0	0	0	0	0	0	17.4829	17.3546	13.7431	19.7524	11.2781	18.6221	11.2222	38.8414	53.2361	38.4642	44.0811	44.585	46.2407	47.691	49.3312	36.6381	60.827	37.2193	32.4759	46.9876	54.0698
TPM	Kcnj9	0	0	0	0	0	0	0	0	0	1.41655	0	0	1.38982	0	0	0	0	0	0	0	0	0.49951	0	0	0.470295	0.902245	0.465552	0.975847	1.07893	0.516855	1.40723	2.38276	0.474309	0	0	1.6263	0.555122	0	0.590782	0.569753	0.53395	2.73771
TPM	Kcnj10	0	0	0	0	38.7721	0	0	1.62395	1.21732	0	0	0	1.38982	3.11078	0	0	0	0	0	0	0	0.999021	0.495845	1.21262	0	0.902245	0	0	0.539463	1.55057	0.469075	0	0.474309	0	0.486643	1.0842	1.66537	1.30811	1.77235	1.13951	0	0
TPM	Pigm	0	0	0	0	0	0	0	20.5701	18.8684	20.3039	14.2507	43.0284	27.7965	23.6419	0	0	0	0	0	2.89305	7.3568	15.9843	7.43768	9.70098	10.3465	4.96235	9.31104	13.1739	7.01302	9.82025	12.196	11.9138	10.4348	7.90959	14.5993	13.0104	17.7639	11.1189	9.45251	15.9531	11.2129	8.89756
TPM	Slamf9	0	0	0	0	0	0	0	0	0	0	0	0	0	0	0	0	0	0	0	0	0	0	0	0	0	0	0	0	0	0	0	0	0	0	0	0	0	0	0	0	0	0
TPM	Igsf9	0	0	0	0	0	104.14	0	10.285	17.0424	16.9986	16.5492	33.7852	34.2823	17.4203	13.4503	13.4503	13.4503	13.4503	0	0	0	21.479	19.8338	21.0188	24.9256	20.3005	25.6054	26.8358	24.2759	34.6293	7.03613	11.3181	12.332	26.7709	29.6852	22.7682	22.76	22.2378	30.1299	17.6623	17.0864	14.373
TPM	Tagln2	1046.41	750.38	687.307	328.999	794.828	859.153	904.268	1161.67	1156.45	966.56	1133.62	705.665	767.183	994.204	511.11	511.11	511.11	511.11	806.045	292.198	382.554	315.191	335.191	388.443	446.31	403.755	457.172	393.266	1230.52	1159.31	1126.25	1173.51	1027.83	1322.12	1297.39	471.628	456.866	450.643	571.877	569.183	610.304	515.374
TPM	Cfap45	0	0	368.646	0	0	0	0	12.4503	13.3905	8.97149	11.9522	5.73712	6.48585	7.46586	0	0	0	0	0	0	61.3067	15.4848	14.3795	13.7431	15.99	14.4359	13.501	13.1739	5.9341	6.71912	4.22168	10.1267	6.16601	7.30116	4.37979	2.1684	0	1.96216	2.95391	2.27901	2.1358	4.10657
TPM	Slamf8	0	0	0	0	0	0	0	0	0	0	0	0	0	0	0	0	0	0	0	0	0	0	0	0	0	0	0	0	0	0	0	0	0	0	0	0	0	0	0	0	0	0
TPM	Fcrl6	0	0	0	0	0	0	0	0	0	0	0	0.318729	0.92655	0	0	0	0	0	0	0	0	0	0	0	0	0	0	0	0	0	0	0	0	0	0	0	0	1.30811	0	0	0	0
TPM	Dusp23	0	0	0	0	0	0	0	8.11976	11.5645	4.24965	9.65369	7.01203	6.02257	13.6874	0	0	0	0	0	0	0	6.99315	6.94183	5.2547	5.64353	10.8269	4.18997	5.85508	11.8682	6.20226	11.7269	19.6578	13.755	13.9939	15.0859	15.1788	18.319	11.1189	10.6341	8.54629	8.00924	9.58199
TPM	Crp	0	0	0	0	0	0	0	0	0	0	0	0	0	0	0	0	0	0	0	0	0	0	0	0	0	0	0	0	0	0	0	0	0	0	0	0	0	0	0	0	0	0
TPM	Fcer1a	0	0	0	0	0	0	0	0	0	0	0	0	0	0	0	0	0	0	0	0	0	0	0	0	0	0	0	0	0	0	0	0	0	0	0	0	0	0	0	0	0	0
TPM	Ackr1	0	0	0	0	0	0	0	0	0	0	0	0	0	0	0	0	0	0	0	0	0	0	0	0	0	0	0	0	0	0	0	0	0	0	0	0	0	0	0	0	0	0
TPM	Cadm3	0	0	0	0	0	0	0	0	0.608658	0.944367	0	0	0	0	0	0	0	0	0	0	0	0	0	0	0	0	0	0	0	0	0	0	0	0	0	0	0	1.96216	0	0	0	0
TPM	Aim2	33.6347	0	0	0	0	0	0	5.41317	11.5645	24.0814	12.4119	58.6461	42.6213	18.0425	0	0	0	0	0	0	0	0	0	0	0	0	0	0	0	0	0	0	0	0	0	0	0	0	1.77235	0	0	0
TPM	Spta1	0	0	0	0	0	0	0	0	0.608658	0	0.4597	0	0.463275	1.86647	0	0	0	0	0	0	0	0	0	0	0	0	0	0	0	0	0	0	0	0	0	0	0	0	0	0	0	0
TPM	Fmn2	0	0	0	0	0	0	0	0	1.82597	0.944367	0	1.27491	0	2.48862	0	0	0	0	0	0	0	0	0	0	0	0	0	0	0	0	0	0	0	0	0	0	0	0	0	0	0	1.36886
TPM	Grem2	0	0	0	0	0	0	0	0	0	0	0	0	0	0	0	0	0	0	0	0	0	0	0	0	0	0	0	0	0	0	0	0	0	0	0	0	0	0	0	0	0	0
TPM	Rgs7	0	0	0	0	0	0	0	5.41317	4.26061	2.36092	2.7582	1.59364	6.02257	2.48862	0	0	0	0	0	0	0	20.4799	10.9086	8.08415	7.05442	9.02245	6.51773	9.75847	0	0	1.40723	0	0	1.82529	0	1.6263	3.33073	2.61621	0.590782	1.70926	1.0679	0.684428
TPM	Kmo	0	0	0	0	0	0	0	0	0	0	0	0	0.463275	0.622155	0	0	0	0	0	0	0	0	0	0	0	0	0	0	0	0.516855	0	0	0	0	0	0	1.66537	0.654053	0	0	0	0
TPM	Opn3	0	0	0	0	0	55.7891	0	11.909	10.3472	11.3324	13.3313	9.24313	9.72877	12.4431	0	0	0	0	0	0	0	4.9951	4.46261	10.1052	8.4653	0.902245	6.05218	4.39131	14.026	12.9214	10.7887	8.93536	15.1779	7.90959	10.2195	2.1684	8.88196	5.23243	6.4986	6.83703	5.3395	9.58199
TPM	Wdr64	0	0	0	0	0	0	0	0	0	0	0	0	0	0	0	0	0	0	0	0	0	0	0	0.808415	0	0	0	0	0	0	0	0	0	0	0	0.542101	0	0	0	0	0	0
TPM	Exo1	0	41.1167	0	7.47725	0	117.157	0	21.1114	23.7377	25.0257	15.6298	20.3986	25.4801	30.4856	352.397	352.397	352.397	352.397	0	28.9305	161.85	12.4878	18.3463	11.3178	11.2871	9.47357	13.501	13.6619	7.01302	14.4719	21.1084	20.2535	23.7154	26.1625	29.1986	3.7947	8.32683	3.92432	14.1788	10.2555	11.2129	10.2664
TPM	Pld5	0	0	0	0	0	0	0	0.541317	0	0	0	0.637457	0	0	0	0	0	0	0	0	0	0	0	0	0	0	0	0	0	0	0	0	0	0	0	0	0	0	0	0	0	0
TPM	Zbtb18	0	0	368.646	7.47725	24.2326	85.5434	0	187.296	175.902	188.873	185.719	155.221	157.977	166.115	21.5204	21.5204	21.5204	21.5204	0	0	26.9749	23.477	23.8006	22.2314	22.5741	21.6539	18.1565	22.4445	76.6038	81.6631	85.8407	79.2269	83.004	66.3189	54.0174	104.625	84.3786	81.7567	81.5279	105.974	74.7529	84.1846
TPM	Desi2	33.6347	61.6751	0	0	19.386	0	0	45.4706	41.9974	55.2455	57.0027	61.5146	52.3501	48.5281	51.111	51.111	51.111	51.111	9.82982	0	46.5931	27.9726	30.2465	25.4651	22.1038	25.714	24.6743	30.7392	34.5257	32.045	46.9075	29.1889	36.0475	30.4215	35.0383	28.1892	21.6498	24.854	26.5852	22.7901	30.4351	17.7951
TPM	Cox20	0	0	0	0	0	0	0	0	0	1.41655	0	1.27491	1.8531	1.24431	0	0	0	0	0	0	0	0	0	0	0	0	0	0	0	0	0	0	0	0	0	0	0	0	0	0	0	0
TPM	Hnrnpu	2208.68	3217.38	1886.97	1009.43	2084	2856.4	2935.25	2158.23	2258.73	2262.7	2262.64	1983.45	2324.25	2387.83	4898.59	4898.59	4898.59	4898.59	4224.37	3217.07	5120.33	1891.15	2154.94	2113.2	2123.38	2187.49	2029.81	2074.65	1955.55	1774.88	2242.65	2448.89	2283.8	1813.73	1912.99	1531.43	1522.15	1420.6	1520.08	1683.05	1438.99	1366.8
TPM	Efcab2	0	0	0	0	0	0	0	12.9916	22.5203	13.6933	16.0895	12.1117	17.6044	23.0197	0	0	0	0	0	0	0	7.49266	13.3878	7.27573	7.99501	3.60898	5.58663	8.78262	1.61839	3.10113	4.69075	3.57415	6.64032	4.86744	5.35307	8.67361	7.21659	12.427	22.4497	10.2555	15.4845	13.0041
TPM	Smyd3	0	0	0	0	0	0	0	32.479	35.9108	30.2198	32.6387	29.323	29.6496	29.2413	0	0	0	0	0	0	0	21.479	14.3795	18.9978	13.1682	22.105	12.5699	13.1739	24.2759	21.7079	22.5156	20.2535	23.2411	21.2951	18.9791	28.7313	22.2049	20.9297	18.3142	27.9179	25.0956	17.1107
TPM	Tfb2m	0	0	0	0	0	0	0	0	3.04329	1.88873	1.3791	6.6933	4.63275	4.97724	0	0	0	0	0	0	0	0.999021	0	1.21262	0	1.80449	0	0.975847	0.539463	0.516855	0.93815	0	0	2.43372	0.486643	0.542101	0	0	0.590782	0	0.53395	0
TPM	Cnst	0	0	31.2412	0	0	0	0	14.0742	17.0424	13.6933	19.7671	17.8488	19.4575	14.9317	0	0	0	0	54.064	0	0	4.49559	4.46261	5.6589	1.88118	5.41347	6.98328	6.343	12.9471	8.26968	7.97428	5.95691	7.11463	9.12645	3.4065	7.04731	4.44098	1.96216	10.0433	3.41852	1.0679	5.47542
TPM	Sccpdh	71.0065	51.3959	356.15	0	67.8512	24.1753	67.6992	63.8754	49.3013	59.023	53.7848	43.3471	41.2315	38.5736	228.654	228.654	228.654	228.654	0	0	61.3067	45.955	82.3103	85.692	68.1927	83.9088	95.4382	56.5991	72.8276	65.1238	63.7942	69.6958	62.1345	68.1442	67.1567	67.2205	104.918	66.7135	92.162	95.7184	97.1788	79.3937
TPM	Ahctf1	242.917	436.865	112.468	67.2953	397.414	89.2626	77.3706	193.792	219.726	224.759	211.002	219.604	268.699	230.82	414.268	414.268	414.268	414.268	262.948	723.262	644.946	123.879	101.648	116.412	92.1777	103.307	82.8683	128.812	199.062	219.663	203.579	197.174	181.66	200.174	166.919	91.615	92.1503	75.8702	112.839	72.9283	99.3146	80.7625
TPM	Cdc42bpa	1154.79	457.424	43.7377	568.271	1206.78	314.279	720.513	881.264	725.52	727.163	747.471	511.878	710.664	779.56	546.081	546.081	546.081	546.081	936.29	885.273	958.836	348.658	439.815	380.359	331.558	359.545	374.769	422.542	474.728	359.214	384.172	403.283	421.186	419.208	394.181	326.345	330.853	339.454	283.575	247.842	285.129	279.931
TPM	Coq8a	18.6859	0	0	104.682	116.316	0	4.83566	39.5161	37.7368	28.8032	43.2118	32.1916	28.723	31.7299	0	0	0	0	0	240.123	2.45227	21.9785	27.2715	21.423	15.99	24.3606	17.2254	22.9324	72.8276	89.4159	86.3098	63.1432	73.9922	58.4093	51.0975	40.1154	51.0712	57.5567	49.6257	50.708	48.0555	46.5411
TPM	Psen2	0	159.327	0	0	0	0	48.3566	14.0742	25.5636	17.943	17.0089	15.299	18.0677	12.4431	0	0	0	0	0	0	0	6.99315	6.44599	5.2547	5.17324	7.21796	8.37994	7.31885	15.6444	22.7416	18.2939	11.3181	17.0751	13.3855	18.4924	22.2261	24.4254	9.15675	13.588	7.97654	11.7469	20.5328
TPM	Itpkb	0	169.607	0	0	0	107.859	203.098	66.582	65.1264	50.0515	56.0833	44.3033	51.4235	61.5934	0	0	0	0	24.5746	2.89305	235.418	15.4848	22.313	21.0188	20.2227	22.105	19.5532	23.4203	33.9862	35.663	33.7734	38.7199	35.5732	24.3372	34.065	20.5998	17.2088	22.2378	17.1327	18.8018	18.6882	20.5328
TPM	Stum	0	0	0	0	0	0	0	0	0	0	0	0	0	0	0	0	0	0	0	0	0	0	0	0	0	0	0	0	0	0	0	0	0	0	0	0	0	0	0	0	0	0.684428
TPM	Parp1	216.757	251.84	293.667	351.431	237.479	325.437	4.83566	395.161	405.366	381.052	411.891	321.916	343.75	386.358	866.197	866.197	866.197	866.197	61.4364	173.583	541.951	219.785	170.571	177.043	184.355	194.434	191.807	235.667	288.073	297.709	341.956	389.582	396.048	332.811	373.255	163.172	158.21	145.854	200.866	210.808	193.29	175.214
TPM	Lin9	0	0	174.951	0	0	0	125.727	52.5078	46.258	42.0243	48.7281	37.2913	39.8416	49.1503	78.0115	78.0115	78.0115	78.0115	68.8087	78.1123	0	24.476	33.2216	31.5282	29.1583	24.8117	21.4154	28.2996	38.8414	31.0113	41.7477	41.6984	38.419	47.4576	39.9047	24.9366	19.4293	23.5459	21.8589	29.0574	19.7561	23.2706
TPM	Acbd3	246.654	195.304	474.866	957.088	726.977	33.4735	285.304	226.271	220.334	239.869	218.817	215.461	228.394	202.2	207.134	207.134	207.134	207.134	49.1491	0	252.583	107.894	126.936	111.561	108.638	124.059	128.027	120.029	333.388	327.169	265.027	270.444	246.641	267.709	300.745	215.756	222.049	198.832	192.595	206.25	202.901	207.382
TPM	Sde2	0	0	0	0	0	0	0	30.8551	32.8675	33.9972	22.5253	44.3033	25.0168	32.9742	0	0	0	0	0	0	0	11.4887	10.4127	10.5094	14.1088	19.3983	9.7766	16.5894	24.8153	37.2136	28.6136	30.9759	32.253	37.7227	28.2253	19.5156	18.8742	20.2757	15.3603	26.2086	14.4166	10.2664
TPM	Pycr2	231.706	56.5355	0	14.9545	63.0046	0	140.234	43.8467	48.084	31.1641	53.3251	35.6976	40.7682	31.7299	0	0	0	0	199.054	0	0	20.4799	32.2299	36.3787	31.98	35.6387	28.8642	30.7392	66.8935	59.4383	47.3766	63.7389	55.0198	66.9273	75.9163	45.5365	46.0751	42.5135	37.2193	28.4876	36.3086	26.0083
TPM	Tmem63a	0	154.188	31.2412	0	261.712	7.43855	0	93.1065	91.9073	115.213	95.1578	107.73	104.7	90.2125	212.514	212.514	212.514	212.514	63.8938	0	31.8795	94.907	105.615	91.3509	80.4204	73.9841	102.887	96.1209	62.5778	55.8204	50.191	57.1863	57.3914	71.1863	67.1567	94.3255	113.245	105.303	97.479	79.7654	88.1017	99.9265
TPM	Ephx1	0	0	0	0	0	29.7542	0	129.375	167.381	139.294	141.587	195.381	164.926	125.675	134.503	134.503	134.503	134.503	19.6596	101.257	31.8795	62.9383	72.3934	59.0143	51.7324	59.9993	52.6074	65.8697	45.8544	55.8204	59.1035	50.038	53.5969	39.548	47.691	47.7049	72.721	49.7081	57.3058	47.8592	41.6481	53.3854
TPM	Nvl	0	0	193.696	0	0	18.5964	0	92.5652	99.8199	91.6036	79.9877	116.655	109.796	82.7466	196.374	196.374	196.374	196.374	36.8618	170.69	68.6635	42.4584	55.0388	53.3554	45.1483	45.1122	51.6763	54.6474	57.7226	66.6743	58.6344	62.5475	77.7866	76.0538	69.1033	40.1154	47.7405	43.1675	56.1243	60.9635	47.5215	65.0207
TPM	Cnih4	59.795	0	0	0	0	0	9.67132	36.2682	26.7809	29.2754	33.5581	47.1718	37.5253	32.3521	5.3801	5.3801	5.3801	5.3801	0	0	0	17.4829	11.4044	16.9767	16.9306	15.7893	11.1733	8.78262	22.6575	16.0225	21.1084	20.8492	27.0356	18.8613	17.5192	27.105	19.9844	16.3513	17.1327	15.3833	32.037	17.7951
TPM	Wdr26	153.225	272.398	49.9859	822.498	402.26	381.226	444.881	446.045	411.453	472.656	441.771	510.285	474.857	388.225	336.257	336.257	336.257	336.257	368.618	558.359	105.447	209.295	194.867	147.94	149.083	156.991	184.824	163.942	569.134	526.159	435.771	421.153	416.917	397.913	388.341	350.739	387.475	349.919	301.89	273.481	285.663	321.681
TPM	Cnih3	0	0	0	0	0	0	0	0	0	0	0	0.637457	0.463275	0	0	0	0	0	0	0	0	0	0	0	0	0.451122	0	0	0.539463	0	0.469075	0	0	0	0	0	0	0	1.77235	0	0	0
TPM	Ccdc121	0	0	0	0	0	0	0	0	0	0	0	0	0	0	0	0	0	0	0	0	0	0	0	0	0	0	0	0	0	0	0	0	0	0	0	0	0	0	0	0	0	1.36886
TPM	Dnah14	0	0	0	0	0	0	0	0	0	0.944367	2.2985	0.956186	3.7062	2.48862	0	0	0	0	0	0	0	1.99804	0.99169	2.02104	0	0.451122	0.465552	0.487923	2.15785	1.03371	3.28353	0	2.37154	0	0.973286	0	0	0.654053	2.36313	0	0	0.684428
TPM	Lbr	0	0	0	0	0	0	0	76.3257	86.4294	94.9089	79.0683	162.87	122.305	95.8119	0	0	0	0	7.37237	0	2.45227	24.476	29.7507	40.0165	31.5097	36.992	29.7953	31.715	48.0122	58.9215	70.8303	44.6768	69.7234	71.1863	56.4506	28.1892	36.0829	22.8919	12.9972	21.6506	23.4938	21.9017
TPM	Enah	97.1668	15.4188	312.412	37.3863	19.386	148.771	169.248	146.697	136.339	136.461	162.274	80.3196	120.451	149.939	142.573	142.573	142.573	142.573	285.065	512.07	232.965	165.837	180.488	165.725	157.549	150.224	131.751	147.841	159.142	173.146	182.001	167.985	168.38	130.812	149.886	226.598	224.825	219.762	241.63	274.051	217.317	234.074
TPM	Srp9	0	0	0	0	0	0	0	4.33054	4.86926	7.55494	2.7582	14.6615	9.72877	4.35509	0	0	0	0	0	0	0	0	0.495845	0.808415	0.470295	0	0.931104	0.487923	2.15785	1.55057	3.7526	1.19138	1.42293	0.60843	0.486643	2.1684	0	0.654053	0	0.569753	0	0.684428
TPM	Degs1	0	41.1167	0	0	0	0	0	8.11976	15.2164	18.4152	25.7432	44.622	23.627	26.1305	0	0	0	0	0	0	0	5.49462	4.95845	5.6589	4.23265	6.31571	5.58663	4.87923	15.105	3.61799	7.03613	5.36122	7.58894	7.30116	8.27293	8.13151	11.1024	6.54053	8.86173	8.54629	6.40739	9.58199
TPM	Fbxo28	0	77.0939	106.22	216.84	315.023	0	0	81.1976	90.69	84.0487	81.8265	76.8136	83.3895	88.346	123.742	123.742	123.742	123.742	0	0	53.9499	44.9559	39.1718	49.7175	54.0839	48.2701	49.3485	56.5991	56.1042	49.1012	67.0777	72.0786	70.1977	60.2346	65.6968	68.3047	73.8313	64.0972	63.8044	71.2191	57.1326	66.3895
TPM	Capn2	213.02	102.792	112.468	493.499	222.94	327.296	372.346	420.062	407.801	343.75	343.855	247.652	259.434	296.768	0	0	0	0	125.33	297.984	218.252	30.4701	32.7258	38.3997	44.678	32.0297	30.7264	32.6909	414.847	393.844	251.424	265.678	246.166	321.86	318.751	369.171	345.841	406.821	274.714	274.051	297.944	360.009
TPM	Capn8	156.962	185.025	0	254.227	557.349	236.174	48.3566	132.081	77.9082	99.1586	98.3757	70.439	81.9996	107.011	2.69005	2.69005	2.69005	2.69005	49.1491	14.4652	93.1861	101.9	86.7729	51.3343	46.5592	59.9993	74.9539	65.3817	128.932	116.809	67.0777	96.5019	58.8143	135.071	104.142	67.7626	51.6264	56.2486	34.8561	31.9061	36.8425	36.2747
TPM	Ccdc185	0	0	0	0	0	0	0	0	0	0	0	0.318729	0	0	0	0	0	0	0	0	0	0	0	0	0	0	0	0	0	0	0	0	0	0	0	0	0	0	0	0	0	0
TPM	Susd4	0	0	0	0	0	0	0	11.909	4.86926	4.72184	10.1134	3.18729	4.63275	3.73293	2.69005	2.69005	2.69005	2.69005	0	0	0	0	0	0.404207	0.470295	1.35337	0	0.975847	0	1.03371	0	0	0	0	0	0	1.11024	0	0	0	0	0.684428
TPM	Tlr5	0	0	0	0	0	0	0	0	0	0	0.919399	1.59364	0.92655	0.622155	0	0	0	0	0	0	0	0	0	0	0	0	0.465552	0	0	0.516855	0	0	0	0	0	0	0	0	0	0	0	0.684428
TPM	Disp1	0	0	0	0	0	0	0	8.66107	10.9558	21.2483	11.0328	26.1357	18.0677	9.33233	0	0	0	0	0	0	0	0.49951	1.98338	1.61683	0.470295	0.451122	1.39666	0.487923	2.15785	1.55057	0.93815	0.595691	0.474309	1.21686	0.973286	5.42101	7.21659	5.23243	2.95391	5.69753	4.80555	2.73771
TPM	Fam177b	0	0	0	0	0	0	0	0.541317	1.21732	1.88873	0.4597	0.637457	0.92655	1.24431	0	0	0	0	0	0	0	0	0	0	0	0	0	0	1.61839	1.55057	0.93815	0.595691	0.948618	0.60843	0.973286	0	0	1.30811	0	0.569753	0.53395	0
TPM	Brox	0	0	0	0	0	0	232.112	20.5701	21.303	27.3867	15.1701	32.5103	22.7005	16.7982	0	0	0	0	0	159.118	0	6.49364	8.92521	6.87153	11.2871	1.80449	4.65552	6.83093	14.5655	12.9214	12.196	10.7224	9.48618	15.8192	7.29965	15.1788	11.6576	18.9676	15.9511	5.69753	13.8827	12.3197
TPM	Aida	0	0	0	0	0	0	0	71.4539	72.4303	72.7163	72.6325	50.0404	57.9094	72.17	0	0	0	0	54.064	14.4652	14.7136	36.9638	52.5596	37.5913	45.6186	41.0521	40.503	41.4735	84.1563	72.3597	65.6705	74.4614	73.0436	59.6262	71.5365	59.6311	51.0712	47.0918	72.0754	72.9283	67.8116	61.5985
TPM	Mia3	272.815	241.561	162.454	112.159	489.498	559.751	343.332	207.324	229.464	222.871	215.139	247.015	226.541	243.263	102.222	102.222	102.222	102.222	22.1171	104.15	228.061	148.355	119.003	113.178	100.173	124.059	123.837	137.594	308.034	292.023	268.311	247.807	220.079	264.059	254.514	121.973	89.9298	96.1459	114.021	105.404	90.7714	135.517
TPM	Taf1a	0	0	0	0	0	0	0	3.78922	5.47792	6.61057	2.7582	14.3428	9.2655	2.48862	0	0	0	0	0	0	0	0	1.98338	1.21262	1.88118	0.902245	0.465552	0.975847	2.15785	1.55057	1.40723	1.78707	1.42293	1.21686	0.486643	0.542101	0	3.27027	1.77235	0	0.53395	0
TPM	Hhipl2	0	0	0	0	0	0	0	1.62395	1.21732	0.944367	0	0.956186	0.92655	0.622155	0	0	0	0	0	0	0	0	0.495845	0	1.41088	0	0.465552	0	0.539463	0	0.469075	0	0.474309	1.21686	0.486643	0	0	0	0	0	0	0
TPM	Dusp10	0	0	0	0	0	0	0	18.9461	13.3905	10.388	17.4686	9.88059	14.3615	14.3096	0	0	0	0	0	0	0	24.476	20.8255	20.6146	21.1633	15.3382	21.881	15.1256	3.23678	5.16855	2.81445	2.38276	3.32016	4.25901	2.43322	31.9839	38.3034	27.4702	27.176	20.5111	24.0277	24.6394
TPM	Mtarc1	0	0	0	0	0	0	0	0.541317	0	1.88873	2.2985	1.27491	2.31637	0.622155	0	0	0	0	0	0	0	0	0.495845	0	2.35147	0.902245	0	0.975847	1.07893	1.03371	1.40723	0.595691	3.79447	1.21686	2.43322	0	1.11024	3.27027	1.18156	2.84876	0.53395	0.684428
TPM	Mtarc2	0	0	0	0	0	0	0	1.08263	3.04329	6.61057	2.7582	15.6177	8.80222	6.22155	0	0	0	0	0	0	0	0	0	0	0	0	0	0.975847	1.07893	0	1.40723	0	0.474309	0.60843	0.973286	0	0	0	0	0	0	0
TPM	Mark1	0	0	0	0	0	0	0	5.95449	4.26061	7.55494	6.89549	2.86856	7.4124	8.08802	0	0	0	0	0	0	0	5.49462	9.9169	4.85049	10.3465	10.3758	7.91439	5.85508	8.63141	7.23597	4.69075	5.95691	1.42293	8.51802	8.75958	8.13151	5.55122	4.57837	8.27095	2.84876	9.07714	6.15985
TPM	Rab3gap2	0	97.6522	0	0	0	0	0	74.1604	73.0389	86.8818	56.543	97.531	90.8019	85.2353	13.4503	13.4503	13.4503	13.4503	68.8087	20.2513	17.1659	22.9775	28.759	35.5703	20.693	25.2629	24.6743	33.6667	64.7356	51.1687	56.7581	60.1648	57.8657	55.9756	57.4239	28.7313	34.9727	35.3189	42.5363	46.7197	34.7067	39.6968
TPM	Iars2	85.9553	0	6.24824	67.2953	0	7.43855	38.6853	170.515	193.553	191.234	165.492	202.711	186.236	189.757	24.2105	24.2105	24.2105	24.2105	51.6066	141.759	147.136	87.9138	75.8643	92.1593	80.8907	80.7509	95.4382	92.7054	191.509	167.461	177.779	210.279	168.38	159.409	131.88	116.552	132.674	109.881	135.88	123.067	115.333	100.611
TPM	Bpnt1	0	0	0	456.112	0	48.3506	0	67.6646	58.4312	59.023	70.334	65.3394	50.0337	57.2383	0	0	0	0	0	14.4652	0	16.4838	17.8504	21.0188	17.8712	12.6314	24.6743	21.9566	38.3019	36.1799	30.959	39.3156	32.7273	27.9878	24.8188	35.7786	27.201	28.7784	25.4036	17.6623	32.037	23.955
TPM	Slc30a10	0	0	0	0	0	0	0	0	1.21732	0.472184	0	1.27491	0	1.24431	0	0	0	0	0	0	0	0	0	0	0.470295	0	0	0	0	0	0	0	0	0	0	0	0	0	0	0	1.0679	0
TPM	Lyplal1	0	0	0	0	0	0	0	4.33054	4.26061	5.19402	1.3791	6.37457	4.63275	4.35509	0	0	0	0	0	0	0	0.999021	1.48754	0.808415	3.29206	0	0.931104	1.46377	1.07893	0.516855	0	1.78707	1.42293	2.43372	0	2.1684	2.77561	3.27027	5.31704	1.13951	2.1358	1.36886
TPM	Tgfb2	0	0	0	0	0	0	0	11.909	7.30389	16.5264	15.6298	9.56186	10.6553	14.3096	0	0	0	0	0	0	0	1.49853	3.47092	3.63787	5.64353	4.0601	2.79331	5.36716	0.539463	1.03371	0.469075	0.595691	1.42293	1.21686	2.91986	56.3785	42.1893	39.8973	56.1243	43.8709	34.7067	50.6477
TPM	Rrp15	0	0	0	0	0	0	0	5.95449	12.1732	11.3324	6.43579	18.1675	12.9717	6.22155	0	0	0	0	0	0	0	1.49853	4.46261	0	4.23265	5.41347	3.72442	7.80677	1.61839	4.6517	2.34538	7.14829	5.2174	7.30116	6.813	6.50521	3.88586	5.23243	5.90782	5.12777	6.94134	6.15985
TPM	Spata17	0	0	0	0	0	0	0	1.08263	1.21732	0.472184	1.3791	0	1.38982	1.86647	0	0	0	0	0	0	0	1.49853	1.98338	0.404207	1.41088	4.0601	0.465552	0	0	0.516855	0	1.78707	0	1.21686	0	0	0.555122	0.654053	0	1.70926	3.2037	0.684428
TPM	Gpatch2	3.73719	0	0	0	0	52.0699	0	86.6107	70.6043	74.605	73.5519	71.3952	90.3386	82.1245	0	0	0	0	103.213	138.866	95.6384	42.9579	58.0139	39.2081	40.4453	47.3679	44.2275	42.4493	62.0383	43.4158	49.722	47.6553	55.0198	46.8491	45.2578	58.0048	45.52	51.6702	54.3519	46.7197	31.503	43.8034
TPM	Esrrg	71.0065	0	0	14.9545	0	0	0	2.70659	1.82597	2.8331	5.05669	2.86856	1.38982	4.35509	0	0	0	0	0	0	0	0	0.495845	0	0.470295	0	0	0	0.539463	1.55057	2.81445	0.595691	1.89724	4.25901	0.973286	5.42101	8.32683	3.27027	4.72626	5.69753	3.73765	2.05328
TPM	Ush2a	100.904	0	0	0	0	0	0	0.541317	0	0	1.8388	0.956186	0	1.24431	0	0	0	0	0	0	0	0	0	0.404207	0	0	0	0	0.539463	0	0	0.595691	0	0	0	0	0	0	0.590782	0	0	0
TPM	Kctd3	0	15.4188	0	127.113	0	195.262	178.919	175.387	188.684	157.709	152.161	131.316	147.321	187.269	182.924	182.924	182.924	182.924	29.4895	0	9.80907	44.9559	64.4599	71.1405	61.1383	57.7437	61.9184	50.2561	133.787	129.731	108.356	93.5235	108.617	108.301	130.907	137.694	130.454	131.465	118.156	131.043	129.75	120.459
TPM	Kcnk2	0	0	0	0	0	0	0	0	0	0	0.4597	0.318729	1.38982	0	0	0	0	0	0	0	0	0	0	0	0	0	0	0	0	0	0	0	0	0	0	0	0	0	0	0	0	0
TPM	Cenpf	313.924	0	418.632	0	247.172	102.28	0	105.557	149.121	152.515	102.053	166.695	206.157	153.672	0	0	0	0	56.5215	0	2.45227	32.9677	38.6759	37.1871	40.4453	43.7589	52.6074	42.9373	74.4459	107.506	91.9387	125.095	82.0554	97.3488	59.3705	22.7682	28.3112	20.2757	25.9944	31.3364	33.1049	23.2706
TPM	Ptpn14	186.859	25.698	274.923	37.3863	0	115.298	0	100.685	102.863	103.408	100.674	145.659	130.18	115.099	18.8304	18.8304	18.8304	18.8304	83.5535	0	19.6181	32.4682	19.338	18.9978	23.5147	25.2629	17.691	24.8841	87.3931	92.0002	90.0624	97.0976	92.0159	73.0116	74.943	37.4049	42.1893	52.3243	41.9455	35.3247	35.7746	40.3813
TPM	Smyd2	0	0	118.717	157.022	121.163	70.6663	0	68.7473	65.1264	53.8289	69.4146	70.7578	58.8359	65.9485	0	0	0	0	169.564	66.5401	0	24.9755	21.8172	33.5492	34.3315	24.8117	30.7264	26.8358	37.223	28.9439	44.5621	60.7605	48.3795	51.7166	51.0975	34.1523	42.1893	32.0486	40.1732	43.3012	26.1635	32.1681
TPM	Prox1	0	0	0	0	0	0	0	49.2599	99.8199	67.5223	68.9549	47.4906	155.66	75.9029	0	0	0	0	0	0	0	0.999021	0.99169	0	0.470295	0	0.465552	0	5.9341	4.13484	8.91243	5.36122	11.8577	0.60843	2.91986	192.446	188.742	195.562	187.869	177.763	126.546	175.898
TPM	Rps6kc1	0	0	93.7236	0	0	0	0	32.479	32.8675	31.6363	30.3402	30.598	27.3332	27.997	0	0	0	0	12.2873	127.294	0	8.99119	8.42937	6.06311	8.4653	6.76684	8.84549	7.31885	27.5126	21.7079	12.196	20.8492	15.1779	15.8192	20.9257	11.9262	15.5434	9.8108	13.588	8.54629	10.679	8.89756
TPM	Angel2	0	0	0	0	0	0	0	22.194	20.0857	16.9986	18.388	25.817	26.4067	27.997	0	0	0	0	0	37.6096	0	9.4907	11.9003	5.6589	9.87619	4.0601	9.31104	8.78262	8.63141	12.9214	7.5052	8.33967	12.8063	15.2108	13.626	3.7947	16.0985	13.7351	12.4064	10.8253	18.1543	19.164
TPM	Vash2	0	0	0	0	0	0	0	2.70659	2.43463	1.88873	1.3791	0.956186	1.38982	2.48862	0	0	0	0	0	0	0	0.999021	0.495845	0.404207	0.470295	1.35337	0	1.95169	1.07893	0	0	0.595691	0.948618	0	1.45993	0	0	0	0	0	1.60185	0
TPM	Flvcr1	0	0	18.7447	239.272	0	0	0	12.9916	19.4771	17.943	9.65369	15.299	11.1186	11.1988	8.07016	8.07016	8.07016	8.07016	73.7237	0	0	4.49559	2.47923	2.02104	0.470295	3.15786	0	2.43962	5.9341	3.61799	3.7526	7.14829	0.948618	0.60843	3.89314	2.1684	1.11024	1.96216	4.13547	0	1.0679	1.36886
TPM	Tatdn3	0	0	0	0	0	0	0	22.7353	24.3463	23.137	25.2835	15.6177	18.9943	23.6419	0	0	0	0	0	0	7.3568	7.99217	5.4543	12.5304	11.2871	4.51122	9.31104	4.87923	17.2628	16.5394	24.861	23.2319	19.921	20.0782	19.9524	18.9735	29.4215	31.3946	19.4958	22.2203	17.6203	17.7951
TPM	Nsl1	0	0	0	0	0	0	0	2.70659	1.82597	5.19402	0.919399	8.28695	4.16947	6.22155	0	0	0	0	0	0	0	0.999021	1.48754	0	2.82177	1.35337	0	0.487923	0	1.55057	0.469075	0	0.948618	1.21686	1.94657	0	1.11024	0	0.590782	0.569753	0	1.36886
TPM	Batf3	0	0	0	0	0	0	0	0	0	0.472184	0	0	0	0.622155	0	0	0	0	0	0	0	0	0	0	0	0	0	0	0	0	0	0	0	0	0	0	0	0	0	0	0	0
TPM	Atf3	3.73719	0	0	0	0	11.1578	0	9.74371	6.08658	9.44367	5.97609	11.793	8.80222	8.08802	13.4503	13.4503	13.4503	13.4503	0	0	14.7136	1.99804	2.97507	2.02104	5.17324	2.25561	0.931104	2.92754	10.2498	4.13484	6.56705	8.33967	7.58894	6.0843	10.2195	5.42101	5.55122	2.61621	7.08938	3.98827	4.80555	6.15985
TPM	Nenf	0	0	0	0	0	0	9.67132	69.2886	44.432	47.6905	65.2773	28.3669	40.3049	51.0167	0	0	0	0	0	0	0	36.9638	35.7008	45.6754	51.2621	41.0521	42.3652	40.0097	71.7486	77.5283	83.0263	80.4183	64.0317	73.62	66.6701	59.6311	63.8391	70.6378	51.398	51.2777	42.182	40.3813
TPM	Pacc1	0	0	0	0	0	66.947	0	12.9916	10.9558	7.55494	13.3313	14.6615	15.7513	13.0653	0	0	0	0	12.2873	0	0	9.99021	8.42937	11.722	8.4653	6.76684	12.5699	11.2222	8.63141	8.26968	9.3815	8.93536	12.8063	7.90959	14.1127	10.842	13.8781	11.773	7.68016	10.2555	10.679	5.47542
TPM	Ppp2r5a	0	328.934	0	0	0	0	0	93.1065	91.2987	80.7434	70.334	122.073	94.9713	92.079	0	0	0	0	0	0	0	31.9687	28.2632	27.4861	30.0989	23.4584	28.8642	23.9082	86.3141	57.3709	63.7942	56.5906	64.0317	59.0177	50.6109	56.9206	49.961	51.0162	54.9427	43.3012	51.2592	45.1723
TPM	Dtl	0	0	0	0	0	7.43855	24.1783	49.2599	57.8225	57.1342	52.4057	48.7655	44.4744	60.3491	56.4911	56.4911	56.4911	56.4911	78.6386	2.89305	125.066	30.4701	21.3213	26.2735	29.6286	33.8342	34.9164	36.1063	30.7494	26.8765	42.6858	41.6984	36.9961	62.0599	67.6434	26.0208	22.76	13.0811	21.2681	40.4524	33.6388	14.373
TPM	Ints7	82.2181	128.49	0	0	9.69302	7.43855	0	93.1065	91.2987	93.4924	85.9638	102.312	90.3386	100.789	99.5319	99.5319	99.5319	99.5319	157.277	72.3262	171.659	24.9755	36.1967	38.3997	42.7968	40.601	21.4154	34.1546	50.7096	55.3035	53.0055	49.4423	57.8657	57.1924	61.8037	40.6575	43.2995	44.4756	38.4008	41.0222	40.5802	43.119
TPM	Lpgat1	37.3719	0	131.213	0	0	0	0	135.871	177.728	181.319	154.919	192.512	161.22	153.672	51.111	51.111	51.111	51.111	81.096	0	326.151	43.4574	37.1884	65.8858	66.3115	44.21	56.3318	49.2803	90.6298	105.955	106.48	115.564	115.731	100.391	114.848	93.2413	103.808	111.843	80.3463	110.532	111.595	92.3978
TPM	Nek2	0	0	0	0	4.84651	1.85964	0	56.297	66.9524	46.274	57.4624	56.0962	58.3726	56.6161	21.5204	21.5204	21.5204	21.5204	0	0	61.3067	10.9892	22.8089	27.8903	26.8068	21.2028	18.6221	22.4445	44.236	70.2923	64.7324	79.8226	52.6483	43.807	33.5784	16.263	19.4293	11.1189	15.3603	24.4994	28.2993	19.164
TPM	Slc30a1	0	82.2335	0	0	19.386	70.6663	0	29.2311	30.4329	30.6919	29.8805	36.9725	30.1129	23.6419	0	0	0	0	95.8408	0	31.8795	17.4829	8.42937	10.5094	9.40589	5.86459	11.1733	7.31885	23.1969	17.5731	19.7012	18.4664	19.4467	25.5541	24.3322	23.8524	11.6576	18.9676	27.176	19.9413	23.4938	17.7951
TPM	Rd3	0	0	0	0	0	0	0	5.41317	3.65195	6.13839	12.4119	3.50602	3.24292	3.73293	0	0	0	0	0	0	0	2.99706	0.495845	2.82945	2.82177	4.51122	3.25887	5.36716	6.47356	7.75283	4.69075	11.9138	8.06325	6.69273	6.32636	3.2526	1.66537	0.654053	3.54469	5.12777	0.53395	2.73771
TPM	Traf5	0	0	12.4965	0	0	37.1928	0	11.3677	11.5645	9.91586	12.8716	8.28695	14.3615	4.97724	0	0	0	0	0	0	0	1.99804	1.98338	2.82945	0.940589	4.0601	2.32776	0.487923	8.09195	8.78654	17.3558	14.8923	18.498	12.1686	8.75958	1.0842	2.77561	0	2.95391	10.2555	3.73765	2.05328
TPM	Rcor3	0	56.5355	0	0	24.2326	96.7012	0	131.54	93.7333	98.6864	103.432	71.7139	112.576	109.499	234.035	234.035	234.035	234.035	152.362	0	29.4272	40.4603	50.5762	54.9722	48.4403	47.819	53.5385	42.9373	72.8276	73.3934	73.6448	76.8441	74.9408	69.361	58.8838	76.9783	61.0634	64.0972	77.3924	58.1148	53.9289	58.8608
TPM	Kcnh1	0	0	0	0	0	0	0	0	0	0	1.3791	0.956186	1.38982	0	0	0	0	0	0	0	0	0.999021	0	0	0	0	0	0	0.539463	0	0	0	0	0.60843	0	0	0	0	0	0	0	0
TPM	Syt14	0	102.792	224.937	0	0	0	4.83566	48.7185	35.9108	29.7476	36.776	16.8926	19.4575	26.7527	0	0	0	0	14.7447	0	0	28.4721	42.1468	27.0819	29.6286	34.2853	39.1064	40.0097	44.7755	46.517	66.1396	53.6122	49.8024	35.8974	40.3914	30.8997	24.4254	26.8162	30.7207	29.6271	28.8333	23.2706
TPM	Utp25	78.4809	20.5584	0	0	0	213.858	0	80.6562	64.5177	59.023	79.0683	53.2277	62.0788	59.7269	10.7602	10.7602	10.7602	10.7602	103.213	0	56.4021	42.9579	48.5928	46.8881	50.7918	50.5257	49.3485	39.5218	65.2751	60.9889	76.9283	81.6097	81.5811	68.7526	73.9698	35.2365	51.0712	50.3621	46.6718	61.5333	42.716	50.6477
TPM	Irf6	29.8975	395.749	0	194.409	14.5395	0	246.619	107.181	104.081	113.796	102.053	110.28	90.8019	115.721	0	0	0	0	0	0	110.352	58.4427	72.8892	80.8415	72.8957	73.0818	66.1084	63.43	191.509	161.776	128.996	148.327	144.19	129.596	143.073	109.504	115.465	139.313	133.517	91.1604	111.595	97.1888
TPM	Traf3ip3	0	0	0	0	0	0	0	0	0.608658	0	0	0.318729	0	1.24431	0	0	0	0	0	0	0	0	0	0	0	0	0	0	0	0	0	0	0	0	0	0.542101	0	0	0	0	0	0
TPM	Hsd11b1	0	0	0	0	0	0	0	0.541317	0	0	0	0.318729	0	0	0	0	0	0	0	0	0	0	0.495845	0	0.470295	0	0	0	0	0	0	0	0	0	0	0	0	0	0	0	0	0
TPM	G0s2	0	0	0	0	0	0	0	0	0	0.472184	0	0	0.463275	0	0	0	0	0	0	0	0	0	0.495845	1.21262	0.470295	1.35337	0	0.487923	1.61839	1.55057	0.93815	0.595691	1.89724	1.82529	0	0	0	0.654053	1.18156	0.569753	0.53395	0.684428
TPM	Lamb3	0	0	0	22.4318	19.386	14.8771	0	97.4371	98.6026	105.297	104.811	109.324	76.4403	83.991	0	0	0	0	73.7237	0	0	38.9618	42.6427	32.7408	63.9601	48.7212	44.2275	40.9856	124.077	146.27	56.7581	70.8872	106.719	184.963	205.363	83.4835	108.249	149.778	103.978	62.103	78.4906	92.3978
TPM	Camk1g	0	0	0	0	0	0	0	0.541317	0.608658	0	0.919399	0.956186	0	0.622155	0	0	0	0	0	0	0	0	0	1.21262	0	0	0	0	0	0	0.469075	0	0	0.60843	0.973286	0	0	1.30811	0	0	0	0
TPM	Plxna2	0	0	156.206	575.748	19.386	105.999	251.454	125.586	118.08	115.213	104.352	104.543	116.745	109.499	174.853	174.853	174.853	174.853	14.7447	245.909	14.7136	45.4555	44.6261	51.7386	51.2621	53.2325	74.4883	62.4542	94.9456	126.63	75.9902	86.9709	64.9803	105.867	109.495	126.852	109.914	91.5675	95.1159	94.5789	91.3054	93.7666
TPM	Cd34	0	0	0	0	0	0	0	0	0	0	0	0.318729	0	0	0	0	0	0	0	0	0	0	0	0	0	0	0	0	0	0	0.469075	0	0	0	0.486643	0	0	0	0	0	0	0
TPM	Cd46	0	0	0	0	0	0	0	1.08263	0.608658	2.8331	0.919399	2.2311	5.09602	0	0	0	0	0	0	0	0	0	0	0	0	0	0	0	0	0	0	0	0	0	0	0	0	0	0	0	0	0.684428
TPM	Cr2	0	0	0	0	0	0	0	4.33054	0.608658	0.472184	3.2179	0.956186	0.92655	1.86647	0	0	0	0	24.5746	0	0	0	0.495845	0	0	0	0	0	0	0	0.469075	1.19138	0	0	0	0	0	0	1.18156	0	0	0
TPM	Fam171a1	0	123.35	0	149.545	43.6186	185.964	183.755	57.9209	48.6926	46.274	74.4713	29.9605	41.6947	55.994	0	0	0	0	2.45746	0	22.0704	99.9021	84.2937	72.3531	51.7324	53.2325	54.4696	75.6281	28.5916	29.9776	35.1806	35.1458	19.921	31.6384	43.7979	130.104	125.458	136.697	153.603	162.379	121.207	153.996
TPM	Nmt2	7.47437	0	0	0	0	0	145.07	26.5245	36.5195	38.2469	23.9044	48.4468	40.7682	36.7072	61.8712	61.8712	61.8712	61.8712	0	0	0	30.4701	36.1967	29.9114	29.6286	28.4207	43.2964	38.058	52.8674	36.1799	35.6497	54.2079	38.419	37.7227	45.2578	59.6311	53.8469	60.827	66.7584	54.6962	50.1913	57.492
TPM	Rpp38	0	0	0	0	0	0	0	7.03712	9.12987	8.02712	7.81489	8.60567	5.09602	4.97724	0	0	0	0	0	0	0	8.99119	4.95845	3.63787	7.52471	7.66908	7.91439	4.39131	7.55249	7.75283	9.85058	8.33967	7.58894	8.51802	8.75958	7.58941	7.21659	3.27027	10.0433	6.83703	5.3395	6.15985
TPM	Acbd7	0	0	0	0	0	0	0	0	0	0	0	0.637457	0	0	0	0	0	0	0	0	0	0.999021	0.99169	0.404207	0	0.451122	0	0.487923	0	2.06742	0	0	0	0	0	0.542101	0	0.654053	0	0	0	0
TPM	Meig1	0	0	0	0	0	0	0	0	1.21732	0.472184	0.4597	0.318729	0.92655	2.48862	0	0	0	0	0	0	0	0	0	0	0	0	0.465552	0	1.07893	0	1.40723	1.78707	0.948618	3.04215	0	1.0842	0	0	1.77235	0	1.0679	1.36886
TPM	Dclre1c	0	0	0	0	0	0	0	12.9916	15.2164	14.6377	7.35519	27.7294	20.3841	18.6647	5.3801	5.3801	5.3801	5.3801	0	179.369	0	6.99315	6.94183	4.85049	7.05442	4.0601	3.72442	8.2947	8.09195	9.30339	8.91243	6.5526	13.2806	4.86744	9.73286	2.1684	6.10634	5.23243	2.95391	5.69753	4.2716	4.10657
TPM	Suv39h2	0	0	0	0	0	0	0	2.70659	6.69524	5.19402	0.4597	5.73712	3.7062	2.48862	0	0	0	0	0	0	0	0.999021	0.495845	2.02104	0	0.902245	0.465552	0.487923	1.61839	3.61799	0.93815	1.78707	2.84585	1.82529	1.45993	1.0842	0.555122	2.61621	1.18156	2.84876	0.53395	2.73771
TPM	Hspa14	145.75	0	0	0	0	92.9819	0	69.8299	72.4303	68.9388	70.7937	75.5387	68.5647	70.3035	137.193	137.193	137.193	137.193	71.2662	0	17.1659	35.4652	49.0887	46.8881	65.3709	51.428	46.5552	53.1837	60.4199	58.4046	75.9902	57.1863	79.6839	102.825	88.0824	38.4891	48.8508	42.5135	52.5796	48.9987	57.6666	54.0698
TPM	Cdnf	0	0	0	0	0	0	0	2.16527	1.21732	1.88873	1.3791	1.91237	2.31637	0	0	0	0	0	0	0	0	0.49951	0	0.404207	0	1.35337	0	0	1.07893	1.03371	0.469075	0.595691	4.26878	0	1.94657	0.542101	2.77561	1.96216	0.590782	0	0.53395	0.684428
TPM	Fam107b	627.847	149.048	43.7377	0	19.386	329.156	493.237	91.4826	84.6035	85.4652	95.6175	79.6822	71.3443	95.1897	2.69005	2.69005	2.69005	2.69005	95.8408	37.6096	161.85	67.4339	74.3768	60.6311	78.5392	77.1419	54.9352	87.8262	194.746	196.405	240.166	234.107	224.822	199.565	197.577	126.852	142.666	100.724	147.695	124.206	119.071	134.832
TPM	Frmd4a	18.6859	0	0	0	38.7721	0	0	16.2395	9.73853	11.3324	10.5731	8.60567	18.0677	19.909	59.1811	59.1811	59.1811	59.1811	9.82982	0	191.277	4.9951	9.9169	6.87153	6.11383	4.96235	17.691	9.27054	18.3418	9.82025	13.1341	24.4233	12.332	19.4698	6.32636	29.8155	30.5317	51.0162	37.81	43.8709	27.2314	40.3813
TPM	Prpf18	0	0	0	0	0	18.5964	0	85.5281	77.2996	78.3825	88.722	78.726	95.8979	87.1017	99.5319	99.5319	99.5319	99.5319	0	75.2193	0	75.4261	101.648	75.1826	78.5392	68.5706	83.3338	74.6523	153.747	165.394	153.857	150.114	138.972	141.764	151.346	109.504	111.58	109.227	103.978	96.8579	135.089	122.513
TPM	Bend7	0	0	0	0	0	0	0	4.33054	4.86926	5.19402	4.597	3.82474	5.5593	2.48862	0	0	0	0	0	0	0	18.4819	11.9003	7.67994	16.4603	7.21796	11.6388	12.1981	12.4077	11.8877	9.85058	4.76553	6.16601	9.73488	10.7061	15.1788	13.3229	16.3513	15.3603	15.9531	7.47529	15.0574
TPM	Sephs1	186.859	0	18.7447	0	0	211.999	0	90.9413	97.9939	75.0772	87.8026	70.1203	85.7058	93.9454	0	0	0	0	31.9469	37.6096	147.136	63.9373	73.8809	66.29	84.1827	62.706	60.0562	67.8214	80.9195	90.9665	125.243	125.691	129.012	103.433	113.874	91.0729	99.3669	90.9134	86.2542	109.392	96.6449	80.0781
TPM	Phyh	26.1603	0	0	0	0	0	0	8.11976	6.08658	5.6662	3.6776	5.09966	8.33895	3.11078	0	0	0	0	63.8938	0	0	1.99804	11.4044	5.6589	2.82177	10.3758	6.98328	3.90339	8.63141	5.68541	8.44335	4.16984	6.16601	4.86744	4.37979	4.87891	14.9883	7.19459	8.27095	9.11604	9.07714	14.373
TPM	Mcm10	0	0	0	67.2953	0	1.85964	0	12.4503	22.5203	28.331	16.5492	31.5541	25.0168	27.3748	18.8304	18.8304	18.8304	18.8304	93.3833	228.551	0	10.9892	6.44599	9.29677	11.2871	14.887	13.0355	22.4445	16.1839	12.4045	20.1702	34.5501	31.3044	35.8974	50.1242	7.58941	9.9922	3.92432	7.08938	10.8253	11.7469	4.10657
TPM	Optn	97.1668	128.49	0	0	4.84651	0	24.1783	85.5281	94.9506	90.1871	72.6325	105.818	91.7284	68.4371	45.7309	45.7309	45.7309	45.7309	0	0	7.3568	23.477	21.8172	27.0819	35.2721	31.1274	39.5719	20.9807	145.655	130.764	121.49	97.6933	134.704	138.722	113.874	72.6415	76.0517	80.4486	84.4818	66.0913	71.5492	78.0248
TPM	Ccdc3	0	0	0	0	0	0	0	0	2.43463	0.472184	0.4597	0.956186	0.92655	1.24431	0	0	0	0	0	0	0	0.49951	0	0	0	0	0	0.487923	0	0.516855	0	0	0.948618	2.43372	0	1.6263	1.11024	0	0	0	0	1.36886
TPM	Camk1d	0	0	0	0	0	0	0	15.6982	20.0857	24.5536	16.0895	15.299	23.1637	17.4203	0	0	0	0	0	0	0	1.99804	0.99169	3.63787	3.29206	3.15786	1.86221	1.46377	0	0	0.469075	0	0	0	0.973286	0.542101	0	0.654053	1.18156	0	0	0.684428
TPM	Cdc123	0	0	149.958	0	0	0	159.577	86.6107	80.9515	77.4381	92.3996	75.8574	76.9036	83.3688	43.0408	43.0408	43.0408	43.0408	86.0109	0	46.5931	73.428	87.2687	73.1616	101.113	81.202	87.9894	99.0485	134.866	127.146	146.82	145.944	141.818	165.493	154.753	88.9045	87.1542	68.0216	102.205	108.253	101.45	102.664
TPM	Nudt5	0	0	0	0	0	0	0	3.2479	9.12987	10.388	5.97609	21.3548	15.2881	9.95448	0	0	0	0	0	0	0	0	0	0	0.470295	0.902245	0	3.41546	3.23678	1.55057	2.81445	1.19138	2.37154	1.82529	0.486643	0	0.555122	0.654053	0.590782	0.569753	0.53395	0
TPM	Sec61a2	0	0	0	0	0	79.9644	0	18.9461	9.12987	14.1655	14.2507	26.1357	28.723	14.3096	0	0	0	0	4.91491	63.6471	0	2.49755	9.9169	7.27573	8.4653	2.25561	3.72442	3.41546	6.47356	5.68541	4.69075	8.93536	4.26878	5.47587	7.29965	11.3841	7.77171	7.84864	12.9972	7.97654	11.2129	7.52871
TPM	Dhtkd1	0	0	0	0	0	0	0	34.103	34.6935	30.6919	42.2924	16.5739	23.1637	32.3521	10.7602	10.7602	10.7602	10.7602	14.7447	49.1818	51.4976	16.4838	18.3463	19.8062	16.9306	15.3382	22.3465	19.029	55.0253	42.899	47.8457	35.7415	39.8419	40.7648	31.6318	28.1892	29.9766	28.7784	22.4497	28.4876	22.4259	15.0574
TPM	Upf2	553.104	133.629	968.478	1158.97	620.353	814.522	1760.18	350.232	371.89	347.055	341.097	278.888	372.473	389.469	387.368	387.368	387.368	387.368	405.48	1874.7	691.539	275.23	278.665	311.24	307.573	282.854	318.438	282.02	364.677	338.023	393.554	471.787	421.661	369.926	415.593	269.424	237.037	270.778	289.483	263.226	263.771	228.599
TPM	Proser2	0	0	0	0	0	0	0	3.78922	5.47792	8.02712	1.8388	17.2113	10.192	4.97724	0	0	0	0	0	0	0	0.49951	0	0	0	0	0	0	0.539463	0	0	0	0	0	0	0	0	0	0	0	0	0
TPM	Echdc3	0	0	0	0	0	0	0	0	0	0	0	1.91237	1.38982	0.622155	0	0	0	0	0	0	0	0	0	0	0	0	0	1.46377	0.539463	1.55057	1.40723	2.38276	2.84585	0.60843	0.486643	0.542101	0	0	0	0.569753	0	0
TPM	Usp6nl	97.1668	0	0	0	29.0791	7.43855	38.6853	63.3341	52.3446	78.8547	59.7609	113.467	87.5589	62.8377	158.713	158.713	158.713	158.713	83.5535	23.1444	0	26.4741	20.3296	31.5282	36.683	22.5561	23.2776	33.6667	45.8544	50.135	67.5468	60.1648	74.4665	65.102	44.2845	32.526	28.8664	40.5513	31.9022	29.0574	35.2407	26.6927
TPM	Celf2	0	25.698	0	0	0	0	212.769	4.33054	10.9558	1.41655	9.19399	27.4107	18.531	12.4431	0	0	0	0	0	0	0	0.49951	0	0.404207	0.470295	0.451122	0.465552	0	0.539463	0	0	0	0.474309	0.60843	0	10.2999	14.9883	27.4702	15.3603	23.3599	7.47529	17.7951
TPM	Gata3	0	0	0	0	0	0	0	14.0742	10.9558	9.91586	8.27459	6.6933	7.87567	6.84371	0	0	0	0	0	0	0	17.9824	10.4127	4.04207	9.40589	7.21796	8.84549	11.7102	0	0.516855	1.8763	0.595691	0.474309	1.21686	4.86643	0	0	0	1.77235	0	0.53395	0
TPM	Taf3	115.853	20.5584	37.4895	22.4318	96.9302	327.296	53.1923	38.9748	41.3887	42.0243	47.3491	41.116	50.497	54.7497	258.245	258.245	258.245	258.245	169.564	138.866	76.0203	31.4692	28.759	33.145	27.2771	26.6162	23.2776	23.9082	37.223	42.3821	37.9951	36.9328	50.751	48.6744	38.4448	29.2734	19.9844	22.2378	21.8589	21.0808	22.9598	24.6394
TPM	Kin	14.9487	82.2335	0	0	0	0	0	13.5329	14.6078	18.8873	12.8716	17.5301	19.4575	13.0653	0	0	0	0	0	0	0	6.49364	11.4044	6.87153	7.99501	9.47357	10.2421	6.343	23.1969	16.0225	16.4176	14.2966	14.7036	17.036	20.9257	13.5525	12.7678	9.15675	12.4064	6.83703	14.9506	10.9508
TPM	Itih2	0	0	0	0	0	0	0	0	0	0	0	0	0.463275	0.622155	0	0	0	0	0	0	0	0	0	0	0	0	0	0	0	0	0	0	0	0	0	2.1684	1.11024	6.54053	0.590782	1.70926	0.53395	2.73771
TPM	Itih5	0	0	0	0	0	0	0	0.541317	1.21732	0	0.4597	2.2311	1.38982	0	0	0	0	0	0	0	0	0	0	0	0	0	0	0.487923	0	0	0	0	0	0	0	2.1684	0	1.96216	2.95391	0	1.60185	1.36886
TPM	Sfmbt2	0	30.8375	0	0	4.84651	48.3506	0	8.66107	4.26061	1.88873	2.7582	3.82474	5.5593	4.35509	0	0	0	0	0	0	31.8795	0	0	0.404207	0.470295	0	0.465552	0	6.47356	5.68541	7.5052	5.95691	4.26878	9.12645	5.35307	8.67361	9.43708	4.57837	3.54469	7.40678	11.2129	8.21314
TPM	Prkcq	0	0	0	0	0	0	0	8.66107	8.52121	9.91586	15.1701	6.6933	11.5819	13.6874	0	0	0	0	130.245	0	0	0	0	0	0	0	0	0	0	0	0	0.595691	0	0	0	0	0	0	0	0	0	0.684428
TPM	Pfkfb3	0	0	0	0	0	117.157	4.83566	44.9293	63.9091	67.0501	86.4235	102.949	90.8019	82.7466	67.2513	67.2513	67.2513	67.2513	0	0	66.2112	13.4868	14.3795	26.6777	43.2671	53.2325	36.3131	21.4686	39.9203	38.2473	59.5725	73.27	97.7076	61.4514	61.317	28.7313	62.1737	56.2486	29.5391	26.2086	42.182	36.9591
TPM	Rbm17	444.725	406.028	174.951	37.3863	266.558	308.7	357.839	133.164	125.992	101.047	102.053	133.866	130.643	145.584	524.56	524.56	524.56	524.56	250.66	445.53	382.554	105.896	101.648	100.243	80.8907	93.3823	90.7827	101.488	204.996	214.495	209.677	222.788	226.72	194.089	196.117	108.962	103.808	90.2594	121.701	128.194	99.3146	102.664
TPM	Il2ra	0	0	0	0	0	0	0	0	0	0	0	0	0	0	0	0	0	0	0	0	0	0	0	0	0	0	0	0	0	0	0	0	0	0	0	0	0	0	0	0	0	0
TPM	Il15ra	0	0	0	0	0	0	0	0.541317	0.608658	2.36092	3.2179	5.73712	3.7062	3.11078	0	0	0	0	0	0	0	0	0	0	0	0	0	0	0	0	0	0	0	0	0	0	0	0	0	0	0	0
TPM	Fbh1	179.385	0	231.185	224.318	266.558	14.8771	67.6992	88.2347	121.732	113.324	102.513	105.18	93.5815	106.389	0	0	0	0	29.4895	269.054	166.754	74.9266	60.9889	78.4163	69.1333	58.6459	65.1773	59.0387	185.036	180.382	154.795	191.217	178.34	178.27	168.865	109.504	101.587	103.34	129.972	79.1956	106.256	132.779
TPM	Ankrd16	0	0	0	0	0	0	67.6992	3.2479	9.73853	10.388	4.1373	22.6297	25.4801	8.71017	0	0	0	0	0	0	0	4.9951	6.94183	3.63787	4.23265	3.15786	2.32776	5.36716	7.01302	4.6517	8.44335	4.16984	9.01187	6.0843	7.29965	5.96311	6.10634	9.15675	4.72626	2.84876	8.54319	4.791
TPM	Itga8	0	0	0	0	0	0	0	0	0.608658	1.41655	0	4.4622	1.38982	1.86647	0	0	0	0	0	0	0	0	0	0	0	0	0	0	0	0	0	0	0	0	0	0	0	0	0	0	0	0
TPM	Mindy3	0	0	0	0	0	0	24.1783	49.8012	35.9108	46.274	39.0745	64.0645	58.8359	55.3718	8.07016	8.07016	8.07016	8.07016	0	78.1123	296.724	25.9745	33.2216	23.0398	25.8662	27.9696	24.6743	26.8358	42.6176	62.5395	47.8457	52.4208	46.9566	50.4997	54.9907	48.7891	58.843	45.7837	40.764	43.3012	54.9968	52.0165
TPM	Pter	22.4231	0	0	0	0	50.2102	24.1783	18.9461	16.4338	18.4152	18.388	15.299	14.8248	19.2868	0	0	0	0	0	0	12.2613	13.9863	10.4127	15.3599	16.9306	18.0449	9.31104	13.6619	31.2889	32.5619	29.5517	22.0406	35.5732	35.8974	40.3914	16.263	14.4332	26.1621	21.2681	8.54629	23.4938	15.0574
TPM	C1ql3	0	0	0	0	0	0	0	4.33054	4.26061	3.77747	4.597	3.50602	2.77965	3.73293	0	0	0	0	0	0	0	2.99706	2.47923	1.21262	5.17324	1.80449	6.98328	7.31885	12.4077	12.4045	10.7887	11.3181	10.9091	14.6023	17.5192	4.87891	13.3229	10.4649	9.45251	10.2555	13.3487	3.42214
TPM	Rsu1	0	41.1167	199.944	22.4318	145.395	5.57891	0	35.7269	31.0416	37.7747	24.3641	34.4227	43.5478	24.2641	0	0	0	0	2.45746	127.294	0	37.9628	37.1884	27.4861	40.4453	38.7965	41.8997	39.5218	58.8015	47.0338	50.191	52.4208	47.4309	72.4032	62.2903	60.1732	52.7366	45.1297	38.9916	53.5567	58.2005	52.701
TPM	Cubn	0	0	0	0	0	0	0	0	3.04329	4.72184	0.4597	4.14347	6.48585	4.35509	0	0	0	0	0	0	0	0	0	0	0	0	0	0	0	0	0	0	0	0	0	0	0	0.654053	0	0.569753	0	0
TPM	Trdmt1	0	0	0	0	0	0	0	4.87185	2.43463	2.8331	1.8388	5.09966	1.38982	4.97724	0	0	0	0	0	0	0	0	2.47923	3.23366	1.88118	1.80449	1.86221	2.43962	1.61839	1.03371	3.28353	2.38276	3.32016	3.04215	2.91986	2.1684	3.88586	3.92432	2.36313	2.27901	3.73765	4.791
TPM	Vim	377.456	195.304	6.24824	7.47725	0	9.29819	29.014	25.9832	48.6926	30.2198	26.6626	20.0799	119.525	15.5539	102.222	102.222	102.222	102.222	506.236	167.797	355.579	13.9863	2.47923	5.6589	16.4603	5.86459	7.44883	11.7102	165.615	194.338	209.677	330.013	360	160.017	149.399	18.4314	29.9766	133.427	76.2109	25.6389	26.1635	67.7584
TPM	St8sia6	0	0	0	0	0	0	0	0.541317	0.608658	0	0	0	0	0	0	0	0	0	0	0	0	0	0	0	0	0	0	0	0	1.55057	0	0.595691	0.948618	0	0	0	0	0	0	0	0	0
TPM	Hacd1	0	25.698	0	0	0	0	0	10.8263	3.04329	4.24965	4.597	5.09966	6.48585	9.33233	0	0	0	0	0	0	0	0.49951	1.98338	1.61683	0.940589	0	0.931104	0.487923	6.47356	4.13484	6.56705	4.76553	7.58894	5.47587	3.89314	5.42101	2.22049	3.27027	2.36313	2.84876	2.1358	6.84428
TPM	Stam	205.545	0	0	82.2498	0	81.8241	24.1783	114.218	129.644	126.073	120.901	114.105	96.8244	129.408	8.07016	8.07016	8.07016	8.07016	380.906	130.187	0	33.4672	39.1718	34.3576	36.683	34.2853	26.5365	36.5943	221.719	200.54	196.542	189.43	184.98	205.649	219.963	82.9414	62.1737	59.5189	77.9832	78.0561	54.9968	82.8158
TPM	Tmem236	0	0	0	0	0	0	0	1.08263	0.608658	1.41655	0.4597	3.82474	1.38982	0	0	0	0	0	0	0	0	0	0	0	0	0	0	0	0	0	0	0	0	0	0	0	0	0	0	0	0	0
TPM	Mrc1	0	0	0	0	0	0	0	0	0	0.944367	0	0.318729	0	2.48862	0	0	0	0	0	0	0	0	0	0	0	0	0	0	0	0	0.469075	0	0	0	0	0	0	0	0	0	0	0.684428
TPM	Slc39a12	0	0	0	0	0	0	0	0	0	0	0	0	0	0	0	0	0	0	0	0	0	0	0	0	0	0	0	0	0	0	0	0.595691	0	0	0	0	0	0	0.590782	0	0	0
TPM	Cacnb2	0	0	0	0	0	0	0	2.16527	3.04329	3.30529	0.919399	1.27491	3.24292	3.73293	0	0	0	0	0	0	0	1.99804	2.47923	2.42524	1.88118	4.51122	2.79331	3.90339	3.77624	2.58428	3.28353	3.57415	3.79447	5.47587	3.89314	8.13151	3.33073	1.96216	1.18156	0.569753	4.80555	0.684428
TPM	Nsun6	0	0	0	0	0	0	0	5.95449	7.30389	8.02712	8.73429	9.88059	9.72877	5.5994	0	0	0	0	0	0	0	12.4878	7.93352	6.46732	5.64353	9.47357	6.05218	11.2222	8.09195	9.30339	8.44335	5.36122	13.755	12.1686	11.6794	9.21571	8.32683	4.57837	8.86173	3.41852	5.87345	9.58199
TPM	Arl5b	130.802	0	0	0	0	0	0	16.2395	32.2589	38.7191	26.6626	43.9846	43.0846	28.6191	0	0	0	0	0	0	12.2613	11.4887	11.9003	11.3178	18.8118	16.2404	15.8288	9.75847	44.236	38.7641	39.4023	31.5716	34.1502	38.3311	34.5517	30.3576	22.76	13.7351	15.9511	20.5111	30.4351	26.0083
TPM	Malrd1	0	0	0	0	0	0	0	0	0	0	0	0.318729	0	0	0	0	0	0	0	0	0	0	0	0	0	0	0	0	0	0	0	0	0.948618	0	0	0	0	0	0	0	0	0
TPM	Plxdc2	0	0	0	0	0	0	0	9.20239	9.73853	12.2768	8.73429	5.73712	6.02257	8.71017	0	0	0	0	0	0	0	0	0.495845	0	0	0	0	0	0	0	0.469075	0	1.42293	1.21686	0	43.9102	43.8547	30.7405	36.0377	32.4759	41.1141	32.1681
TPM	Nebl	59.795	0	187.447	0	0	74.3855	0	68.206	61.4744	84.0487	68.4952	50.0404	55.593	47.906	0	0	0	0	0	0	0	18.4819	21.3213	23.444	19.7524	23.0072	13.9666	20.4928	11.3287	21.7079	17.3558	16.6793	20.3953	20.0782	15.0859	68.3047	63.2839	64.0972	49.6257	36.4642	49.1234	64.3362
TPM	Skida1	0	0	0	0	0	0	0	0.541317	0.608658	0	3.2179	0.318729	0.92655	0	0	0	0	0	0	0	0	0.49951	0	0	0	0	0.465552	0	0	0	0	0	0	0	0	0	0.555122	0	0.590782	0	1.0679	0.684428
TPM	Mllt10	85.9553	0	0	0	0	44.6313	299.811	113.677	94.342	110.963	91.4802	82.232	123.694	119.454	123.742	123.742	123.742	123.742	125.33	121.508	107.9	48.952	72.8892	59.0143	62.5492	48.7212	57.2629	58.0629	52.8674	71.326	67.0777	61.3562	69.2491	60.2346	49.6376	73.7257	74.9415	96.1459	79.7556	68.3703	56.5987	88.2912
TPM	Dnajc1	123.327	35.9771	99.9719	0	0	37.1928	348.168	135.871	116.254	110.019	130.555	104.862	113.502	124.431	258.245	258.245	258.245	258.245	167.107	63.6471	26.9749	126.376	103.136	118.029	121.806	124.059	108.939	121.493	100.88	130.764	99.4439	109.011	103.874	119.861	117.768	134.441	149.328	123.616	125.837	137.31	113.731	142.361
TPM	Commd3	0	0	0	0	0	0	0	56.297	54.7792	62.3282	49.6475	103.587	63.0054	57.8604	10.7602	10.7602	10.7602	10.7602	0	8.67915	19.6181	29.4711	44.1302	43.2502	37.1533	36.992	37.7097	46.3527	28.0521	25.3259	37.526	32.1673	48.8538	34.6805	41.3647	56.9206	58.843	45.1297	65.5768	44.4407	66.2097	45.8567
TPM	Bmi1	0	0	0	0	0	0	43.5209	66.0407	80.9515	97.2698	74.4713	79.6822	81.5364	88.9682	177.543	177.543	177.543	177.543	299.81	243.016	220.704	61.9393	63.964	61.0353	65.8412	68.5706	77.7472	55.1353	79.8406	92.5171	72.7066	63.1432	65.9289	76.6622	71.0499	54.7522	57.1776	71.2918	56.1243	48.9987	69.9474	63.6518
TPM	Spag6	0	0	0	0	0	0	0	0	0	0	0.919399	0.318729	0	0.622155	0	0	0	0	0	0	0	0.49951	1.98338	2.82945	0.940589	0.451122	0.931104	0	0	0	0	0	0	0	0	0	0	0	0	0	0	0
TPM	Pip4k2a	0	0	0	0	159.935	156.21	0	14.6156	25.5636	20.7761	24.3641	14.3428	13.8982	18.6647	21.5204	21.5204	21.5204	21.5204	0	0	83.3771	19.4809	21.8172	27.8903	21.1633	14.887	21.881	23.4203	17.8023	22.7416	20.1702	17.275	18.0237	29.8131	21.8989	27.6471	41.6342	26.8162	31.3114	26.2086	19.7561	37.6435
TPM	Armc3	0	0	0	0	0	0	0	1.08263	1.21732	0	1.8388	0.318729	0	0.622155	0	0	0	0	0	0	0	0.999021	1.98338	3.23366	0.940589	2.25561	2.79331	1.46377	0	1.03371	0	0	0.948618	2.43372	0	0	0	0	0	0	0	0
TPM	Msrb2	0	0	0	0	0	0	0	2.16527	5.47792	1.88873	4.1373	1.27491	2.77965	3.11078	0	0	0	0	0	0	0	0.999021	2.47923	2.42524	2.82177	2.70673	2.79331	1.95169	0.539463	2.06742	0.93815	1.78707	1.42293	2.43372	0	1.6263	3.88586	2.61621	4.72626	3.41852	3.73765	3.42214
TPM	Otud1	0	10.2792	0	0	0	0	0	22.194	21.9117	16.5264	13.3313	12.4304	18.9943	15.5539	0	0	0	0	0	0	0	42.4584	30.2465	23.0398	24.9256	29.323	20.9498	27.3237	15.6444	17.5731	11.2578	10.7224	9.96049	11.5602	11.6794	11.3841	17.7639	13.0811	10.0433	12.5346	14.9506	7.52871
TPM	Arhgap21	168.173	411.167	0	0	256.865	122.736	0	292.853	314.067	327.223	295.587	394.267	384.981	342.185	118.362	118.362	118.362	118.362	17.2022	46.2888	262.393	152.351	163.133	140.664	142.029	156.991	149.908	171.261	253.548	211.394	205.455	204.322	195.89	198.957	204.39	269.966	208.171	218.454	206.183	225.622	207.172	244.341
TPM	Enkur	0	0	0	0	0	0	0	0.541317	0	0.944367	0.919399	0	0	1.24431	0	0	0	0	0	0	0	0	0.99169	0	0	0.902245	0	0	0	0	0	0	0	0	0	0.542101	0	0	1.18156	0	0	0
TPM	Thnsl1	0	0	0	0	0	66.947	0	18.9461	17.0424	26.9145	29.4208	25.4983	34.7456	31.1078	0	0	0	0	0	0	201.086	16.4838	11.4044	18.9978	12.2277	18.0449	7.44883	11.7102	6.47356	8.26968	13.1341	7.14829	10.4348	10.3433	4.37979	16.8051	19.4293	21.5838	18.3142	18.2321	24.0277	24.6394
TPM	Gpr158	0	0	0	0	0	0	0	0	1.82597	0.472184	0	0	0	0	0	0	0	0	0	0	0	39.9608	32.2299	31.9324	22.1038	33.8342	19.0876	29.7633	0	1.03371	0	0.595691	0	0	0.486643	0	0	0	0	0	0	0
TPM	Myo3a	0	0	0	0	0	0	0	0	0.608658	0.472184	1.3791	0.637457	0	0.622155	0	0	0	0	0	0	0	0	0	0.404207	0	0	0	0	0.539463	0	0	0	0	0	0	0	1.11024	0	1.77235	0	0	0
TPM	Gad2	0	0	0	0	0	0	0	0	0	0.472184	0.4597	0.637457	0	1.24431	0	0	0	0	0	0	0	0	0	0	0	0	0.465552	0	0	0	0	0	0	0	0	0	0	1.30811	0.590782	0	0	0
TPM	Apbb1ip	0	0	0	0	0	0	0	13.5329	6.08658	4.72184	9.19399	7.64949	4.16947	9.33233	0	0	0	0	22.1171	0	0	0	0.495845	0	1.88118	0	0.465552	0	3.77624	6.20226	1.40723	2.38276	2.37154	3.04215	1.94657	0	0	0	0	0	0	1.36886
TPM	Pdss1	0	66.8147	0	0	0	96.7012	0	17.8635	18.8684	24.5536	20.2268	21.0361	31.966	27.997	83.3916	83.3916	83.3916	83.3916	24.5746	0	0	15.9843	21.3213	23.0398	23.0444	23.0072	22.8121	26.8358	9.71034	12.9214	9.85058	19.6578	22.2925	20.0782	17.0325	23.8524	41.079	26.8162	31.3114	29.0574	23.4938	32.1681
TPM	Abi1	123.327	25.698	274.923	0	218.093	0	493.237	205.159	212.422	180.846	212.381	188.369	195.502	179.181	16.1403	16.1403	16.1403	16.1403	2.45746	101.257	46.5931	114.887	153.712	135.814	136.385	147.968	141.528	139.058	172.628	162.809	156.202	151.901	160.316	164.276	140.153	158.835	175.974	190.984	174.281	167.507	163.923	182.058
TPM	Acbd5	0	0	0	0	0	0	178.919	62.2515	63.9091	66.5779	59.7609	74.2638	63.9319	72.7922	45.7309	45.7309	45.7309	45.7309	0	0	2.45227	21.479	31.7341	31.124	22.1038	23.0072	21.4154	23.4203	60.9594	51.6855	65.6705	58.3777	59.2886	40.1564	43.3112	22.7682	34.9727	37.9351	26.5852	32.4759	39.5123	32.1681
TPM	Mastl	0	0	0	0	0	0	0	34.6443	45.0407	41.08	42.7521	35.6976	26.4067	34.8407	5.3801	5.3801	5.3801	5.3801	0	0	0	21.9785	25.7839	25.4651	42.7968	27.5185	26.5365	41.4735	55.5647	58.4046	63.3251	75.0571	69.2491	91.873	91.0023	23.8524	21.6498	27.4702	28.9483	37.0339	33.1049	23.955
TPM	Yme1l1	463.411	452.284	518.604	336.476	789.981	410.98	725.349	304.22	314.676	307.864	285.014	248.608	288.62	304.856	742.454	742.454	742.454	742.454	511.151	561.252	568.926	170.333	178.008	179.872	168.365	191.276	195.997	177.604	522.74	510.653	471.89	465.235	453.914	485.527	451.118	258.582	254.246	285.167	244.584	258.668	266.441	248.447
TPM	Nxph2	0	0	0	0	0	0	0	0	0	0.472184	0	0	0	0	0	0	0	0	0	0	0	0	0	0	0	0	0	0	0	0	0	0	0	0	0	0	0	0	0	0	0	0
TPM	Spopl	0	138.769	6.24824	0	58.1581	219.437	29.014	125.044	127.818	139.766	152.62	125.579	122.768	122.565	110.292	110.292	110.292	110.292	122.873	0	0	82.9187	103.136	117.22	114.752	101.503	107.543	99.0485	139.721	125.596	122.429	109.011	110.988	125.337	106.088	125.225	122.682	147.162	109.885	150.984	109.46	125.935
TPM	Hnmt	0	123.35	0	0	0	0	0	60.6275	45.0407	40.6078	45.5103	27.4107	25.9434	37.9515	0	0	0	0	31.9469	0	0	38.9618	44.6261	36.3787	48.9106	36.992	55.4007	38.058	14.026	11.3708	9.3815	11.3181	13.2806	9.12645	9.24622	31.4418	34.4176	47.7459	40.1732	22.2203	48.5894	40.3813
TPM	Il1f10	0	0	0	0	0	0	0	0	0	0.472184	1.8388	0.318729	0	0	0	0	0	0	0	0	0	0	0	0	0	0	0	0	0	0	0	0	0	0	0	0	0	0	0	0	0	0
TPM	Il1rn	0	0	0	0	0	0	0	3.78922	10.3472	18.4152	6.89549	40.1598	33.3558	11.1988	0	0	0	0	0	0	0	3.99608	0.495845	2.42524	2.82177	2.70673	3.25887	2.43962	0.539463	1.03371	1.40723	0.595691	1.42293	0	1.94657	4.87891	7.21659	5.23243	4.13547	7.40678	6.40739	6.84428
TPM	Psd4	67.2694	0	0	0	0	66.947	9.67132	89.8586	88.2554	80.7434	103.432	83.1882	81.0731	72.7922	196.374	196.374	196.374	196.374	90.9258	130.187	7.3568	72.429	59.5014	55.7806	39.0344	64.0594	51.2107	64.8938	67.4329	63.5732	62.8561	78.0355	60.2372	91.873	76.403	47.1628	73.2761	77.8324	68.5307	43.3012	43.2499	34.9058
TPM	Pax8	0	0	0	0	0	0	0	1.62395	1.21732	1.41655	2.2985	1.27491	2.31637	2.48862	0	0	0	0	0	0	0	13.4868	8.42937	10.1052	8.9356	9.47357	7.44883	7.31885	3.77624	1.03371	0.469075	1.19138	0.948618	0.60843	0	8.67361	4.44098	6.54053	17.7235	2.84876	8.54319	6.84428
TPM	Cacna1b	0	0	0	0	0	0	0	0.541317	0.608658	0	2.2985	1.59364	2.31637	1.86647	0	0	0	0	0	5.7861	0	0.49951	0	0.808415	0.470295	0.451122	0	1.46377	0	0	0	0.595691	0.948618	0	0	0	0.555122	0.654053	0.590782	0	0	0
TPM	Ehmt1	205.545	0	262.426	0	0	137.613	411.031	166.726	150.339	171.875	168.25	178.807	183.457	164.249	365.847	365.847	365.847	365.847	243.288	0	102.995	194.31	202.801	213.017	203.638	229.17	214.154	201.024	106.814	119.394	103.666	103.65	105.771	105.867	129.934	129.02	143.777	128.194	111.658	131.043	126.012	122.513
TPM	Arrdc1	0	0	0	0	0	0	33.8496	62.2515	54.1706	62.3282	53.7848	52.909	45.8642	53.5053	0	0	0	0	0	31.8235	0	77.9236	76.856	61.0353	70.5442	74.8863	94.5071	89.29	30.7494	37.2136	33.7734	38.1242	35.5732	41.3733	44.2845	75.352	67.7249	52.9783	54.3519	54.6962	60.8703	52.701
TPM	Zmynd19	0	0	0	0	0	7.43855	0	52.5078	53.5619	59.4951	51.4863	48.4468	41.2315	49.1503	0	0	0	0	0	0	0	100.901	85.2854	73.1616	118.044	102.856	100.559	112.71	50.1701	66.1575	48.7838	41.1027	69.7234	66.9273	81.2694	59.6311	62.1737	64.0972	89.7989	72.3586	74.7529	72.5494
TPM	Dph7	0	0	0	0	0	0	0	3.2479	1.82597	0.944367	1.3791	4.78093	2.31637	3.11078	0	0	0	0	0	0	68.6635	1.99804	1.48754	1.21262	2.82177	0.902245	1.39666	0.975847	0	0.516855	0.469075	0	0.474309	0	0.973286	0	1.66537	0	0.590782	2.27901	1.0679	0
TPM	Mrpl41	0	0	0	0	0	0	0	0.541317	3.65195	4.24965	1.3791	6.05584	7.4124	3.73293	0	0	0	0	0	0	0	0	0	0	0	0	0	0	0	0	0	0	0	0	0	0	0	0	0	0	0	0
TPM	Pnpla7	0	0	0	261.704	0	0	0	4.33054	6.69524	4.24965	5.97609	12.7491	5.09602	11.1988	10.7602	10.7602	10.7602	10.7602	24.5746	0	0	0.999021	1.98338	0.404207	3.76236	2.25561	4.18997	1.46377	0.539463	0.516855	0	2.38276	2.37154	2.43372	0.973286	1.6263	3.88586	2.61621	5.31704	4.55802	1.0679	4.10657
TPM	Nsmf	0	51.3959	262.426	0	0	126.455	0	111.511	97.3853	107.186	118.602	86.3755	94.0448	87.1017	282.455	282.455	282.455	282.455	27.032	0	213.347	73.9276	84.2937	86.5004	97.8213	96.5402	60.0562	81.9711	42.0781	47.5507	42.2168	51.2294	50.2767	56.584	52.0708	87.2782	102.142	108.573	118.747	103.695	97.7128	106.086
TPM	Entpd8	0	0	0	0	0	0	0	1.08263	3.65195	6.13839	4.1373	21.6735	6.02257	3.11078	0	0	0	0	0	0	0	0	0.495845	0	0	0	0	0	0	0	0	0	0	0	0	0	0	0	0	0	1.0679	0
TPM	Noxa1	0	0	0	0	0	0	0	4.33054	6.69524	25.0257	12.8716	27.4107	19.4575	7.46586	0	0	0	0	0	0	0	2.99706	2.97507	4.44628	4.70295	5.86459	6.98328	2.43962	1.07893	3.61799	4.69075	2.97845	2.37154	4.25901	1.94657	4.3368	8.32683	1.30811	2.36313	1.13951	1.0679	0.684428
TPM	Nrarp	0	0	174.951	0	0	42.7717	24.1783	48.1772	49.3013	52.4124	51.0266	32.8291	41.2315	49.1503	0	0	0	0	0	0	0	34.9657	34.2133	27.8903	28.2177	49.1723	38.6408	40.0097	17.2628	16.0225	18.763	22.6363	16.1265	12.777	20.9257	7.58941	10.5473	14.3892	28.9483	18.2321	18.6882	15.7418
TPM	Tor4a	0	0	0	0	0	0	0	4.87185	9.12987	8.49931	5.05669	29.323	11.1186	9.33233	0	0	0	0	0	0	0	0	0	0	0	0	0.465552	0	0	0.516855	0.469075	0	1.42293	1.21686	0	0	0	0	0	0.569753	0	0
TPM	Nelfb	0	0	0	0	276.251	0	0	39.5161	29.8242	35.4138	22.0656	51.634	37.062	37.9515	5.3801	5.3801	5.3801	5.3801	14.7447	0	14.7136	41.4594	36.6925	44.4628	48.4403	38.3454	40.0375	40.9856	24.2759	29.4607	27.2064	29.7845	25.1384	21.2951	31.1452	29.8155	30.5317	34.0108	25.9944	29.6271	30.4351	21.9017
TPM	Tubb4b	175.648	210.723	149.958	22.4318	33.9256	511.401	174.084	259.832	288.504	214.844	275.36	261.357	243.683	245.751	88.7717	88.7717	88.7717	88.7717	19.6596	69.4332	512.524	287.718	268.748	320.941	465.592	343.304	350.095	343.986	210.391	243.956	257.522	240.063	267.036	291.438	271.06	248.282	237.592	197.524	259.944	296.841	298.478	264.189
TPM	Slc34a3	0	0	0	0	0	0	0	0.541317	0.608658	0	1.3791	0	0	0	0	0	0	0	0	0	0	0	1.48754	0.404207	0	1.35337	0	0.487923	0.539463	0.516855	0	0.595691	0.474309	0	1.45993	2.7105	0	0	0	0.569753	0.53395	0.684428
TPM	Cysrt1	0	0	0	0	0	0	0	0.541317	0.608658	0	0.4597	0.637457	0	0	0	0	0	0	0	0	0	0.49951	0	0	0	0	0	0	0	0	0	0.595691	0.474309	0.60843	0.973286	0	0	0.654053	0	0.569753	0	1.36886
TPM	Rnf208	0	0	0	0	0	44.6313	0	2.16527	5.47792	7.55494	4.1373	9.24313	5.5593	2.48862	0	0	0	0	0	0	0	8.99119	7.93352	10.5094	11.2871	4.96235	12.1044	10.2464	5.9341	5.68541	6.56705	16.0837	7.11463	12.1686	5.83972	9.75781	13.3229	9.15675	8.27095	6.83703	6.40739	5.47542
TPM	Ndor1	0	0	0	0	0	0	0	4.33054	13.3905	13.6933	6.89549	30.9167	13.435	13.0653	8.07016	8.07016	8.07016	8.07016	0	0	0	9.4907	9.42106	4.85049	5.17324	8.57133	4.65552	5.36716	1.07893	4.13484	1.40723	1.78707	2.37154	1.21686	3.4065	1.0842	4.9961	0.654053	2.36313	3.41852	0.53395	2.73771
TPM	Tmem203	0	0	0	0	0	0	0	2.70659	7.30389	5.6662	5.97609	6.05584	6.94912	6.22155	0	0	0	0	0	0	0	12.4878	10.9086	11.3178	4.70295	7.66908	9.7766	5.36716	2.69732	3.10113	1.8763	6.5526	4.26878	1.21686	8.27293	5.42101	2.77561	1.96216	5.31704	7.40678	4.80555	4.791
TPM	Tprn	0	0	0	403.772	24.2326	0	0	29.2311	26.7809	36.8303	26.6626	49.7217	29.6496	25.5084	0	0	0	0	0	0	0	12.9873	14.8754	30.7198	24.9256	22.105	25.6054	22.4445	15.6444	26.8765	22.9847	23.8276	19.4467	13.3855	29.1986	32.526	30.5317	26.1621	21.2681	19.3716	24.5617	26.0083
TPM	Ssna1	0	0	0	0	0	0	0	30.3138	27.9983	26.9145	30.7999	29.9605	24.5536	25.5084	0	0	0	0	0	0	9.80907	36.4643	44.1302	49.3133	54.0839	47.819	50.7452	45.3769	18.3418	21.7079	25.3301	26.8061	27.9842	23.1203	23.3589	42.8259	37.1932	42.5135	31.9022	34.1852	38.9783	33.537
TPM	Anapc2	0	51.3959	0	14.9545	0	44.6313	0	43.8467	42.6061	64.6892	41.373	82.8695	58.3726	54.7497	43.0408	43.0408	43.0408	43.0408	49.1491	0	0	49.4515	65.9474	52.547	41.8562	50.5257	53.0729	45.8648	8.09195	18.0899	15.0104	30.9759	18.0237	17.6445	18.4924	30.3576	31.0868	33.3567	40.1732	33.0456	29.9012	45.8567
TPM	Lrrc26	0	0	0	0	0	0	0	0.541317	2.43463	3.77747	2.2985	7.96822	5.09602	1.86647	0	0	0	0	0	0	0	0	0	0	0	0	0	0	0	0	0	0	0	0	0	0	0	0	0	0	0	0
TPM	Grin1	0	0	0	0	0	0	0	0.541317	4.86926	6.13839	9.65369	25.4983	10.6553	5.5994	0	0	0	0	0	0	0	1.99804	0.99169	0.404207	1.88118	1.80449	1.39666	0.487923	0	1.03371	0.469075	0.595691	0	0	1.45993	1.0842	0	0	0	0	0	1.36886
TPM	Man1b1	0	46.2563	31.2412	0	0	0	0	25.9832	38.3454	42.0243	36.3163	59.2835	39.3784	29.2413	0	0	0	0	0	0	0	48.4525	78.8394	63.0564	60.1977	64.0594	65.1773	64.8938	39.3808	41.3484	28.1445	35.1458	38.8933	37.1142	36.4982	49.3312	50.5161	40.5513	34.8561	29.0574	22.4259	35.5903
TPM	Dpp7	112.116	0	0	0	0	0	0	3.78922	7.91255	12.749	5.51639	7.01203	6.94912	7.46586	0	0	0	0	0	0	0	6.49364	6.94183	10.1052	7.99501	7.66908	13.501	9.27054	4.85517	6.20226	4.22168	2.97845	2.37154	4.25901	6.32636	4.87891	6.66147	13.0811	5.90782	7.40678	4.2716	10.9508
TPM	Uap1l1	0	0	0	0	0	0	0	9.20239	6.69524	6.13839	7.35519	17.2113	8.80222	6.22155	0	0	0	0	0	0	0	2.99706	0.99169	4.04207	4.23265	1.80449	1.39666	3.41546	2.69732	2.58428	6.09798	2.97845	6.16601	3.04215	6.813	1.0842	1.66537	0	1.77235	2.27901	1.0679	1.36886
TPM	Sapcd2	0	0	0	0	0	0	0	5.95449	4.86926	7.55494	7.81489	9.88059	9.2655	16.7982	0	0	0	0	0	0	0	11.9883	13.3878	19.8062	33.3909	28.4207	27.002	12.1981	5.9341	5.16855	6.56705	8.93536	8.06325	2.43372	5.83972	4.3368	11.6576	4.57837	11.2249	9.68579	11.2129	4.791
TPM	Entpd2	0	30.8375	0	0	0	11.1578	0	4.33054	6.08658	5.19402	8.27459	6.6933	3.24292	11.1988	0	0	0	0	41.7767	0	0	1.99804	5.4543	4.85049	1.88118	2.25561	6.05218	5.85508	4.85517	3.61799	3.28353	6.5526	6.16601	3.65058	0.486643	5.96311	7.21659	8.5027	8.27095	10.2555	5.87345	3.42214
TPM	Npdc1	0	0	0	0	0	0	0	3.78922	12.7818	13.6933	5.51639	21.9923	10.192	6.22155	0	0	0	0	0	0	0	0	1.98338	2.82945	0.470295	0.902245	4.18997	1.46377	0	1.03371	0.469075	1.19138	0	0.60843	0	3.7947	3.88586	2.61621	3.54469	0.569753	3.2037	2.73771
TPM	Abca2	0	128.49	37.4895	0	0	98.5608	0	86.0694	76.6909	97.742	96.0772	105.499	86.6324	89.5903	51.111	51.111	51.111	51.111	181.852	295.091	129.97	55.4457	67.9308	102.264	110.99	104.66	117.785	82.947	32.9073	47.0338	35.1806	55.3993	51.2254	40.1564	39.9047	163.172	234.817	223.686	196.73	160.67	140.429	188.218
TPM	Paxx	0	0	0	0	0	0	0	0.541317	1.82597	0.944367	0.919399	3.82474	0.92655	0.622155	0	0	0	0	0	0	0	0	0	0	0	0	0.931104	0	0	0	0	0	0	0	0.486643	0	0	0	0	0	0	0
TPM	Clic3	0	0	0	0	0	0	0	0.541317	0	0	0.4597	0	0	0.622155	0	0	0	0	0	0	0	0	0	0.808415	0.470295	0.902245	0.465552	0	0	1.03371	1.8763	1.19138	0.948618	0	0.973286	0	0	3.92432	0	0.569753	0.53395	0
TPM	Ptgds	0	0	0	0	0	0	0	0	0	0	0	0.318729	0.463275	0	0	0	0	0	0	0	0	0	0	0	0	0	0	0	0	1.03371	0	0	0.474309	0.60843	0	0	0	0	1.18156	0	0	0
TPM	Lcn12	0	0	0	0	0	0	0	0	0	0	0	0.318729	0	0.622155	0	0	0	0	0	0	0	0	0	0	0	0	0	0	0	0	0	0	0	0	0	0	0	0	0	0	0	0
TPM	C8g	0	0	0	0	0	0	0	0	0	0	0	1.59364	0.463275	1.24431	0	0	0	0	0	0	0	0	0	0	0	0	0	0	0	0	0	0	0	0	0	0	0	0.654053	0	0	0	0
TPM	Fbxw5	0	51.3959	74.9789	0	0	226.876	0	54.673	48.084	59.9673	65.737	60.2397	46.7908	39.8179	104.912	104.912	104.912	104.912	0	0	0	81.4202	74.8726	71.5447	87.0045	78.0442	82.4027	55.6233	63.6567	49.1012	51.1292	43.4854	53.1226	55.9756	44.7712	85.6519	77.7171	80.4486	77.3924	103.125	81.1603	76.6559
TPM	Traf2	0	0	0	0	0	0	0	17.3221	18.2597	17.4708	22.5253	19.1237	18.0677	19.2868	0	0	0	0	0	14.4652	139.779	17.4829	14.3795	12.5304	17.8712	16.2404	16.7599	19.5169	9.71034	9.30339	13.6032	11.9138	14.2293	9.12645	10.2195	10.842	6.66147	8.5027	14.7695	12.5346	18.6882	15.0574
TPM	Edf1	44.8462	164.467	174.951	284.136	101.777	143.192	372.346	263.621	286.678	233.259	249.157	173.707	169.095	213.399	110.292	110.292	110.292	110.292	24.5746	0	39.2363	340.666	394.197	369.85	418.092	359.093	393.392	355.208	221.719	250.158	271.125	281.762	233.834	279.878	274.953	346.944	368.046	421.864	398.187	422.187	439.974	474.309
TPM	Mamdc4	0	0	0	0	0	0	0	1.62395	2.43463	2.8331	3.2179	4.14347	5.5593	4.35509	86.0817	86.0817	86.0817	86.0817	0	0	0	0.49951	0.495845	1.21262	3.29206	0.902245	0	0	0.539463	0.516855	0	0	0.948618	0	0	0.542101	0.555122	0	0.590782	0	0	1.36886
TPM	Phpt1	0	0	0	0	0	0	0	8.66107	6.08658	6.61057	11.0328	8.9244	6.94912	4.35509	0	0	0	0	0	0	0	2.99706	2.97507	4.04207	3.29206	7.66908	6.51773	3.90339	4.85517	8.26968	6.09798	1.19138	2.37154	2.43372	1.94657	4.87891	10.5473	4.57837	6.4986	2.84876	3.73765	13.0041
TPM	Ajm1	0	0	0	0	67.8512	0	0	3.78922	12.7818	7.08275	9.19399	5.73712	4.63275	4.35509	21.5204	21.5204	21.5204	21.5204	0	0	0	1.99804	1.98338	3.23366	3.76236	8.1202	6.98328	4.87923	2.15785	2.06742	3.7526	3.57415	1.89724	3.65058	6.32636	4.87891	3.33073	4.57837	2.36313	2.27901	0.53395	3.42214
TPM	Rabl6	3.73719	0	0	0	0	57.6488	72.5349	123.42	147.295	124.656	119.982	153.627	140.372	105.766	94.1518	94.1518	94.1518	94.1518	9.82982	222.765	105.447	159.843	128.424	158.449	178.242	171.427	172.254	149.792	66.8935	87.8654	81.6191	107.82	90.1187	93.6982	96.3553	89.4466	90.4849	88.9513	112.839	85.4629	98.7807	88.2912
TPM	Ccdc183	0	0	0	0	0	0	53.1923	3.78922	0	3.30529	0.4597	1.27491	3.7062	2.48862	0	0	0	0	0	0	0	0	0.99169	3.23366	4.70295	5.41347	3.25887	0.975847	0	3.61799	3.7526	14.2966	9.01187	6.0843	0.973286	0.542101	0.555122	3.27027	0	0	1.0679	0
TPM	Tmem141	0	0	0	0	0	39.0524	0	11.909	9.12987	10.8602	14.2507	10.1993	6.94912	14.9317	0	0	0	0	0	0	0	21.479	31.7341	37.1871	41.3859	36.5409	49.8141	25.372	16.1839	19.6405	24.861	29.1889	35.5732	41.3733	33.5784	14.6367	13.3229	24.854	37.2193	26.2086	33.6388	30.7993
TPM	Sohlh1	0	0	0	0	0	0	0	0	0	0	0	0	0	0	0	0	0	0	0	0	0	0	0	0	0	0	0	0	0	0	0	0	0	0	0	0	0	0	0	0	0	0.684428
TPM	Kcnt1	0	0	0	0	0	0	0	0	1.21732	0	0	0.318729	0	0.622155	0	0	0	0	0	0	0	0	0	0	0	0	0	0	0	0	0	0	0	0	0	0	0	0.654053	0	0	0	0.684428
TPM	Camsap1	48.5834	0	18.7447	0	0	0	0	55.2143	51.1273	58.0786	45.5103	66.933	63.0054	56.6161	10.7602	10.7602	10.7602	10.7602	0	75.2193	17.1659	60.9403	39.6676	53.7596	58.3165	47.819	48.883	63.43	29.131	27.9102	34.7116	36.9328	33.6759	30.4215	32.6051	30.8997	33.3073	27.4702	31.9022	35.3247	36.3086	26.0083
TPM	Ubac1	0	0	0	0	0	37.1928	0	41.6814	59.0398	44.8574	40.9133	41.7535	48.6439	40.4401	0	0	0	0	0	196.727	17.1659	59.4417	60.4931	75.1826	68.1927	69.0217	67.0395	60.0146	38.3019	38.2473	37.0569	50.6337	36.5218	49.8913	50.1242	40.6575	60.5083	40.5513	47.2626	47.2895	52.861	47.91
TPM	Nacc2	0	10.2792	0	149.545	0	11.1578	169.248	60.0862	69.387	45.3296	66.1967	43.0284	50.0337	39.1958	5.3801	5.3801	5.3801	5.3801	27.032	309.556	2.45227	50.9501	54.543	66.29	59.7274	46.4656	60.5218	52.6957	33.9862	29.4607	33.7734	27.4018	44.585	38.9395	42.8246	59.6311	77.7171	97.454	79.7556	73.4981	89.1696	93.0822
TPM	Qsox2	0	0	0	0	0	0	0	24.3593	23.7377	25.9701	28.0417	23.5859	26.8699	27.3748	0	0	0	0	0	0	0	39.9608	38.1801	34.7618	31.98	35.1876	37.2442	33.1788	28.5916	27.3933	30.4899	30.9759	33.6759	41.3733	31.6318	22.7682	17.7639	15.0432	14.1788	17.6623	14.9506	13.6886
TPM	Ccdc187	0	0	0	0	0	0	0	0	0.608658	0	0	0.956186	0.463275	0	0	0	0	0	0	0	0	0	0	0	0	0	0	0	0	0	0	0	0	0	0	0	0	0	0	0	0	0
TPM	Gpsm1	0	0	0	0	0	0	0	0.541317	1.21732	6.13839	2.2985	4.78093	3.7062	1.86647	0	0	0	0	0	0	0	5.49462	2.47923	0.404207	1.88118	2.70673	0.931104	0.487923	5.39463	5.68541	1.40723	2.97845	2.37154	3.65058	0	2.7105	6.10634	6.54053	4.13547	1.13951	4.2716	9.58199
TPM	Dnlz	0	0	0	0	0	0	0	1.62395	3.04329	3.30529	1.8388	5.73712	3.24292	1.24431	0	0	0	0	0	0	0	1.49853	0.495845	1.61683	0	0.902245	2.32776	0	0	0.516855	0	1.78707	0	1.82529	0.486643	0	0	0	0	0.569753	0.53395	0
TPM	Card9	11.2116	0	0	0	0	0	0	1.08263	1.82597	0	0.4597	0.318729	0.463275	0	0	0	0	0	29.4895	0	0	2.49755	0.495845	0	0	2.25561	2.79331	1.46377	0	0	0	0.595691	0	1.21686	0.973286	0	0	0	0	0	0	0.684428
TPM	Snapc4	0	313.515	0	0	0	61.3681	0	33.5617	46.8667	36.8303	39.0745	45.5782	50.0337	47.2838	220.584	220.584	220.584	220.584	147.447	133.08	14.7136	58.9422	75.8643	56.589	54.0839	53.2325	46.5552	47.3286	17.2628	25.3259	28.6136	40.507	39.3676	29.8131	42.8246	31.9839	34.4176	30.0865	38.9916	26.7784	37.3765	45.8567
TPM	Entr1	0	0	0	0	0	0	0	12.4503	9.12987	11.8046	7.81489	19.4424	17.1412	6.22155	0	0	0	0	0	0	0	9.4907	8.42937	10.5094	6.11383	16.2404	6.98328	6.83093	2.15785	4.6517	6.56705	2.97845	4.74309	5.47587	7.29965	3.2526	6.10634	6.54053	6.4986	2.84876	6.40739	6.84428
TPM	Pmpca	0	10.2792	0	7.47725	82.3907	104.14	116.056	61.1688	65.7351	69.8832	63.4385	88.6066	70.4178	67.8149	26.9005	26.9005	26.9005	26.9005	31.9469	0	0	63.4378	88.2604	98.6266	81.361	95.1868	91.7138	97.0968	46.9333	32.5619	60.0416	54.2079	64.9803	48.066	46.2311	65.0521	81.603	87.6432	96.8882	74.6376	77.4227	90.3445
TPM	Inpp5e	0	0	0	0	0	0	0	4.87185	5.47792	8.97149	1.8388	17.5301	13.8982	3.73293	201.754	201.754	201.754	201.754	0	0	0	1.99804	3.47092	3.23366	1.88118	4.0601	0.931104	0.487923	1.61839	0	1.8763	0	0.474309	0	0.973286	1.0842	3.88586	1.96216	1.18156	2.27901	1.60185	2.73771
TPM	Sec16a	227.968	15.4188	0	0	101.777	193.402	222.44	109.887	118.08	130.795	102.513	171.476	170.022	112.61	618.712	618.712	618.712	618.712	216.256	46.2888	2.45227	117.884	110.078	106.307	97.8213	116.39	99.1626	119.053	70.1302	62.5395	69.4231	81.6097	66.4032	74.2285	77.3763	68.3047	74.9415	65.4053	78.574	90.0209	66.7437	70.4961
TPM	Notch1	112.116	185.025	24.993	0	0	74.3855	0	71.4539	57.8225	79.3269	78.6086	93.3875	92.655	79.0137	107.602	107.602	107.602	107.602	117.958	72.3262	66.2112	28.9716	29.2549	40.825	37.6236	46.0145	28.8642	31.715	25.3548	34.6293	31.8971	44.6768	45.5336	39.548	34.065	37.4049	54.402	63.4432	58.4874	66.0913	68.3455	65.0207
TPM	Egfl7	0	0	0	0	0	0	0	0.541317	3.04329	0.944367	0.919399	1.59364	1.38982	0	0	0	0	0	0	0	0	2.99706	1.98338	3.63787	2.82177	2.25561	0.931104	4.39131	0.539463	2.06742	0.469075	2.38276	0.948618	6.69273	1.45993	1.0842	0.555122	0	0	1.13951	0	0.684428
TPM	Agpat2	0	0	0	0	0	0	0	16.2395	13.9991	18.8873	17.4686	23.9046	16.2146	8.08802	32.2806	32.2806	32.2806	32.2806	0	0	0	19.9804	16.3629	24.6567	25.3959	27.0673	28.8642	24.8841	9.17088	6.71912	11.2578	7.74398	10.9091	6.69273	4.86643	7.04731	10.5473	3.92432	9.45251	14.8136	8.54319	4.791
TPM	Dipk1b	0	0	0	0	0	33.4735	0	1.08263	4.26061	6.13839	0.919399	10.518	5.5593	4.97724	0	0	0	0	0	0	0	4.9951	1.48754	2.82945	2.35147	1.80449	2.79331	2.92754	2.69732	1.55057	0.93815	5.95691	1.89724	4.25901	1.94657	0.542101	1.11024	0	0	2.84876	0.53395	1.36886
TPM	Abo	0	0	0	0	0	0	0	7.03712	1.82597	4.24965	2.2985	1.59364	2.77965	1.86647	0	0	0	0	0	0	0	4.9951	1.48754	4.04207	3.76236	3.60898	1.39666	4.87923	1.61839	2.58428	2.34538	4.16984	0.948618	3.65058	0.973286	1.6263	3.88586	1.96216	2.95391	0	1.60185	1.36886
TPM	Adamtsl2	0	0	0	0	0	0	0	0	1.21732	0	0	0	0.463275	0	0	0	0	0	0	0	0	0	0	0	0	0	0	0	0	0	0.93815	0	0	0	0	0.542101	1.66537	1.96216	0	0	0	0
TPM	Fam163b	0	0	0	0	0	0	0	0	0.608658	0	0	0	0.463275	0.622155	0	0	0	0	0	0	0	0	0	0	0	0	0	0	0	0	0	0	0	0	0	0	0	0	0	0	0	0
TPM	Dbh	0	0	0	0	0	0	0	0	0.608658	0	0	0	0	0	0	0	0	0	0	0	0	0	0	0	0	0	0	0	0	0	0	0	0	0	0	0	0	0	0	0	0	0
TPM	Sardh	0	0	0	0	0	0	0	1.08263	0	1.88873	0.919399	5.73712	3.7062	3.73293	0	0	0	0	0	0	0	0.49951	0	0.808415	0	0.451122	0.465552	0	1.07893	1.55057	2.34538	2.38276	1.42293	0	0	0	0	0	0	0	0	0
TPM	Vav2	194.334	0	62.4824	157.022	222.94	241.753	285.304	273.365	246.506	259.229	279.038	177.851	197.818	233.308	185.614	185.614	185.614	185.614	73.7237	8.67915	0	126.376	119.499	156.428	157.549	146.164	163.874	163.942	67.4329	59.9552	64.7324	58.9734	68.7748	67.5357	71.0499	378.928	306.983	287.129	279.44	250.121	254.694	299.779
TPM	Brd3os	0	0	0	0	0	0	0	0.541317	0.608658	3.30529	0.919399	1.27491	1.38982	2.48862	0	0	0	0	0	0	0	1.49853	2.97507	1.21262	2.82177	0.902245	0.931104	0.487923	0.539463	0	0.469075	0	0.474309	0.60843	0	0.542101	1.11024	0.654053	1.18156	0.569753	0	2.05328
TPM	Brd3	485.834	205.584	0	22.4318	0	215.718	120.892	109.887	127.21	136.933	122.28	144.065	125.547	136.874	250.175	250.175	250.175	250.175	78.6386	115.722	78.4725	284.721	242.964	249.8	243.142	238.193	219.741	255.184	85.7747	79.0788	83.4954	91.1407	78.261	105.867	78.3495	143.115	142.666	133.427	125.246	145.857	139.895	117.037
TPM	Wdr5	119.59	0	0	0	0	7.43855	0	21.1114	25.5636	25.0257	16.5492	39.8411	29.1863	26.1305	0	0	0	0	0	0	4.90453	15.4848	17.8504	19.8062	20.693	24.3606	35.382	23.9082	13.4866	14.9888	13.1341	9.53105	20.8696	15.8192	18.9791	11.3841	7.77171	6.54053	8.27095	21.6506	14.9506	20.5328
TPM	Rxra	0	0	56.2342	0	0	0	0	67.1233	48.6926	63.2726	69.8743	54.8213	47.7173	62.8377	2.69005	2.69005	2.69005	2.69005	0	0	0	43.4574	44.1302	59.8227	59.7274	72.1796	59.5907	56.5991	38.3019	51.6855	43.624	23.8276	27.0356	27.9878	35.5249	30.8997	36.0829	36.627	35.4469	35.3247	41.1141	31.4837
TPM	Col5a1	246.654	0	0	0	0	0	0	0	0.608658	0	0	0.318729	0.92655	0	0	0	0	0	0	0	0	0	0	0.404207	0	0	0	0	0	0.516855	0	0	0	0	0	0	0	0	0	0	0	0
TPM	Olfm1	0	0	0	0	0	0	0	0.541317	1.21732	0	0.919399	0	0	0	0	0	0	0	0	0	0	0	0	0	0	0	0	0	3.23678	8.78654	1.8763	2.97845	10.9091	5.47587	5.35307	3.2526	5.55122	2.61621	6.4986	3.98827	6.94134	3.42214
TPM	Ppp1r26	0	0	0	0	0	0	0	5.95449	7.30389	8.49931	10.1134	8.60567	10.192	8.71017	0	0	0	0	0	0	0	0.999021	2.47923	5.2547	5.17324	2.70673	4.65552	2.92754	3.23678	5.16855	8.91243	2.97845	2.84585	7.90959	1.45993	2.1684	5.55122	2.61621	2.95391	1.70926	5.87345	1.36886
TPM	Mrps2	52.3206	0	0	0	184.167	0	0	21.1114	23.129	22.1926	25.2835	30.598	22.2372	16.7982	0	0	0	0	0	0	0	41.9589	37.6842	52.1428	48.9106	41.5033	37.2442	40.9856	18.3418	22.2248	27.2064	26.2104	27.0356	21.9035	17.0325	21.1419	31.642	27.4702	30.7207	27.9179	35.7746	18.4796
TPM	Gbgt1	0	0	0	0	0	0	0	0	0	0	0	0	0.92655	0	0	0	0	0	0	0	0	0	0.99169	0	0.470295	0	0	0	0	1.03371	0	0	0	0	0	0.542101	0.555122	0.654053	0	0.569753	0.53395	0
TPM	Ralgds	0	92.5126	0	0	0	130.175	0	51.4251	51.7359	57.1342	51.4863	64.7019	50.9602	55.3718	104.912	104.912	104.912	104.912	0	0	0	78.4231	60.4931	70.3321	68.1927	76.6908	68.9017	58.0629	37.7624	49.1012	30.4899	35.7415	37.9447	35.8974	29.1986	41.1996	74.3864	43.8216	57.3058	52.987	40.0462	61.5985
TPM	Gtf3c5	291.501	164.467	0	351.431	0	213.858	0	34.103	34.0848	23.6092	25.7432	34.104	34.2823	34.2185	0	0	0	0	0	0	0	57.4437	52.0637	56.9933	47.4997	55.9392	57.2629	64.8938	18.3418	34.6293	26.7373	28.5932	32.253	34.0721	28.2253	24.9366	30.5317	45.1297	37.81	29.6271	31.503	34.9058
TPM	Tsc1	0	0	18.7447	0	0	0	0	60.0862	55.3879	63.7448	57.9221	58.3273	71.3443	66.5706	185.614	185.614	185.614	185.614	0	0	0	68.4329	62.4765	65.8858	56.4353	53.6836	43.7619	74.1644	52.8674	40.3147	35.1806	39.3156	35.5732	31.6384	38.9314	37.4049	37.7483	46.4378	54.3519	47.2895	35.7746	39.6968
TPM	Spaca9	0	0	0	0	0	0	0	0	0.608658	1.41655	0	0.318729	1.38982	0.622155	0	0	0	0	0	0	0	0.49951	1.48754	1.21262	0.470295	2.70673	1.86221	1.46377	0.539463	0	0.93815	0	0	0	0	2.7105	1.11024	2.61621	1.18156	1.13951	1.60185	2.73771
TPM	Ak8	0	0	0	0	0	0	0	0	0.608658	0	0	0.318729	0	0.622155	0	0	0	0	0	0	0	0.999021	0	0.808415	0	0.902245	0.931104	0.487923	0	1.03371	0.469075	0	0.474309	1.82529	0	0.542101	0	0	1.18156	0	0	0
TPM	Gtf3c4	0	0	168.703	0	9.69302	74.3855	120.892	74.7018	82.7775	80.7434	69.4146	60.2397	71.8076	70.9257	40.3508	40.3508	40.3508	40.3508	12.2873	0	0	111.391	130.903	108.328	107.697	111.427	95.9037	117.102	37.223	43.4158	36.1188	31.5716	35.5732	49.2828	47.2044	54.2101	54.402	60.827	67.3491	74.6376	69.9474	54.7542
TPM	Ddx31	0	0	62.4824	0	0	0	0	9.20239	15.8251	11.8046	17.0089	18.4863	11.5819	11.8209	0	0	0	0	0	0	0	16.4838	15.867	13.3388	24.9256	25.714	20.9498	14.1498	5.9341	7.23597	7.97428	8.93536	9.96049	12.1686	4.86643	10.2999	14.9883	9.15675	15.3603	7.97654	12.2808	6.84428
TPM	Cfap77	0	0	0	0	0	0	0	0	0	0	0	0.318729	0.463275	0	0	0	0	0	0	0	0	0	0	0	0	0	0	0	0	0	0	0	0	0	0	0	0	0	0	0	0	0
TPM	Ttf1	0	0	0	0	0	0	48.3566	14.0742	17.6511	19.3595	11.0328	45.8969	22.7005	18.6647	139.883	139.883	139.883	139.883	0	0	0	17.4829	12.892	12.5304	11.2871	15.7893	6.51773	11.2222	4.31571	5.68541	5.6289	2.97845	4.26878	4.86744	4.86643	5.96311	3.88586	3.27027	2.36313	5.69753	8.00924	2.73771
TPM	Setx	231.706	452.284	487.363	231.795	518.577	143.192	531.923	177.552	177.728	206.816	156.298	266.138	250.168	208.422	231.344	231.344	231.344	231.344	76.1811	164.904	107.9	178.325	168.091	167.342	165.544	141.652	184.359	165.894	96.0245	86.8317	92.4078	111.99	83.9527	85.7887	95.382	104.625	96.0361	102.686	90.9804	83.1839	97.1788	97.8732
TPM	Ntng2	0	0	0	0	0	0	0	0	0	0	0	0.318729	0	0	0	0	0	0	0	0	0	0	0	0	0	0.902245	0	0	0	0.516855	0.469075	0	0	0	0	0	0	0	0	0	0	0
TPM	Med27	89.6925	0	124.965	314.045	0	14.8771	0	16.7808	9.73853	12.2768	9.19399	10.1993	10.192	11.8209	83.3916	83.3916	83.3916	83.3916	0	0	4.90453	20.4799	18.3463	25.0609	22.5741	22.5561	16.2943	22.9324	9.17088	10.3371	9.85058	13.7009	9.48618	10.3433	17.5192	15.1788	13.3229	6.54053	11.8156	9.68579	8.54319	13.0041
TPM	Rapgef1	0	210.723	174.951	0	232.633	78.1048	111.22	121.255	113.21	119.935	108.029	130.36	126.474	118.832	215.204	215.204	215.204	215.204	41.7767	130.187	44.1408	139.363	136.853	130.963	160.841	146.615	157.822	124.908	65.2751	64.6069	63.3251	61.9519	69.2491	76.0538	90.5156	73.7257	68.28	69.3297	82.7095	65.5215	64.0739	49.2788
TPM	Trub2	93.4297	0	0	0	0	0	0	17.8635	15.8251	16.0542	12.8716	18.805	13.8982	13.6874	0	0	0	0	0	0	41.6885	26.4741	24.7923	20.6146	18.8118	20.7516	20.9498	20.0049	9.71034	7.75283	9.3815	7.74398	12.332	13.9939	11.1928	14.0946	11.1024	11.773	12.4064	19.3716	19.2222	12.3197
TPM	Coq4	0	0	293.667	0	0	0	0	0.541317	6.69524	2.8331	3.2179	8.28695	3.7062	1.24431	0	0	0	0	0	0	17.1659	10.9892	6.94183	4.04207	7.52471	5.86459	7.91439	6.343	2.15785	1.03371	3.7526	1.19138	1.42293	3.04215	3.4065	5.42101	6.66147	9.8108	5.31704	10.8253	14.4166	4.791
TPM	Slc27a4	0	0	0	0	0	0	0	22.194	24.3463	22.1926	25.2835	25.1796	21.3106	14.9317	16.1403	16.1403	16.1403	16.1403	51.6066	0	0	67.4339	63.964	75.5868	78.0689	65.4128	87.0583	65.8697	18.8812	12.4045	21.5775	20.8492	19.4467	27.3794	26.2787	48.7891	60.5083	48.4	63.2137	63.2425	58.2005	60.2297
TPM	Urm1	3.73719	92.5126	0	0	0	9.29819	0	7.57844	9.73853	8.02712	9.65369	14.9802	10.6553	6.22155	0	0	0	0	0	17.3583	0	14.9853	24.7923	19.8062	19.2821	23.4584	25.6054	17.0773	1.61839	6.20226	9.85058	8.93536	9.01187	9.73488	8.75958	10.2999	8.88196	13.0811	26.5852	17.0926	14.9506	15.0574
TPM	Cercam	0	0	0	0	0	0	0	0	0.608658	0.472184	1.3791	0.318729	0	0	0	0	0	0	0	0	0	2.99706	2.47923	2.82945	0.940589	2.25561	2.32776	1.46377	1.07893	1.03371	0.469075	0.595691	0.474309	0	0.486643	0	1.11024	0	0	0	0	0.684428
TPM	Odf2	93.4297	221.002	243.681	0	24.2326	172.946	169.248	136.412	158.86	139.294	164.572	158.727	181.604	165.493	107.602	107.602	107.602	107.602	444.799	101.257	438.956	280.725	355.521	286.987	332.969	375.334	330.542	332.764	139.182	158.158	218.12	237.681	229.565	174.011	153.293	138.778	206.505	195.562	193.776	222.203	186.348	180.005
TPM	Gle1	0	215.863	0	29.909	4.84651	0	135.398	23.2766	38.9541	30.2198	33.0984	36.6538	29.1863	32.9742	59.1811	59.1811	59.1811	59.1811	12.2873	89.6845	0	45.955	50.0804	53.7596	50.7918	54.1347	53.0729	54.1595	14.5655	19.1236	19.2321	19.6578	23.7154	19.4698	18.0058	26.0208	30.5317	26.8162	20.0866	37.0339	30.4351	30.1148
TPM	Sptan1	1670.52	1865.67	3536.51	1031.86	1032.31	1982.37	2504.87	1619.62	1470.52	1418.91	1428.29	1175.47	1617.29	1600.81	919.998	919.998	919.998	919.998	1499.05	1591.18	846.032	1236.29	1196.97	1104.29	1237.34	1226.15	1272.82	1216.39	1490.54	1524.21	1520.27	1570.84	1436.21	1339.15	1244.35	1252.79	1238.48	1393.79	1299.13	1179.39	1062.56	1214.86
TPM	Set	990.354	765.799	424.881	486.021	557.349	888.907	48.3566	556.474	597.702	553.399	527.735	515.703	504.97	586.07	215.204	215.204	215.204	215.204	452.172	457.102	662.112	1104.42	1089.87	1114.8	1207.25	1162.99	1038.65	1094.9	502.78	511.687	628.561	630.241	610.91	565.232	581.539	485.722	572.331	551.367	627.41	758.341	673.31	613.932
TPM	Pkn3	0	0	0	0	0	0	0	9.20239	4.86926	6.13839	7.81489	12.7491	7.87567	5.5994	0	0	0	0	9.82982	0	0	2.49755	7.43768	6.87153	11.2871	8.57133	12.1044	9.75847	6.47356	12.9214	13.6032	13.1052	9.48618	9.73488	10.2195	4.87891	4.44098	4.57837	4.13547	9.11604	8.54319	6.15985
TPM	Zdhhc12	0	0	0	0	0	0	0	11.909	7.30389	14.1655	14.7104	18.1675	12.0451	11.8209	0	0	0	0	0	0	0	25.9745	11.9003	10.1052	21.6335	16.6915	14.4321	23.4203	4.85517	7.75283	3.28353	9.53105	5.69171	7.30116	13.626	17.3472	16.0985	13.7351	15.3603	22.2203	25.0956	18.4796
TPM	Zer1	0	0	0	0	0	0	154.741	81.7389	60.2571	50.9958	50.1072	49.0842	41.2315	38.5736	0	0	0	0	29.4895	0	0	116.885	86.277	90.1383	65.3709	86.1644	77.2817	82.947	65.2751	60.4721	58.6344	48.251	48.3795	43.807	44.2845	89.4466	108.249	107.265	99.8421	76.9166	65.6758	102.664
TPM	Tbc1d13	0	0	0	0	0	0	0	9.20239	15.8251	18.4152	13.791	36.0163	22.2372	8.71017	0	0	0	0	0	0	0	18.4819	16.8587	12.9346	16.4603	18.496	26.5365	14.1498	8.63141	9.82025	7.97428	8.33967	5.2174	7.30116	9.24622	13.5525	12.2127	10.4649	15.9511	9.68579	16.0185	21.9017
TPM	Endog	0	0	0	0	0	0	0	18.4048	9.73853	8.02712	10.5731	10.1993	6.02257	6.84371	0	0	0	0	0	0	0	25.475	17.3546	15.3599	10.3465	15.3382	19.5532	12.1981	8.09195	9.82025	11.7269	8.33967	9.96049	7.90959	7.78629	13.5525	30.5317	24.2	17.7235	19.9413	20.824	15.7418
TPM	Spout1	0	0	0	0	116.316	0	0	15.1569	18.2597	22.6648	17.4686	26.7732	25.4801	14.9317	0	0	0	0	0	0	0	25.9745	30.2465	23.0398	20.2227	22.5561	27.002	25.8599	7.01302	8.78654	7.97428	10.1267	14.2293	9.73488	13.626	10.842	18.319	13.0811	20.6774	8.54629	14.4166	12.3197
TPM	Kyat1	0	0	0	0	0	0	0	5.95449	6.69524	6.61057	6.89549	12.1117	12.9717	8.08802	0	0	0	0	0	0	0	4.49559	1.98338	1.61683	3.29206	2.70673	3.25887	1.95169	3.23678	8.78654	2.34538	4.16984	1.89724	5.47587	2.91986	4.3368	2.22049	3.92432	2.95391	1.13951	1.0679	1.36886
TPM	Lrrc8a	145.75	313.515	831.016	1151.5	639.739	589.505	67.6992	584.081	544.749	498.626	584.278	376.419	422.043	507.679	201.754	201.754	201.754	201.754	68.8087	329.808	215.799	377.63	305.441	299.518	393.637	312.628	304.937	319.102	412.15	449.664	235.476	271.635	285.06	491.612	569.372	785.504	485.177	420.556	457.856	422.187	465.604	496.895
TPM	Dolk	0	0	0	0	276.251	46.491	261.126	24.3593	15.2164	15.1099	22.0656	14.9802	18.9943	21.7754	0	0	0	0	0	0	0	45.955	53.5513	46.4839	34.3315	49.1723	33.9853	40.0097	12.9471	18.6068	16.8867	16.6793	17.5494	19.4698	23.3589	33.0681	38.3034	30.0865	40.764	36.4642	32.5709	41.0657
TPM	Nup188	130.802	231.282	0	0	0	109.719	0	228.436	188.684	203.983	203.187	179.444	207.084	200.334	75.3215	75.3215	75.3215	75.3215	255.575	630.685	527.237	253.751	255.36	230.802	272.301	255.335	245.812	266.406	101.419	105.955	105.542	127.478	140.395	141.156	164.485	136.067	159.875	133.427	141.788	186.879	172.466	140.308
TPM	Sh3glb2	74.7437	10.2792	81.2272	0	33.9256	53.9295	0	124.503	101.646	120.407	114.925	91.4751	108.406	102.033	67.2513	67.2513	67.2513	67.2513	0	0	115.257	155.847	160.654	134.197	156.608	161.051	161.081	146.377	57.7226	64.09	66.1396	51.8251	65.4546	76.0538	63.7502	99.2044	93.8157	119.038	93.9343	97.4277	89.7035	91.0289
TPM	Miga2	0	0	0	0	0	48.3506	261.126	34.103	27.3896	25.9701	25.2835	33.7852	35.2089	24.8862	0	0	0	0	0	14.4652	161.85	54.4466	44.6261	40.825	50.3215	48.2701	52.1418	51.232	19.9601	26.8765	11.7269	16.0837	13.755	24.3372	29.1986	35.2365	39.9688	32.0486	14.7695	33.6154	29.3672	27.3771
TPM	Dolpp1	0	0	0	0	0	0	0	30.8551	26.7809	25.0257	27.582	23.9046	23.627	21.7754	0	0	0	0	0	0	0	27.9726	32.7258	23.8482	23.0444	25.2629	30.2609	25.8599	18.3418	14.9888	12.196	10.7224	13.2806	18.2529	18.0058	28.7313	24.4254	28.1243	24.8128	31.9061	32.5709	28.0615
TPM	Crat	392.405	277.538	0	545.839	242.326	27.8946	183.755	42.2227	45.0407	44.3853	34.0178	41.116	37.062	47.2838	252.865	252.865	252.865	252.865	95.8408	0	98.0907	61.9393	53.0554	51.3343	48.4403	43.7589	57.2629	40.9856	69.5908	56.3372	48.7838	35.7415	47.9052	62.0599	41.3647	93.7834	93.8157	109.227	103.978	113.951	101.984	88.9756
TPM	Ptpa	0	0	0	0	72.6977	22.3157	0	66.0407	65.7351	62.8004	69.8743	68.2079	63.4686	58.4826	0	0	0	0	63.8938	0	12.2613	96.4055	87.2687	91.7551	96.8807	95.638	103.353	85.3866	46.3938	51.6855	47.8457	42.8897	59.2886	49.8913	43.7979	67.2205	86.0439	75.8702	83.3002	84.3234	80.6264	65.0207
TPM	Ier5l	115.853	35.9771	0	0	0	18.5964	29.014	181.883	131.47	126.545	182.041	84.1444	89.412	129.408	0	0	0	0	108.128	0	22.0704	157.346	129.416	139.856	153.786	138.043	120.112	130.276	76.0643	88.8991	69.8922	81.6097	69.7234	83.3549	58.8838	125.225	170.978	164.821	186.687	208.529	150.04	119.09
TPM	Ntmt1	0	0	0	0	0	0	0	55.7557	36.5195	42.0243	48.7281	35.0602	38.9151	37.3293	134.503	134.503	134.503	134.503	31.9469	0	2.45227	69.9315	50.0804	58.2059	63.4898	51.428	49.3485	56.1112	39.3808	34.1124	41.7477	44.0811	27.5099	38.9395	26.2787	30.8997	46.0751	54.2864	53.7612	60.9635	51.2592	48.5944
TPM	Asb6	0	0	0	0	87.2372	0	0	12.9916	12.1732	16.9986	12.8716	18.1675	12.5084	13.0653	0	0	0	0	41.7767	0	0	21.9785	19.338	18.1893	15.5197	15.3382	14.8977	12.1981	5.39463	8.78654	6.09798	6.5526	13.755	10.9517	15.0859	17.3472	23.3151	11.1189	24.2221	15.9531	18.6882	15.0574
TPM	Prrx2	0	0	0	0	0	0	0	2.16527	1.21732	0.472184	0.919399	0.956186	0.463275	1.86647	0	0	0	0	0	0	0	0	0	0.404207	0	0	0	0	1.07893	0	0	0	0	1.21686	0.973286	0	0	0.654053	0	0	0	0
TPM	Ptges	0	0	0	0	0	0	0	1.62395	1.82597	2.36092	2.7582	4.4622	3.24292	1.24431	0	0	0	0	0	0	0	0	0	0	4.70295	1.35337	0.931104	0.975847	0	0	0	0	0	0	0	3.7947	6.10634	3.92432	6.4986	3.98827	7.47529	0.684428
TPM	Tor1b	3.73719	0	0	0	0	0	0	10.285	22.5203	20.7761	11.9522	39.2036	26.4067	23.6419	0	0	0	0	2.45746	153.332	0	17.4829	32.7258	20.6146	15.0494	21.6539	23.2776	21.4686	18.8812	19.1236	12.196	17.8707	11.3834	14.6023	15.5726	19.5156	21.0946	9.15675	19.4958	12.5346	12.2808	9.58199
TPM	Tor1a	0	0	0	0	0	9.29819	24.1783	18.9461	19.4771	19.3595	20.6865	15.299	13.435	17.4203	0	0	0	0	0	0	4.90453	42.9579	56.0305	45.6754	38.0939	33.3831	42.3652	48.3044	20.4996	20.6742	21.1084	20.8492	19.4467	16.4276	31.1452	31.9839	31.642	40.5513	36.6285	24.4994	22.4259	31.4837
TPM	Usp20	0	0	0	0	0	5.57891	0	12.9916	11.5645	10.8602	11.9522	26.4545	18.9943	14.3096	0	0	0	0	0	0	0	21.9785	12.892	22.2314	12.2277	16.2404	14.8977	11.7102	12.4077	11.8877	7.5052	5.36122	8.53756	9.12645	9.24622	12.4683	8.32683	15.0432	14.7695	9.68579	8.00924	20.5328
TPM	Fnbp1	0	0	0	0	38.7721	0	19.3426	41.6814	36.5195	37.7747	30.7999	56.7337	48.6439	34.8407	0	0	0	0	0	0	0	29.4711	46.1136	57.8017	53.1433	56.8414	66.1084	34.6426	59.341	47.5507	33.7734	39.9113	36.9961	51.7166	46.2311	41.1996	39.9688	58.8648	59.0782	31.9061	54.4629	58.8608
TPM	Gpr107	0	200.444	0	0	96.9302	44.6313	0	47.0946	46.258	57.6064	44.1312	53.2277	48.6439	46.6616	252.865	252.865	252.865	252.865	63.8938	0	0	74.9266	70.41	83.2667	76.1877	69.0217	74.0228	73.6764	43.1571	38.7641	41.7477	27.4018	38.419	42.5901	36.4982	58.0048	56.0673	39.2432	40.1732	45.5802	44.8518	51.3321
TPM	Ncs1	0	0	0	0	0	0	0	4.33054	3.04329	3.30529	2.2985	4.4622	1.38982	2.48862	0	0	0	0	0	0	0	6.99315	5.4543	6.46732	6.58412	7.66908	10.7077	7.31885	5.9341	5.68541	2.81445	4.76553	4.26878	4.86744	5.35307	6.50521	6.10634	7.19459	5.90782	4.55802	3.2037	6.15985
TPM	Hmcn2	0	0	0	0	0	0	0	0	2.43463	0.944367	1.8388	1.91237	1.8531	3.11078	0	0	0	0	0	0	0	0.999021	1.48754	0	0.940589	1.35337	0.931104	1.46377	0.539463	0	0	1.19138	0	0	0.973286	0	0	0	0.590782	0	0	0
TPM	Ass1	0	0	0	0	0	0	0	24.9006	21.303	24.5536	29.4208	26.1357	20.3841	18.6647	0	0	0	0	0	0	0	53.9471	63.4682	49.3133	67.7224	40.1499	47.0208	58.0629	15.105	16.5394	14.5413	14.8923	12.8063	12.1686	18.4924	14.0946	6.10634	8.5027	8.86173	14.8136	13.3487	10.2664
TPM	Fubp3	287.763	179.886	18.7447	0	290.791	271.507	72.5349	153.734	172.25	153.932	159.056	141.197	156.124	160.516	0	0	0	0	68.8087	309.556	98.0907	188.315	143.795	140.26	163.663	161.051	164.34	154.672	110.051	98.2025	105.542	100.076	116.206	116.21	116.308	94.8676	89.3747	73.254	112.839	88.3116	97.7128	82.1314
TPM	Exosc2	0	0	6.24824	7.47725	0	0	0	24.9006	33.4762	33.9972	34.0178	30.598	39.3784	42.3066	32.2806	32.2806	32.2806	32.2806	0	72.3262	0	65.9354	82.3103	59.4185	88.8857	73.0818	99.1626	75.6281	17.8023	22.2248	35.6497	41.1027	51.6997	33.4637	40.878	23.8524	34.9727	26.8162	45.4902	50.708	34.7067	34.9058
TPM	Abl1	358.77	0	324.909	0	0	98.5608	203.098	93.6479	91.9073	102.464	81.3668	122.392	107.016	83.3688	190.994	190.994	190.994	190.994	78.6386	0	39.2363	162.341	152.72	144.706	140.148	147.968	145.252	121.981	67.4329	66.1575	72.7066	66.1217	81.1068	85.7887	78.3495	79.6888	82.1581	88.9513	108.704	83.1839	81.6943	84.8691
TPM	Qrfp	0	0	0	0	0	0	0	0	0.608658	0.472184	0	0.318729	0	0	0	0	0	0	0	0	0	0.49951	0	0	0	0	0	0	0	0	0	0	0	0	0	0	0	0	0	0	0	0
TPM	Fibcd1	0	0	0	0	0	0	0	2.70659	3.65195	0.944367	3.2179	2.86856	2.77965	1.86647	0	0	0	0	0	0	0	0.49951	0	0.808415	0	0	0	1.95169	1.07893	2.06742	0.93815	2.38276	0.948618	5.47587	3.4065	0	0	0.654053	0	2.27901	0.53395	0
TPM	Lamc3	0	0	0	0	0	0	0	0.541317	1.21732	0.472184	0.4597	0	0	0.622155	0	0	0	0	0	0	0	0.49951	0.495845	0	0	0	0	0	0.539463	0.516855	0	0	0	0	0	0	1.11024	0	0	0	1.0679	0
TPM	Aif1l	0	0	0	0	0	0	0	25.9832	24.955	17.943	27.582	17.8488	13.8982	24.8862	0	0	0	0	0	0	2.45227	45.4555	37.6842	31.124	43.2671	38.3454	34.9164	32.2029	22.6575	14.4719	17.3558	18.4664	17.0751	17.6445	14.5993	3.7947	7.77171	11.1189	12.4064	11.3951	8.00924	8.89756
TPM	Nup214	160.699	0	0	0	0	0	0	51.9664	46.8667	57.1342	53.3251	74.9012	66.7116	52.8832	0	0	0	0	61.4364	0	4.90453	51.9491	70.9058	57.8017	84.1827	74.4352	73.5572	78.0677	29.131	20.6742	32.3662	39.9113	37.9447	34.0721	37.4715	31.4418	32.7522	43.1675	40.1732	41.5919	38.4444	41.0657
TPM	Fam78a	0	0	0	0	0	0	0	2.16527	3.65195	1.88873	2.2985	10.8368	6.02257	5.5994	0	0	0	0	0	0	0	3.99608	1.48754	5.6589	1.88118	1.35337	1.39666	2.92754	0	1.55057	0.469075	0	0.948618	0.60843	0.973286	0.542101	0	0.654053	1.18156	0	1.60185	2.05328
TPM	Plpp7	0	0	0	0	0	0	0	0	0	0	0.4597	0.318729	0	0.622155	0	0	0	0	0	0	0	0	0	0.404207	1.41088	0	0	0	0	0	0	0	0	0	0	0	0	0	0	0	0	0
TPM	Prrc2b	426.039	344.353	587.335	1151.5	1546.04	773.61	522.251	773.001	614.136	676.167	759.883	558.094	722.245	729.788	782.805	782.805	782.805	782.805	228.543	636.471	407.076	892.126	840.953	903.404	862.52	853.073	829.614	757.745	811.892	806.294	790.391	749.379	755.574	657.713	582.998	429.886	456.866	472.227	466.718	448.395	355.076	357.956
TPM	Pomt1	78.4809	0	0	0	0	0	0	10.285	10.3472	6.61057	8.73429	15.6177	15.2881	11.8209	0	0	0	0	0	0	0	3.99608	3.47092	9.70098	14.1088	10.8269	6.98328	4.39131	3.23678	7.75283	7.5052	7.14829	2.84585	7.90959	6.32636	7.58941	11.6576	13.0811	14.1788	7.97654	9.61109	13.0041
TPM	Uck1	0	0	0	0	0	0	0	8.11976	7.30389	10.388	6.89549	14.0241	7.4124	11.8209	0	0	0	0	0	0	0	10.4897	19.8338	8.89256	12.2277	12.1803	13.501	12.1981	7.55249	6.71912	7.03613	4.16984	4.26878	4.86744	6.813	9.21571	11.1024	17.0054	14.1788	14.8136	5.3395	6.15985
TPM	Swi5	0	0	0	0	0	0	0	7.57844	11.5645	14.6377	4.597	34.4227	16.2146	11.1988	0	0	0	0	0	0	0	0	0	0	0	0	0	0	0	0	0	0	0	0	0	0	0	0	0	0	0	0
TPM	Golga2	108.378	452.284	0	0	344.102	120.876	203.098	81.1976	88.8641	119.935	84.125	157.452	138.056	85.8574	207.134	207.134	207.134	207.134	12.2873	46.2888	0	109.892	86.277	65.4816	65.8412	78.4953	84.7305	65.8697	76.6038	79.0788	51.1292	70.2915	63.5574	77.8791	80.2961	62.3416	63.8391	81.7567	60.8505	50.1382	70.4813	51.3321
TPM	Dnm1	11.2116	0	0	0	9.69302	141.333	449.716	76.3257	59.6485	83.1043	71.7131	43.0284	47.254	58.4826	0	0	0	0	90.9258	295.091	7.3568	55.9452	68.4266	54.1638	57.8462	70.8262	82.8683	63.43	60.9594	59.9552	60.5107	59.5691	45.5336	79.7044	50.6109	246.656	228.71	239.384	192.595	179.472	196.493	210.119
TPM	Ciz1	74.7437	0	0	0	0	33.4735	0	55.7557	62.0831	54.3011	51.946	76.1761	62.0788	55.3718	32.2806	32.2806	32.2806	32.2806	110.585	26.0374	4.90453	60.9403	69.4183	75.991	70.0739	78.9464	71.2295	60.0146	27.5126	26.8765	27.2064	22.0406	30.8301	23.7288	29.6852	47.7049	44.4098	38.5892	57.8966	52.4172	52.3271	41.7501
TPM	Lcn2	18.6859	0	0	0	0	0	0	0.541317	3.04329	2.8331	0.919399	4.78093	0	4.35509	0	0	0	0	0	0	0	0	0	0	0	0	0	0	0	0	0	0	0	0	0	0	0	0	0	0	0	0
TPM	Ptges2	44.8462	0	0	0	96.9302	27.8946	72.5349	90.4	80.9515	82.16	84.5847	56.0962	57.4461	65.9485	88.7717	88.7717	88.7717	88.7717	0	23.1444	0	104.897	104.127	102.264	116.633	96.9913	107.077	108.319	40.9992	48.0675	61.4488	49.4423	48.8538	37.1142	44.7712	56.3785	54.9571	66.0594	78.574	62.6728	66.2097	80.7625
TPM	Slc25a25	22.4231	0	62.4824	0	4.84651	0	0	47.0946	29.2156	52.8846	40.9133	27.0919	38.4518	42.3066	13.4503	13.4503	13.4503	13.4503	0	0	0	36.4643	33.2216	37.9955	40.9156	34.2853	37.2442	49.7682	40.9992	46.0001	25.7991	40.507	28.4585	49.2828	48.6643	36.8628	35.5278	43.1675	45.4902	28.4876	34.1728	38.328
TPM	Naif1	14.9487	0	0	0	0	0	0	8.11976	6.69524	5.6662	8.73429	8.9244	5.09602	6.84371	0	0	0	0	0	0	0	9.4907	8.42937	13.7431	8.4653	11.7292	8.84549	13.6619	10.7893	8.78654	7.5052	12.5095	13.755	8.51802	8.75958	3.2526	13.8781	7.84864	10.0433	9.68579	14.4166	10.2664
TPM	Fam102a	71.0065	5.13959	206.192	22.4318	484.651	159.929	0	93.6479	116.254	100.103	78.6086	103.587	97.2877	100.167	26.9005	26.9005	26.9005	26.9005	0	0	31.8795	180.823	128.424	100.243	122.277	107.367	122.906	106.367	52.8674	65.6406	36.5879	36.9328	46.008	52.325	66.6701	70.4731	77.162	77.8324	88.6173	60.3938	73.685	78.0248
TPM	Dpm2	0	30.8375	0	0	0	0	0	5.95449	4.86926	6.61057	6.43579	9.24313	4.63275	7.46586	0	0	0	0	0	0	0	7.49266	7.43768	6.46732	8.9356	8.57133	10.2421	6.343	5.9341	7.23597	7.97428	3.57415	5.69171	7.90959	10.2195	5.96311	6.66147	5.23243	6.4986	6.83703	6.94134	9.58199
TPM	Pip5kl1	0	0	0	0	0	0	0	1.62395	0.608658	0	0	0.637457	0.463275	1.24431	0	0	0	0	0	0	0	1.49853	0	0.808415	0	0	0.931104	0.487923	0.539463	0	0.469075	0	0.474309	0	0.486643	0.542101	0	0.654053	0.590782	0	0	0.684428
TPM	St6galnac4	269.077	0	93.7236	0	0	3.71928	0	17.3221	20.6944	23.6092	20.2268	20.3986	17.6044	14.3096	0	0	0	0	0	0	0	11.4887	7.43768	12.5304	11.7574	9.47357	6.05218	9.27054	9.17088	12.4045	8.44335	3.57415	6.64032	4.86744	5.35307	20.5998	22.2049	22.8919	33.0838	41.5919	24.5617	30.1148
TPM	St6galnac6	0	0	0	0	0	0	0	24.9006	18.8684	30.2198	19.3074	19.4424	19.4575	19.2868	0	0	0	0	0	0	0	33.4672	19.338	20.2104	26.3365	23.9095	14.8977	22.9324	18.8812	20.1574	18.763	18.4664	20.8696	24.3372	16.0592	36.8628	35.5278	33.3567	38.4008	24.4994	19.7561	34.9058
TPM	Ak1	0	0	0	0	0	0	0	23.818	24.955	14.1655	17.4686	9.88059	17.1412	21.1533	0	0	0	0	0	0	0	9.4907	8.42937	5.6589	6.11383	10.3758	7.44883	10.2464	9.71034	8.26968	6.56705	6.5526	4.74309	9.12645	8.75958	37.947	29.9766	35.3189	32.493	34.7549	42.716	30.7993
TPM	Eng	0	0	0	0	0	0	0	1.08263	0	0.472184	0.4597	0.956186	1.38982	0.622155	0	0	0	0	0	0	0	0	0	1.21262	0	0.451122	0	0.975847	1.61839	4.6517	10.3197	1.78707	0.948618	1.21686	1.94657	1.0842	3.88586	0	7.08938	1.13951	0	0.684428
TPM	Fpgs	224.231	0	0	0	489.498	187.823	4.83566	28.6898	20.0857	26.9145	28.5014	27.0919	25.9434	22.3976	94.1518	94.1518	94.1518	94.1518	105.671	49.1818	137.327	54.4466	59.0056	59.4185	58.7868	62.706	51.2107	54.6474	16.1839	17.5731	27.6754	26.2104	25.1384	34.6805	30.1719	41.7417	34.9727	28.7784	43.1271	38.7432	37.3765	27.3771
TPM	Cdk9	0	77.0939	0	0	0	70.6663	91.8775	104.474	71.8216	71.2997	85.9638	72.3514	62.5421	87.1017	0	0	0	0	0	69.4332	26.9749	129.373	119.003	126.921	135.445	112.781	111.733	131.251	45.8544	53.2361	33.3043	41.6984	45.0593	41.9817	51.5842	82.9414	96.5913	83.7188	97.479	74.6376	85.4319	76.6559
TPM	Sh2d3c	0	0	0	0	0	0	0	2.16527	0	1.88873	0	3.82474	0.92655	0.622155	0	0	0	0	0	0	0	0	0.495845	0	0	0.902245	0.931104	0	0	0	0	0	0	0	0	0.542101	0	0	1.18156	0	0	0
TPM	Tor2a	0	0	0	0	0	0	0	6.49581	7.30389	9.91586	5.05669	12.1117	9.72877	3.73293	0	0	0	0	0	0	0	3.99608	3.47092	1.21262	5.17324	5.86459	2.32776	3.90339	1.07893	1.55057	1.8763	5.95691	4.26878	1.21686	1.94657	2.7105	7.21659	2.61621	2.95391	4.55802	4.2716	8.21314
TPM	Cfap157	0	0	0	0	0	0	0	0	0	0.472184	0.4597	2.86856	1.38982	1.24431	0	0	0	0	0	0	0	0	0.99169	1.61683	1.41088	0.451122	0.465552	0.975847	0.539463	0	0.93815	0	0.474309	0	0	0.542101	0	0	0	2.27901	0	0.684428
TPM	Stxbp1	156.962	46.2563	62.4824	381.34	0	9.29819	0	74.1604	88.2554	69.411	81.3668	57.6899	67.1748	73.4143	8.07016	8.07016	8.07016	8.07016	0	0	0	71.9295	72.3934	68.3111	77.5986	58.1948	54.9352	58.0629	65.8145	60.4721	54.4127	61.9519	65.4546	55.3671	39.4181	61.7995	60.5083	59.5189	61.4413	78.0561	60.8703	72.5494
TPM	Niban2	153.225	221.002	218.688	186.931	1163.16	524.418	507.744	611.688	625.092	577.953	689.549	458.332	454.936	562.428	45.7309	45.7309	45.7309	45.7309	140.075	162.011	100.543	635.377	590.551	639.456	765.64	651.421	704.846	628.445	380.322	449.147	351.806	399.113	400.791	408.865	400.507	601.732	662.261	625.275	605.551	579.438	583.073	525.641
TPM	Lrsam1	0	0	0	0	0	52.0699	0	16.7808	20.6944	21.2483	24.8238	25.4983	35.2089	24.2641	13.4503	13.4503	13.4503	13.4503	0	0	0	15.9843	20.8255	22.2314	21.6335	23.0072	24.2087	23.9082	15.105	17.5731	12.665	14.8923	12.332	15.2108	11.1928	47.1628	24.9805	25.5081	41.3547	27.9179	22.9598	30.7993
TPM	Rpl12	29.8975	46.2563	312.412	7.47725	203.553	44.6313	154.741	197.581	269.027	223.343	214.68	401.598	230.248	210.288	29.5906	29.5906	29.5906	29.5906	19.6596	0	122.613	237.767	253.873	251.821	221.038	240.448	229.052	205.416	201.22	172.113	239.697	209.088	172.174	163.668	135.773	209.251	221.494	235.459	229.223	218.785	240.811	217.648
TPM	Slc2a8	0	0	0	0	0	0	0	5.41317	7.30389	5.6662	7.81489	8.28695	8.33895	9.95448	0	0	0	0	0	0	0	22.478	16.8587	18.1893	21.1633	15.3382	21.881	31.2271	5.9341	2.58428	2.81445	2.97845	6.64032	4.86744	3.89314	4.3368	12.2127	10.4649	7.08938	16.5228	12.2808	8.89756
TPM	Garnl3	0	0	0	0	0	7.43855	348.168	9.74371	3.65195	9.91586	8.27459	8.60567	8.33895	6.84371	0	0	0	0	0	0	0	16.4838	9.9169	8.08415	3.76236	9.47357	9.7766	7.31885	3.23678	3.10113	5.15983	2.97845	8.06325	4.86744	6.813	11.9262	11.1024	3.92432	8.27095	4.55802	9.07714	9.58199
TPM	Ralgps1	0	0	0	0	218.093	14.8771	0	55.7557	51.7359	38.7191	48.7281	32.8291	42.158	39.1958	0	0	0	0	0	86.7915	0	95.906	102.64	75.5868	79.9501	85.7133	86.5927	84.8987	42.6176	39.281	50.6601	33.3587	40.3163	44.4154	43.7979	53.668	64.3942	66.0594	50.2165	45.0104	52.861	49.2788
TPM	Angptl2	0	0	18.7447	0	0	0	0	0	1.82597	2.36092	1.8388	0.637457	4.63275	0.622155	0	0	0	0	0	0	0	1.99804	0.495845	2.02104	2.35147	2.25561	1.86221	3.41546	1.61839	0.516855	2.34538	2.38276	0.948618	1.21686	0.973286	0.542101	2.22049	0.654053	1.77235	1.70926	0.53395	0
TPM	Zbtb34	26.1603	375.19	6.24824	52.3408	0	18.5964	4.83566	32.479	34.6935	30.6919	27.582	23.2672	31.5027	39.8179	0	0	0	0	0	0	0	42.9579	39.6676	40.0165	50.3215	45.1122	33.5198	35.1305	18.8812	19.6405	14.5413	13.7009	12.8063	12.777	14.1127	28.7313	20.5395	24.2	17.1327	23.3599	21.8919	13.0041
TPM	Zbtb43	0	133.629	0	0	0	83.6837	0	50.3425	51.7359	53.8289	54.7042	61.1959	64.3952	69.0592	0	0	0	0	0	0	0	66.9344	52.5596	67.9069	82.7718	59.9993	65.6429	69.2851	55.0253	55.8204	39.8714	47.0596	40.3163	56.584	49.6376	65.5942	64.9493	53.6324	46.081	54.6962	49.1234	43.119
TPM	Lmx1b	0	0	0	0	0	0	0	1.62395	4.26061	2.36092	1.3791	0	0.92655	6.22155	0	0	0	0	0	0	0	12.9873	11.4044	5.6589	8.4653	8.1202	6.51773	7.80677	7.01302	5.16855	3.7526	2.38276	5.69171	1.21686	1.94657	0.542101	0.555122	2.61621	2.95391	0.569753	0	2.05328
TPM	Mvb12b	14.9487	0	0	0	0	0	0	4.33054	1.82597	3.77747	4.1373	4.14347	8.80222	2.48862	64.5613	64.5613	64.5613	64.5613	0	0	0	9.4907	14.8754	15.3599	13.6385	17.1427	8.84549	19.029	2.69732	2.58428	5.15983	4.16984	5.69171	4.25901	5.83972	2.7105	4.44098	7.84864	3.54469	4.55802	2.1358	4.791
TPM	Pbx3	3.73719	102.792	137.461	0	53.3116	9.29819	0	35.7269	30.4329	29.7476	29.8805	32.8291	31.966	41.6844	10.7602	10.7602	10.7602	10.7602	36.8618	0	174.111	39.9608	45.6177	38.8039	50.3215	35.6387	41.8997	40.4976	3.23678	7.23597	6.09798	4.16984	8.06325	7.30116	9.73286	41.7417	33.3073	34.0108	47.2626	61.5333	48.0555	30.7993
TPM	Mapkap1	52.3206	467.703	124.965	867.361	315.023	57.6488	0	207.866	194.162	169.514	188.017	149.165	165.389	200.956	0	0	0	0	100.756	0	176.563	373.134	350.067	350.044	354.602	368.116	359.406	340.083	168.852	167.461	177.31	183.473	236.206	171.577	202.93	286.771	288.664	228.919	290.665	301.969	303.817	329.21
TPM	Gapvd1	22.4231	154.188	56.2342	448.635	174.474	61.3681	275.633	256.584	274.505	261.59	239.503	257.533	285.841	286.191	48.4209	48.4209	48.4209	48.4209	4.91491	176.476	152.041	250.255	288.582	246.162	295.815	240.448	287.711	275.677	192.588	236.203	193.259	203.726	203.004	224.511	232.129	178.351	203.175	183.789	182.552	170.356	176.737	193.693
TPM	Hspa5	2649.66	842.893	2199.38	1144.02	2597.73	1342.66	1136.38	1635.86	1602.6	1485.49	1566.66	1152.2	1382.41	1750.12	979.179	979.179	979.179	979.179	1083.74	731.942	1650.38	1474.06	1429.52	1394.11	1853.9	1499.53	1452.06	1433.52	1410.16	1261.64	1068.55	1164.58	1371.23	1211.99	1570.88	1733.1	1302.87	1340.81	1339.3	1375.95	1452.88	1570.08
TPM	Rabepk	0	0	0	0	0	0	58.0279	11.3677	9.73853	13.2211	10.1134	14.3428	13.8982	15.5539	40.3508	40.3508	40.3508	40.3508	49.1491	0	0	15.9843	17.8504	20.6146	34.3315	25.714	23.2776	25.372	6.47356	4.6517	10.3197	12.5095	13.755	5.47587	12.6527	16.8051	16.6537	7.84864	11.8156	11.9648	12.2808	16.4263
TPM	Fbxw2	153.225	287.817	0	119.636	14.5395	3.71928	0	140.201	116.862	121.351	122.28	91.4751	124.158	128.786	26.9005	26.9005	26.9005	26.9005	22.1171	0	58.8544	178.325	209.247	193.211	206.459	186.765	185.755	180.532	100.88	85.2811	92.8769	67.3131	86.3242	105.258	100.735	120.888	120.462	126.232	122.883	155.542	146.302	132.095
TPM	Psmd5	0	318.655	324.909	0	0	0	0	36.8096	38.3454	32.1085	27.582	37.9287	40.3049	47.906	2.69005	2.69005	2.69005	2.69005	58.9789	222.765	159.397	45.955	36.1967	40.4207	38.5642	41.9544	47.0208	44.889	32.9073	18.6068	27.2064	20.2535	26.5613	20.6866	28.2253	22.2261	27.201	28.1243	25.9944	27.3481	37.3765	30.7993
TPM	Phf19	0	0	0	0	0	0	0	13.5329	12.7818	13.6933	16.0895	11.793	13.435	18.6647	99.5319	99.5319	99.5319	99.5319	0	0	7.3568	14.9853	14.8754	12.9346	17.4009	27.5185	26.0709	14.1498	13.4866	23.2585	20.1702	19.0621	22.7668	24.3372	20.9257	10.842	13.8781	7.84864	10.0433	18.2321	12.2808	15.0574
TPM	Traf1	0	0	0	0	0	0	0	1.08263	0	0.944367	1.3791	1.27491	0.463275	3.73293	0	0	0	0	103.213	0	0	0	0.495845	0	0	0	0.931104	0.975847	0.539463	1.03371	0	0	0.474309	0.60843	0.486643	2.1684	2.77561	3.92432	1.77235	0	0.53395	3.42214
TPM	Cntrl	0	354.632	0	0	0	167.367	149.905	69.8299	82.7775	85.9374	76.7698	116.017	137.129	93.9454	0	0	0	0	0	0	4.90453	53.4476	64.4599	80.0331	69.6036	96.0891	77.2817	66.8455	45.3149	57.8878	64.7324	75.6527	47.9052	46.8491	36.9849	20.5998	21.6498	17.0054	18.905	26.2086	20.2901	17.7951
TPM	Rab14	687.642	149.048	1155.92	306.567	189.014	379.366	783.377	195.415	232.507	233.259	201.808	214.504	215.886	206.556	26.9005	26.9005	26.9005	26.9005	120.415	118.615	291.82	265.24	245.939	251.013	265.716	268.418	274.676	251.768	207.693	180.899	168.867	160.241	141.344	177.662	166.432	199.493	207.061	238.73	197.321	194.286	222.657	238.865
TPM	Gsn	276.552	406.028	930.988	949.611	552.502	533.716	333.661	348.608	325.023	296.531	361.324	221.835	195.965	241.396	5.3801	5.3801	5.3801	5.3801	12.2873	0	24.5227	849.667	699.637	738.487	819.253	659.09	791.904	606.001	511.951	642.968	310.528	418.771	432.095	758.104	792.742	1098.3	918.172	833.918	804.645	572.032	773.159	1026.64
TPM	Stom	0	0	0	0	0	0	0	6.49581	12.7818	17.943	12.8716	43.6658	16.2146	13.6874	0	0	0	0	0	0	0	1.99804	0.495845	0.808415	0.470295	1.80449	0.931104	1.46377	2.15785	2.58428	3.7526	0.595691	0	0.60843	8.27293	3.2526	4.9961	6.54053	14.1788	3.98827	4.80555	6.15985
TPM	Ggta1	0	0	0	0	0	0	0	0.541317	1.21732	2.8331	0	6.6933	3.7062	0.622155	0	0	0	0	0	0	0	0	0	0	0	0	0	0	0	0	0	0	0	0	0	0	0	0	0	0	0	0
TPM	Dab2ip	160.699	143.909	156.206	134.591	324.716	282.665	0	423.851	412.67	422.604	430.279	316.179	331.705	336.586	45.7309	45.7309	45.7309	45.7309	98.2982	23.1444	44.1408	377.63	334.695	314.878	311.805	319.395	300.747	328.372	164.536	165.394	160.893	198.365	165.534	133.855	167.892	276.471	263.128	343.378	237.494	252.97	230.666	262.82
TPM	Ttll11	0	0	0	0	0	0	0	2.70659	2.43463	0.944367	1.8388	0.956186	0.463275	1.24431	0	0	0	0	0	0	0	3.49657	1.48754	2.42524	2.35147	1.80449	5.58663	2.92754	2.15785	2.58428	0.469075	1.78707	1.42293	0.60843	3.89314	7.58941	6.66147	3.92432	3.54469	3.41852	5.3395	10.2664
TPM	Ndufa8	205.545	0	0	44.8635	0	0	0	34.103	38.3454	31.1641	31.2596	47.1718	36.5987	34.8407	53.801	53.801	53.801	53.801	0	31.8235	22.0704	34.4662	48.097	44.0586	42.3265	41.9544	47.4863	41.4735	15.6444	18.0899	20.6393	16.0837	23.7154	15.2108	9.73286	19.5156	23.8703	32.0486	25.9944	26.2086	32.5709	32.1681
TPM	Lhx6	0	0	0	0	0	0	0	0	0	0	0.4597	0.637457	0.463275	0	0	0	0	0	0	0	0	0	0	0	0	0	0	0	0	0.516855	0.469075	0	0	0	0	0	4.44098	0.654053	0	0	0	0
TPM	Rbm18	0	0	0	0	0	0	135.398	40.0575	37.7368	32.1085	42.2924	28.0481	23.1637	28.6191	0	0	0	0	12.2873	0	22.0704	56.4447	43.6344	44.4628	47.0295	47.3679	46.5552	49.7682	32.3678	32.045	27.2064	23.8276	32.253	36.5058	28.2253	40.6575	48.2956	29.4324	35.4469	45.5802	35.7746	41.7501
TPM	Mrrf	0	0	0	0	0	11.1578	0	34.103	29.2156	31.1641	27.1223	24.8608	28.2598	32.3521	0	0	0	0	0	0	0	47.953	53.5513	46.8881	42.3265	46.4656	41.4341	46.3527	17.8023	19.1236	13.1341	12.5095	23.7154	19.4698	15.5726	25.4787	29.9766	33.3567	24.8128	37.0339	38.9783	41.0657
TPM	Ptgs1	0	0	0	0	0	0	0	2.16527	3.04329	3.77747	3.2179	4.78093	3.24292	4.97724	13.4503	13.4503	13.4503	13.4503	0	0	0	0	0	0	0.470295	0.451122	1.39666	0	4.31571	1.55057	1.8763	1.19138	1.42293	1.21686	0.486643	1.0842	2.77561	0.654053	0	1.13951	0.53395	0
TPM	Pdcl	112.116	113.071	0	0	4.84651	7.43855	0	70.3712	80.9515	73.6607	72.6325	70.7578	64.3952	67.1928	2.69005	2.69005	2.69005	2.69005	0	0	22.0704	166.837	124.953	122.071	121.806	146.164	144.787	147.353	62.5778	60.9889	53.0055	60.7605	79.6839	51.7166	44.2845	81.8572	67.7249	75.8702	75.0293	79.1956	67.8116	61.5985
TPM	Rc3h2	231.706	493.401	943.485	628.089	712.437	360.77	58.0279	450.917	430.321	414.577	457.401	332.434	438.721	429.287	69.9414	69.9414	69.9414	69.9414	100.756	127.294	203.538	567.943	514.687	490.304	465.592	524.204	436.222	464.015	284.837	247.574	284.729	295.463	264.19	285.962	300.259	276.471	281.447	256.389	267.624	304.248	258.966	296.357
TPM	Zbtb6	0	0	0	7.47725	0	0	0	35.1856	45.0407	44.3853	35.8566	34.7414	33.3558	31.7299	0	0	0	0	2.45746	0	0	35.9648	31.7341	44.867	38.0939	36.992	30.7264	27.3237	17.8023	14.9888	15.4795	14.8923	25.1384	17.6445	16.5459	13.0104	21.0946	23.5459	33.0838	19.3716	20.2901	31.4837
TPM	Zbtb26	71.0065	0	0	0	4.84651	0	0	12.9916	9.73853	14.1655	14.7104	15.9364	18.0677	14.3096	0	0	0	0	0	20.2513	0	36.4643	37.1884	37.1871	35.2721	45.1122	33.9853	27.8116	5.39463	7.75283	7.5052	8.93536	8.06325	3.04215	8.75958	8.67361	6.10634	12.427	11.2249	10.8253	12.2808	10.9508
TPM	Rabgap1	691.379	308.375	0	336.476	38.7721	509.541	43.5209	325.332	331.719	316.835	319.491	288.768	336.801	330.987	325.496	325.496	325.496	325.496	86.0109	225.658	129.97	626.886	627.244	593.781	571.878	583.301	546.093	576.725	247.074	239.304	242.512	191.217	185.455	197.74	142.586	201.119	227.045	262.275	199.684	182.321	168.728	212.857
TPM	Gpr21	0	0	0	0	0	0	0	0.541317	1.21732	1.41655	3.2179	0.637457	4.63275	6.84371	0	0	0	0	0	0	0	7.49266	9.42106	2.02104	1.41088	3.15786	3.25887	7.31885	1.61839	3.10113	1.8763	1.19138	2.37154	0	0.486643	0.542101	1.11024	1.96216	0	3.98827	1.60185	2.05328
TPM	Strbp	123.327	452.284	930.988	291.613	140.549	425.857	449.716	284.733	259.288	245.063	269.844	212.592	271.016	259.439	349.707	349.707	349.707	349.707	503.778	176.476	517.428	508.002	493.862	482.22	501.334	489.468	440.412	511.832	180.72	156.09	203.579	189.43	211.067	167.927	179.085	198.409	204.84	187.059	209.728	194.855	213.58	182.058
TPM	Crb2	0	0	0	0	0	0	0	0	0	0.472184	0	0	0	0.622155	0	0	0	0	0	0	0	0	0	0.808415	0	0.451122	0.465552	0.487923	0	1.03371	0	1.19138	0	0	0	0	0	0	0	0	0	0
TPM	Dennd1a	0	0	0	0	222.94	98.5608	0	50.8838	40.1714	42.9687	44.1312	40.1598	40.3049	46.6616	0	0	0	0	12.2873	75.2193	0	41.4594	51.5679	53.3554	70.5442	65.4128	74.0228	51.7199	72.2881	85.2811	64.2633	62.5475	67.3519	73.62	84.1893	71.0152	67.7249	69.9837	64.3952	62.103	80.6264	79.3937
TPM	Nek6	500.783	262.119	1155.92	134.591	741.516	254.77	0	90.9413	86.4294	107.658	113.086	84.1444	91.2651	107.011	45.7309	45.7309	45.7309	45.7309	130.245	170.69	24.5227	89.9119	76.3601	92.9677	119.925	86.1644	113.595	87.3383	166.694	131.798	135.094	142.37	146.561	152.716	116.308	178.893	187.631	196.216	163.647	175.484	185.281	192.324
TPM	Psmb7	153.225	0	0	0	0	14.8771	0	85.5281	74.8649	77.9103	85.5041	79.3634	71.3443	89.5903	0	0	0	0	24.5746	150.439	56.4021	118.883	128.92	121.666	126.039	137.141	113.129	138.082	53.4069	60.9889	71.2994	56.5906	60.2372	67.5357	64.7235	62.3416	81.603	78.4864	63.2137	86.6024	73.685	69.8117
TPM	Nr6a1	0	0	0	0	0	0	14.507	41.1401	29.2156	39.6634	35.8566	45.2595	58.8359	38.5736	0	0	0	0	0	0	0	73.428	60.4931	48.9091	53.1433	53.2325	56.7974	49.2803	9.71034	7.75283	11.7269	12.5095	16.1265	9.73488	6.32636	16.8051	14.4332	14.3892	14.7695	17.0926	17.6203	17.1107
TPM	Olfml2a	0	0	0	0	0	0	0	0	1.21732	0.472184	0	0	0	0.622155	0	0	0	0	0	0	0	1.49853	0	1.21262	0.470295	0.902245	0.465552	0	0	0	0.93815	0	0.474309	0	0.486643	0	0	0.654053	0.590782	1.70926	0	0
TPM	Rpl35	0	0	0	0	0	0	0	5.95449	19.4771	26.9145	8.73429	66.933	28.723	17.4203	18.8304	18.8304	18.8304	18.8304	0	0	0	2.49755	4.95845	2.02104	2.82177	3.60898	2.79331	6.343	1.07893	2.06742	2.81445	1.78707	3.32016	4.25901	3.89314	1.0842	3.88586	5.23243	0.590782	4.55802	5.87345	2.73771
TPM	Arpc5l	0	5.13959	0	844.929	0	85.5434	0	63.8754	54.1706	59.9673	67.5758	72.0327	58.3726	72.17	0	0	0	0	7.37237	0	36.784	106.396	102.64	100.243	100.643	120.901	110.336	99.5364	69.5908	56.8541	59.1035	83.3967	79.2096	62.0599	61.8037	94.8676	72.721	64.7513	82.7095	86.0326	74.7529	82.1314
TPM	Golga1	272.815	0	0	37.3863	0	57.6488	43.5209	61.7102	80.3428	82.16	72.6325	87.3317	89.8753	73.4143	0	0	0	0	0	0	0	64.9364	106.111	74.7784	87.0045	83.0065	82.4027	95.633	41.5387	46.0001	42.2168	38.1242	45.0593	49.2828	53.0441	76.4362	71.6108	94.8378	82.1187	70.6493	65.6758	58.1764
TPM	Scai	0	0	0	0	0	35.3331	0	24.9006	33.4762	28.331	22.985	32.5103	36.1354	43.5509	207.134	207.134	207.134	207.134	0	14.4652	24.5227	49.4515	49.0887	54.1638	56.4353	54.5858	55.8663	65.8697	22.118	22.7416	28.6136	27.4018	27.0356	27.9878	25.7921	21.684	21.6498	21.5838	17.7235	11.9648	17.6203	14.373
TPM	Ppp6c	474.623	82.2335	262.426	314.045	38.7721	14.8771	420.702	95.8131	122.34	95.8533	95.1578	101.356	84.7793	108.877	0	0	0	0	0	0	7.3568	147.356	138.837	131.772	150.024	168.72	149.442	166.87	100.34	90.4497	114.923	79.8226	91.0673	86.3971	91.0023	129.02	106.583	102.032	111.658	101.416	120.673	116.353
TPM	Lrp1b	0	0	0	0	0	0	0	0.541317	1.21732	0.472184	1.3791	0.956186	0.463275	0.622155	0	0	0	0	0	0	0	0	0	0.404207	0	0	0	0	0	0.516855	0	0	0	0	0	2.7105	0	0	0	0.569753	0	0
TPM	Kynu	0	0	0	0	0	0	0	0.541317	0.608658	3.77747	3.6776	2.2311	2.31637	1.24431	0	0	0	0	0	0	0	2.49755	3.47092	7.27573	12.698	5.86459	9.7766	6.343	1.07893	2.58428	0	1.19138	1.89724	3.65058	4.37979	8.67361	4.44098	4.57837	13.588	11.3951	4.80555	6.84428
TPM	Arhgap15	0	0	0	0	0	0	0	0	0	0	0	0.318729	0	0	0	0	0	0	0	0	0	0	0	0	0	0	0	0	0	0	0	0	0	0	0	0	0.555122	0	0	0	0.53395	0
TPM	Gtdc1	3.73719	0	0	0	63.0046	0	0	22.7353	23.129	17.943	28.0417	18.805	25.4801	26.1305	10.7602	10.7602	10.7602	10.7602	0	0	2.45227	7.49266	21.8172	7.67994	11.2871	10.8269	9.7766	10.2464	10.2498	9.82025	10.3197	10.1267	8.06325	7.30116	13.1394	15.1788	21.6498	22.8919	9.45251	19.3716	15.4845	21.2173
TPM	Zeb2	0	0	0	0	0	0	0	2.70659	4.26061	2.8331	2.2985	0.956186	7.4124	1.86647	18.8304	18.8304	18.8304	18.8304	0	0	0	0.49951	0.495845	0.404207	0.940589	0.902245	0	0.487923	0	0.516855	0.469075	0	0	0.60843	0	1.0842	0.555122	0	0	1.13951	0.53395	2.05328
TPM	Acvr2a	3.73719	0	0	0	0	85.5434	29.014	56.297	54.1706	65.6335	63.8982	58.6461	60.689	65.3263	150.643	150.643	150.643	150.643	31.9469	0	0	40.4603	42.1468	48.1007	42.7968	46.0145	48.883	40.4976	16.1839	17.0562	11.7269	15.488	16.6008	14.6023	11.1928	22.7682	52.7366	35.3189	33.0838	28.4876	26.1635	39.0124
TPM	Orc4	0	0	24.993	142.068	0	18.5964	0	96.8958	91.2987	98.2142	93.319	91.4751	94.5081	97.6784	139.883	139.883	139.883	139.883	27.032	173.583	66.2112	98.4036	93.2189	102.669	104.876	97.4425	86.5927	73.1885	41.5387	25.8428	32.3662	31.5716	43.1621	35.8974	33.5784	78.0625	64.3942	64.0972	67.3491	68.3703	80.6264	68.4428
TPM	Mbd5	0	66.8147	0	291.613	111.47	13.0175	207.933	118.548	104.081	103.88	95.6175	73.6263	93.1182	105.766	16.1403	16.1403	16.1403	16.1403	0	112.829	107.9	23.9765	27.7673	28.6987	29.6286	29.7741	34.9164	25.8599	31.8283	28.427	19.2321	17.275	18.0237	17.036	16.0592	105.168	82.7132	96.1459	80.3463	83.1839	60.3363	96.5044
TPM	Epc2	362.507	0	181.199	0	4.84651	29.7542	96.7132	208.948	198.422	203.511	193.533	147.253	162.609	197.223	18.8304	18.8304	18.8304	18.8304	93.3833	8.67915	333.508	207.297	219.164	200.083	195.172	193.532	198.325	210.783	115.445	121.461	128.527	149.518	129.961	120.469	142.1	123.599	103.253	111.843	123.473	133.322	114.265	114.984
TPM	Kif5c	0	0	0	0	0	0	0	1.62395	6.08658	2.8331	3.2179	1.59364	5.5593	4.35509	0	0	0	0	0	0	0	0	0	0	0.940589	0	0	0	3.77624	2.58428	4.22168	4.16984	2.84585	0.60843	0.486643	1.0842	1.66537	1.30811	0	0	0	0.684428
TPM	Lypd6b	0	0	187.447	328.999	53.3116	0	0	3.2479	1.82597	3.77747	1.8388	2.86856	3.7062	3.11078	0	0	0	0	0	0	0	1.99804	0	0.404207	0.470295	0.902245	0.465552	0.487923	0	0	0.469075	1.19138	0	0	0	9.21571	20.5395	18.9676	16.5419	11.3951	17.0864	13.0041
TPM	Lypd6	0	0	0	523.408	0	0	0	1.62395	2.43463	2.36092	4.597	2.54983	3.24292	5.5994	0	0	0	0	0	0	0	3.99608	3.47092	1.21262	0	1.35337	0	0.975847	3.23678	4.13484	6.09798	4.76553	3.32016	3.65058	6.32636	14.6367	12.2127	6.54053	9.45251	19.3716	11.2129	9.58199
TPM	Mmadhc	67.2694	0	0	0	33.9256	0	164.412	77.9497	88.2554	68.9388	84.5847	73.6263	69.4912	77.1472	16.1403	16.1403	16.1403	16.1403	0	2.89305	14.7136	70.431	85.7812	94.9888	74.7768	79.3976	98.6971	80.9953	101.419	103.371	114.454	84.5881	101.502	80.9212	80.7828	66.6784	95.481	86.9891	74.4385	80.3351	103.586	94.4511
TPM	Rnd3	0	0	243.681	104.682	0	0	285.304	156.441	148.513	144.488	162.734	104.543	126.474	125.675	0	0	0	0	137.617	225.658	12.2613	107.894	90.7396	93.7761	124.628	103.307	89.8516	98.5605	106.274	114.225	74.1139	96.5019	114.783	128.379	142.586	171.304	179.86	168.746	193.186	170.356	185.814	173.845
TPM	Rbm43	0	0	0	0	0	0	0	0	1.82597	1.41655	0.919399	2.54983	2.31637	0.622155	0	0	0	0	0	0	0	0	0	0	0	0	0	0	0	0	0	0	0	0	0	0	0	0	0	0	0	0
TPM	Nmi	239.18	0	0	0	0	0	0	0	3.04329	2.36092	0.4597	7.33076	3.7062	1.24431	0	0	0	0	0	0	0	0	0	0	0	0	0	0	0	0	0	0	0	0	0	0	0	0	0	0	0	0
TPM	Rif1	213.02	0	6.24824	201.886	358.642	42.7717	82.2062	135.329	143.035	178.013	131.934	178.807	213.106	176.692	228.654	228.654	228.654	228.654	243.288	491.818	134.875	94.4075	104.127	105.902	104.876	121.352	111.733	109.295	99.8007	94.0676	106.011	101.863	121.897	100.999	112.415	52.0417	36.0829	38.5892	46.081	65.5215	50.7252	43.119
TPM	Neb	0	0	0	0	0	0	0	7.57844	6.69524	11.8046	11.4925	7.01203	9.2655	15.5539	21.5204	21.5204	21.5204	21.5204	58.9789	0	14.7136	3.99608	2.47923	1.21262	3.29206	1.80449	6.51773	1.46377	65.8145	34.1124	66.6087	60.7605	78.7353	60.843	73.4831	16.263	39.4137	28.7784	47.2626	42.1617	34.1728	16.4263
TPM	Arl5a	0	97.6522	499.859	0	121.163	0	0	27.0659	49.3013	42.9687	42.2924	71.3952	54.6664	55.3718	0	0	0	0	4.91491	37.6096	0	24.9755	40.1635	41.2292	33.8612	41.0521	33.0542	38.5459	39.3808	29.9776	48.7838	47.6553	61.1858	42.5901	52.0708	53.1259	44.4098	44.4756	48.4441	34.1852	45.3857	45.8567
TPM	Cacnb4	0	0	0	0	0	0	0	1.62395	1.21732	0.472184	3.6776	1.91237	1.38982	2.48862	0	0	0	0	0	0	0	1.49853	0.495845	0	0	0.451122	1.39666	2.43962	2.15785	0.516855	4.22168	0	3.32016	1.21686	0.973286	1.0842	0.555122	0.654053	2.36313	0.569753	0	2.05328
TPM	Stam2	0	0	0	0	106.623	0	33.8496	53.5904	42.6061	41.08	48.2684	60.2397	57.4461	55.3718	0	0	0	0	39.3193	0	14.7136	57.4437	62.4765	64.269	43.7374	48.2701	54.4696	58.0629	65.2751	62.0226	61.4488	54.8036	51.6997	57.1924	68.13	46.0786	47.1854	57.5567	51.9888	46.15	67.2776	51.3321
TPM	Fmnl2	156.962	56.5355	562.342	0	203.553	455.611	261.126	280.944	247.115	297.476	268.465	224.385	270.089	256.95	0	0	0	0	267.863	17.3583	26.9749	187.816	181.479	137.026	126.98	143.457	141.062	155.16	260.021	241.371	199.357	222.193	166.957	214.167	200.497	117.094	102.142	138.005	106.932	120.218	71.5492	89.6601
TPM	Prpf40a	1057.62	513.959	1943.2	1271.13	833.6	1030.24	1257.27	840.124	896.553	871.651	870.211	720.645	827.872	931.988	1732.39	1732.39	1732.39	1732.39	2658.97	810.054	1262.92	963.556	1028.38	1073.17	942.47	1022.69	1052.15	983.654	1091.33	1035.26	1076.06	1084.16	1080	1065.36	1119.28	790.383	824.357	848.307	888.536	944.65	848.446	896.601
TPM	Arl6ip6	14.9487	0	0	0	0	0	0	12.9916	18.2597	12.749	19.3074	17.5301	16.2146	14.9317	0	0	0	0	0	0	0	15.9843	15.3712	18.5935	13.1682	13.5337	19.0876	18.0532	10.2498	14.9888	19.7012	13.1052	16.1265	17.6445	18.0058	4.87891	4.44098	5.88648	13.588	7.40678	10.679	6.84428
TPM	Galnt13	37.3719	215.863	106.22	0	0	72.5259	0	0	0	0	0.4597	0	0	0.622155	0	0	0	0	0	0	0	0	0	0	0	0	0	0	0	0	0	0	0.474309	0	0	0	0	0	0	0	0	0
TPM	Kcnj3	0	0	0	0	0	0	0	0	0	1.88873	0.4597	1.59364	0.92655	0.622155	0	0	0	0	0	0	0	0	2.97507	0.808415	0.940589	0	2.79331	0.975847	3.77624	0.516855	3.7526	4.76553	1.89724	1.82529	1.45993	0.542101	1.11024	0.654053	2.36313	1.70926	1.0679	1.36886
TPM	Nr4a2	0	0	0	0	0	0	0	24.9006	31.6502	25.4979	30.7999	23.5859	29.1863	26.7527	0	0	0	0	0	31.8235	46.5931	51.4496	39.6676	42.4418	43.2671	58.1948	48.883	39.5218	40.9992	26.3596	18.2939	30.3802	17.5494	15.2108	40.878	40.1154	24.9805	22.8919	19.4958	32.4759	21.8919	39.0124
TPM	Gpd2	33.6347	0	12.4965	7.47725	43.6186	35.3331	0	96.3544	117.471	118.99	116.304	146.296	155.66	121.32	88.7717	88.7717	88.7717	88.7717	12.2873	0	2.45227	37.9628	34.2133	46.0797	45.6186	54.1347	64.2462	48.3044	97.1034	88.3822	86.7789	76.2484	101.976	99.1741	116.308	54.2101	54.402	47.7459	57.3058	61.5333	65.1418	47.91
TPM	Ermn	0	0	0	0	0	0	0	0	0	0	0	0	0	0	0	0	0	0	0	0	0	0	0	0	0	0	0	0	0	0.516855	0	0	0	0	0	0	0	0	0	0	0	0
TPM	Galnt5	156.962	15.4188	143.71	44.8635	242.326	172.946	29.014	81.1976	75.4736	84.0487	88.722	48.4468	67.6381	78.3916	0	0	0	0	0	43.3957	0	11.9883	11.9003	10.1052	19.7524	20.7516	18.6221	17.0773	108.972	73.9103	63.3251	65.526	70.672	98.5657	101.708	150.704	103.253	100.724	133.517	125.346	107.858	146.468
TPM	Cytip	0	0	0	0	0	0	0	0	0.608658	0	0	0.318729	0.463275	0	0	0	0	0	0	0	0	0	0	0	0	0	0	0	2.15785	1.55057	1.40723	2.38276	0	0.60843	0.973286	14.0946	22.2049	11.1189	19.4958	15.9531	13.3487	19.8484
TPM	Acvr1c	0	0	0	0	0	0	0	2.70659	2.43463	2.36092	1.3791	1.27491	0.92655	3.11078	0	0	0	0	0	0	0	1.49853	0	0	0.470295	0	0	0.487923	3.77624	5.16855	4.22168	2.38276	5.2174	1.82529	1.94657	4.87891	3.33073	3.92432	3.54469	2.84876	2.66975	3.42214
TPM	Acvr1	0	0	0	0	24.2326	33.4735	0	67.6646	50.5186	52.4124	42.2924	33.4665	45.4009	54.7497	48.4209	48.4209	48.4209	48.4209	90.9258	0	0	50.9501	59.9973	43.6544	40.9156	39.2477	38.6408	49.2803	36.144	43.9327	28.1445	26.8061	24.6641	37.1142	34.065	48.7891	48.2956	34.6648	31.9022	43.8709	44.3178	42.4345
TPM	Upp2	0	0	0	0	0	0	0	0.541317	2.43463	0.944367	1.3791	2.2311	5.5593	2.48862	0	0	0	0	0	0	0	0	0	1.21262	0	0	0.465552	0	0.539463	3.10113	0	0	0	0.60843	0	0	0	0	0	0	0.53395	0
TPM	Ccdc148	0	0	0	0	0	0	0	5.41317	5.47792	1.88873	3.6776	1.91237	4.16947	3.11078	0	0	0	0	0	0	0	0.49951	2.47923	3.63787	0	1.80449	2.79331	0.975847	1.61839	0.516855	0	2.97845	1.42293	1.21686	0	2.7105	1.11024	4.57837	7.68016	1.13951	2.1358	4.791
TPM	Pkp4	1102.47	138.769	893.499	1114.11	542.809	427.717	498.073	627.387	583.094	626.588	593.012	487.974	571.681	530.698	271.695	271.695	271.695	271.695	518.523	439.744	434.051	489.021	484.936	455.542	418.562	418.642	405.961	456.696	659.224	678.631	636.066	668.961	581.028	577.4	503.676	393.565	449.649	357.113	412.957	423.326	389.249	417.501
TPM	Tanc1	209.282	118.211	312.412	201.886	106.623	96.7012	275.633	256.043	228.247	236.564	226.632	191.237	239.05	220.243	629.472	629.472	629.472	629.472	420.225	1177.47	353.126	164.339	142.308	135.005	151.905	169.622	142.925	125.396	412.15	325.102	337.265	379.455	344.823	320.034	346.49	342.065	355.833	359.075	386.962	364.072	293.672	286.091
TPM	Wdsub1	0	0	0	0	0	0	0	2.70659	1.21732	3.30529	3.2179	10.8368	6.02257	3.11078	0	0	0	0	0	0	0	0	0	0.404207	0	2.25561	0.931104	0	0	1.55057	1.40723	0	0.474309	0	1.94657	1.0842	0.555122	0	0	0	0	0.684428
TPM	Baz2b	14.9487	349.492	0	538.362	697.898	122.736	101.549	540.234	451.624	460.379	469.353	379.287	530.913	543.141	403.508	403.508	403.508	403.508	552.927	95.4706	331.056	268.237	268.748	236.866	213.043	261.2	267.692	212.735	507.096	433.641	410.91	429.493	369.961	386.962	354.763	239.066	230.376	255.081	229.814	241.575	212.512	229.968
TPM	Marchf7	336.347	549.936	43.7377	426.203	116.316	91.1223	19.3426	231.142	223.377	220.51	245.939	187.094	225.152	224.598	99.5319	99.5319	99.5319	99.5319	90.9258	156.225	156.945	229.275	243.956	242.12	217.746	224.208	209.033	228.348	216.864	239.304	227.501	183.473	209.645	206.258	206.337	165.341	152.103	163.513	143.56	166.368	166.592	176.582
TPM	Ly75	115.853	0	0	0	111.47	39.0524	0	108.805	87.0381	76.0216	91.0205	53.8651	73.1974	76.5251	188.304	188.304	188.304	188.304	0	277.733	0	8.99119	12.3961	7.67994	9.40589	11.7292	12.1044	12.1981	17.2628	14.9888	20.1702	15.488	19.921	20.0782	20.439	106.252	107.694	132.773	80.9371	62.103	83.2961	97.1888
TPM	Pla2r1	0	0	0	0	0	0	0	11.3677	9.12987	8.97149	6.43579	3.50602	6.94912	5.5994	0	0	0	0	0	0	0	6.99315	10.9086	10.1052	9.87619	11.2781	10.2421	10.7343	11.8682	14.4719	16.4176	2.38276	7.11463	10.3433	11.1928	29.2734	21.0946	33.3567	26.5852	16.5228	25.0956	32.1681
TPM	Itgb6	0	0	0	0	0	0	0	33.0203	35.3022	27.8588	34.0178	25.4983	32.8925	27.997	0	0	0	0	76.1811	0	0	41.9589	38.6759	55.7806	60.1977	61.8038	60.0562	38.058	50.7096	44.4495	22.5156	16.0837	23.2411	30.4215	22.8722	59.089	75.4966	92.2215	60.2598	34.1852	50.1913	62.9674
TPM	Rbms1	0	0	49.9859	0	179.321	87.403	0	102.309	103.472	124.184	112.167	87.3317	101.92	128.164	78.0115	78.0115	78.0115	78.0115	203.969	361.631	24.5227	69.9315	76.3601	79.2247	68.1927	80.2998	78.2128	86.3624	84.6957	67.708	77.3974	72.0786	66.4032	76.0538	82.2427	85.6519	70.5005	74.5621	72.0754	60.3938	60.3363	87.6068
TPM	Tank	272.815	0	0	0	14.5395	0	0	101.226	110.776	98.2142	98.8354	83.8256	94.5081	77.7694	26.9005	26.9005	26.9005	26.9005	34.4044	0	0	85.9158	97.6815	94.1803	82.3015	77.1419	92.6449	86.8504	66.8935	68.2249	53.0055	61.9519	45.5336	66.9273	52.5575	100.289	86.5991	74.5621	83.3002	65.5215	104.654	85.5535
TPM	Psmd14	272.815	287.817	124.965	0	92.0837	139.473	251.454	195.415	202.683	176.597	182.501	147.571	166.779	205.311	126.432	126.432	126.432	126.432	58.9789	69.4332	463.478	202.801	187.925	231.611	238.91	212.479	231.379	206.392	228.193	197.956	230.785	233.511	231.937	237.896	235.535	168.593	182.635	187.713	212.091	219.355	239.209	196.431
TPM	Slc4a10	0	0	0	0	0	0	0	0	0	0	0.4597	0	0.463275	0.622155	0	0	0	0	0	0	0	0	0	0.404207	0	0	0	0	0	0	0.469075	0.595691	0.948618	0	0	0	0	0	0	0	0	0
TPM	Dpp4	0	0	0	874.838	0	193.402	24.1783	68.206	54.7792	58.5508	58.8415	40.7973	53.2766	70.3035	0	0	0	0	0	0	0	3.49657	7.93352	14.9557	7.05442	9.02245	28.3987	8.78262	7.55249	10.3371	14.0723	10.7224	8.53756	4.86744	6.32636	9.21571	13.8781	19.6216	11.2249	15.9531	5.3395	17.7951
TPM	Fap	0	0	0	0	0	0	0	0	0.608658	0.944367	0.4597	0.956186	0.92655	0	0	0	0	0	0	0	0	0	0	0	0	0	0.465552	0	0	0	0	0	0	0	0	0	0	0	0	0	0	0
TPM	Ifih1	0	0	81.2272	0	0	0	0	46.5533	38.3454	50.9958	39.0745	40.4785	54.6664	31.1078	0	0	0	0	90.9258	0	0	9.99021	3.47092	10.1052	15.5197	9.47357	18.1565	14.6377	4.85517	4.6517	1.8763	3.57415	5.2174	12.777	32.6051	11.3841	11.6576	13.7351	12.9972	5.69753	9.07714	10.2664
TPM	Gca	0	0	0	0	0	1.85964	0	22.194	24.3463	17.4708	15.6298	16.2552	15.7513	16.176	0	0	0	0	0	0	0	6.49364	16.3629	11.3178	13.1682	14.4359	14.4321	12.1981	19.4207	15.5057	16.4176	12.5095	14.2293	13.3855	16.0592	12.4683	17.7639	10.4649	12.4064	17.6623	13.3487	15.0574
TPM	Kcnh7	3.73719	0	0	0	0	0	0	0	1.21732	0.472184	2.7582	4.78093	6.94912	4.35509	0	0	0	0	0	112.829	0	0	0	0	0	0	0	0.487923	1.07893	0.516855	0.469075	0	1.42293	0	0	1.0842	0.555122	1.30811	0.590782	0	0	0.684428
TPM	Fign	0	0	0	0	0	0	0	41.6814	20.0857	25.4979	28.5014	17.5301	28.723	26.1305	0	0	0	0	0	0	0	0	0	0	0	0	0	0	15.105	9.82025	15.0104	20.8492	11.3834	18.2529	18.9791	29.2734	21.0946	13.0811	11.8156	13.6741	12.8148	18.4796
TPM	Grb14	0	0	0	0	0	0	0	12.9916	15.8251	10.8602	11.0328	7.01203	6.94912	8.71017	0	0	0	0	0	0	17.1659	7.99217	13.8837	10.1052	2.35147	7.21796	10.7077	6.83093	3.23678	7.23597	7.5052	8.93536	5.69171	8.51802	4.37979	20.0577	16.6537	14.3892	19.4958	17.0926	12.8148	20.5328
TPM	Cobll1	0	0	0	52.3408	0	0	0	28.1485	41.3887	36.8303	34.0178	38.8849	38.9151	32.3521	0	0	0	0	0	0	0	32.4682	33.7175	30.3156	18.3415	35.1876	23.2776	42.4493	12.9471	17.0562	15.9486	13.7009	19.921	21.2951	17.5192	20.5998	23.3151	24.854	9.45251	19.3716	12.2808	19.8484
TPM	Slc38a11	0	0	0	0	0	0	0	0	0.608658	0.472184	0	0	0.463275	1.86647	0	0	0	0	0	0	0	0.49951	0.495845	1.61683	0.470295	0.451122	1.39666	0.487923	0	0	0	0	0	0	0	1.6263	2.22049	3.92432	1.18156	1.70926	2.1358	2.05328
TPM	Scn3a	0	0	0	0	0	0	0	1.08263	1.21732	1.41655	1.8388	1.59364	0.92655	0	0	0	0	0	0	0	0	0	0.99169	0	0.470295	0	0	0	1.61839	5.68541	0.93815	5.95691	4.26878	1.21686	3.89314	0	0	1.30811	0	0	0	0
TPM	Scn2a	0	0	0	0	0	0	0	4.87185	0	3.30529	3.2179	0.637457	0.463275	5.5994	0	0	0	0	0	0	0	1.99804	0	0.808415	0.940589	0.451122	0.931104	0	2.15785	4.13484	6.09798	4.16984	3.32016	3.65058	6.813	0	0	0	0	0	0	0
TPM	Csrnp3	0	0	0	0	0	0	0	9.20239	9.73853	4.72184	11.4925	5.09966	8.80222	9.95448	0	0	0	0	0	0	0	0.49951	0	2.02104	0.470295	0	0	0	2.69732	2.58428	4.22168	3.57415	1.42293	0.60843	0.486643	3.2526	2.77561	3.27027	2.36313	2.27901	2.1358	2.05328
TPM	Galnt3	291.501	221.002	306.164	665.475	300.484	200.841	222.44	149.404	152.773	158.654	158.596	169.564	127.864	177.314	801.636	801.636	801.636	801.636	122.873	98.3637	53.9499	71.43	99.6649	96.2014	100.173	85.2621	131.751	103.44	355.506	342.675	288.012	290.101	285.534	321.251	317.291	234.187	178.194	181.827	167.191	187.449	205.037	196.431
TPM	Ttc21b	0	159.327	0	0	0	0	0	14.0742	26.1723	26.9145	16.0895	39.2036	25.0168	18.0425	0	0	0	0	39.3193	0	41.6885	16.4838	19.8338	16.9767	20.2227	16.6915	12.1044	14.6377	17.2628	16.5394	13.6032	17.275	10.9091	18.8613	10.2195	11.3841	8.32683	5.88648	11.2249	13.6741	11.2129	8.89756
TPM	Scn1a	0	0	0	0	0	0	0	1.08263	0.608658	1.88873	0.4597	1.59364	0	1.24431	0	0	0	0	0	0	0	0	0	1.21262	0	0.451122	0.931104	0	2.15785	0.516855	1.40723	0.595691	0.474309	1.21686	0.486643	1.0842	0	0	0.590782	0	0	0.684428
TPM	Scn9a	0	0	0	0	0	0	0	10.285	10.9558	9.91586	15.1701	5.09966	9.2655	8.71017	0	0	0	0	0	0	0	0	0	0	0	0	0.465552	0	2.15785	3.61799	3.7526	1.19138	3.79447	0	1.45993	4.87891	1.11024	1.30811	2.95391	0.569753	2.1358	3.42214
TPM	Scn7a	0	0	0	0	0	0	0	0	1.82597	0	0	0	0	0	0	0	0	0	0	0	0	0	0	0	0	0	0	0	0	0	0	0	0	0	0	0	0	0	0	0	0	0
TPM	Xirp2	0	0	0	0	0	0	0	0	0	0.944367	0	0.956186	0	1.86647	0	0	0	0	0	0	0	0	0	0	0	0	0	0	0	0	0	0.595691	0	0	0	0	0	0	0	0	0	0
TPM	B3galt1	0	0	0	0	0	0	0	0.541317	0	0	0	0.637457	0.463275	1.24431	0	0	0	0	0	0	0	0	0	0.808415	0	0	0	0	0.539463	0.516855	0	0	0	0	0	0.542101	0	0	0	0	0	0
TPM	Stk39	0	205.584	249.93	0	678.512	511.401	294.975	618.184	583.703	562.371	618.296	346.458	470.224	579.849	134.503	134.503	134.503	134.503	76.1811	153.332	9.80907	946.572	996.649	782.546	751.06	757.886	766.299	776.774	360.362	341.124	349.93	375.285	373.755	387.57	348.436	273.761	308.648	257.697	274.123	280.888	307.555	298.411
TPM	Cers6	29.8975	5.13959	0	67.2953	353.795	55.7891	0	174.845	244.68	292.282	223.414	394.586	358.575	238.908	5.3801	5.3801	5.3801	5.3801	144.99	193.834	76.0203	104.398	108.59	105.094	89.356	96.5402	101.49	105.879	89.0115	89.4159	106.949	104.842	101.028	97.3488	109.008	111.131	119.351	144.546	138.834	152.124	144.7	117.722
TPM	Nostrin	242.917	0	0	0	0	0	0	4.33054	4.86926	7.55494	7.35519	8.60567	10.6553	6.84371	37.6607	37.6607	37.6607	37.6607	0	216.979	0	4.9951	10.4127	12.1262	11.2871	9.47357	17.2254	7.31885	75.5249	67.1912	92.4078	75.6527	75.4151	75.4453	51.0975	35.7786	44.9649	30.7405	24.8128	33.6154	33.6388	21.2173
TPM	Abcb11	0	0	0	0	0	0	0	0.541317	1.21732	0.944367	0	0	0.463275	0.622155	0	0	0	0	0	20.2513	0	0	0.99169	1.61683	1.41088	0.902245	0	1.95169	0.539463	1.03371	0	0	0	0	0	2.1684	1.66537	1.30811	1.18156	3.41852	4.80555	2.73771
TPM	Dhrs9	0	0	0	0	0	0	0	71.9952	65.1264	66.1057	41.373	51.9528	39.3784	73.4143	0	0	0	0	0	0	0	22.9775	27.2715	52.9512	58.3165	48.2701	81.0061	34.6426	35.0651	38.2473	19.2321	29.1889	25.1384	57.1924	45.2578	245.029	188.186	187.713	127.018	96.2882	190.62	160.841
TPM	Lrp2	0	82.2335	0	7.47725	0	0	0	0.541317	1.21732	0	0.4597	1.59364	0.463275	1.86647	0	0	0	0	0	0	0	0	0	0	0	0	0	0	0.539463	0	0	0	0	0	0	0	0	0	0	0	2.1358	0
TPM	Bbs5	67.2694	0	0	0	0	0	0	3.78922	3.65195	4.24965	6.89549	6.37457	7.4124	3.73293	0	0	0	0	0	0	0	8.49168	5.95014	10.5094	3.29206	5.86459	7.91439	4.87923	4.31571	6.71912	1.8763	5.36122	3.32016	3.65058	1.94657	3.7947	11.6576	12.427	2.36313	2.27901	5.3395	13.0041
TPM	Klhl41	0	0	0	0	0	0	0	0	0.608658	0	0.919399	0	0.463275	1.24431	0	0	0	0	0	0	0	0	0	0	0	0	0.931104	0.975847	0	1.55057	0.469075	0	0.474309	0.60843	0.973286	1.0842	2.22049	0	0.590782	0.569753	0	2.73771
TPM	Fastkd1	0	0	0	0	184.167	0	0	11.909	6.08658	9.91586	5.97609	14.9802	8.80222	8.08802	2.69005	2.69005	2.69005	2.69005	44.2342	0	0	2.99706	5.4543	4.44628	3.29206	3.60898	6.51773	4.87923	4.31571	4.6517	15.0104	7.14829	5.69171	4.25901	3.89314	4.87891	0.555122	9.15675	5.90782	5.12777	4.2716	3.42214
TPM	Ppig	609.161	1752.6	162.454	874.838	751.209	669.47	826.898	355.645	379.194	410.8	387.067	360.163	415.558	411.245	1121.75	1121.75	1121.75	1121.75	474.289	891.059	576.283	373.134	416.51	392.485	398.81	411.424	408.289	410.832	445.057	482.226	368.224	447.96	395.099	463.624	466.691	367.544	362.495	366.27	442.496	403.385	398.326	373.698
TPM	Phospho2	0	0	24.993	0	0	0	0	13.5329	8.52121	8.97149	8.73429	10.8368	12.5084	12.4431	0	0	0	0	0	0	0	7.49266	12.3961	8.89256	8.4653	6.31571	5.12107	7.31885	3.77624	1.03371	2.34538	4.76553	2.84585	6.0843	4.86643	5.96311	8.32683	4.57837	0.590782	2.84876	5.3395	3.42214
TPM	Ssb	1233.27	159.327	112.468	0	106.623	87.403	290.14	325.873	333.545	322.029	304.781	313.31	311.321	360.85	236.725	236.725	236.725	236.725	238.373	295.091	259.94	318.688	396.676	385.614	332.028	346.011	339.388	360.087	281.6	274.967	353.683	333.587	347.194	257.974	267.167	252.077	235.372	216.492	271.169	288.865	261.101	255.292
TPM	Mettl5	89.6925	15.4188	37.4895	239.272	43.6186	33.4735	0	64.9581	67.561	65.6335	70.7937	43.6658	65.785	81.5023	0	0	0	0	0	552.572	152.041	84.4173	95.6981	116.412	111.93	119.547	102.421	110.759	118.682	127.663	130.403	116.755	134.704	122.903	108.521	72.6415	72.721	54.2864	76.8016	71.7888	83.8301	85.5535
TPM	Ubr3	97.1668	256.98	12.4965	1263.66	87.2372	470.488	406.195	241.969	213.03	247.896	242.262	267.413	277.965	253.839	572.981	572.981	572.981	572.981	427.597	263.268	215.799	258.247	248.914	240.503	207.87	237.742	218.81	232.739	245.456	231.551	206.393	237.681	234.783	217.818	258.407	208.709	214.832	170.708	212.681	183.46	190.62	176.582
TPM	Myo3b	0	0	0	0	0	0	0	0.541317	0.608658	1.41655	0.4597	1.59364	0	0	0	0	0	0	0	0	0	0.999021	0.99169	0	0.470295	0.902245	0.931104	0	0	0.516855	0.469075	0	0	0.60843	0	0	0	0.654053	0.590782	0	0	0
TPM	Sp5	0	0	0	201.886	19.386	0	0	12.9916	17.6511	12.2768	10.5731	8.28695	9.72877	16.176	0	0	0	0	0	0	0	15.9843	12.892	17.3809	6.11383	12.6314	2.32776	6.343	4.85517	2.58428	9.85058	7.74398	8.53756	7.30116	8.75958	7.58941	22.76	23.5459	28.9483	30.7666	13.8827	25.3238
TPM	Erich2	0	0	0	0	0	0	0	0	0.608658	1.88873	0.4597	1.91237	1.38982	1.86647	0	0	0	0	0	0	0	0	0	0	0	0	0	0	0	0	0.469075	1.19138	0.474309	0	0	0.542101	1.11024	1.30811	0.590782	2.84876	0.53395	0
TPM	Gad1	0	0	0	0	0	3.71928	0	14.0742	15.2164	14.1655	14.2507	9.88059	13.8982	16.7982	0	0	0	0	0	0	0	15.4848	13.8837	23.444	11.2871	15.3382	6.98328	18.0532	8.09195	5.16855	5.15983	10.1267	12.8063	4.86744	7.29965	5.42101	6.66147	24.2	7.68016	11.9648	9.61109	8.21314
TPM	Gorasp2	575.527	154.188	0	0	0	171.087	498.073	155.358	165.555	135.989	154.459	117.611	132.497	146.829	223.274	223.274	223.274	223.274	95.8408	92.5776	156.945	155.847	141.812	134.601	141.559	142.104	121.044	142.474	198.523	186.068	155.264	166.198	185.929	177.053	212.663	129.562	123.237	131.465	121.11	134.462	154.845	142.361
TPM	Tlk1	183.122	385.469	312.412	149.545	29.0791	232.455	24.1783	377.298	365.195	349.888	381.091	302.473	350.236	362.094	325.496	325.496	325.496	325.496	378.448	170.69	671.921	359.648	408.08	431.694	392.696	382.552	400.375	383.508	378.164	375.754	400.59	383.029	376.601	382.094	341.137	294.361	222.604	243.962	236.904	258.668	238.675	238.181
TPM	Mettl8	71.0065	0	0	0	0	0	0	14.0742	24.3463	20.7761	20.6865	27.4107	28.2598	13.0653	0	0	0	0	24.5746	0	132.422	33.9667	30.7424	27.8903	36.2127	37.8943	40.503	34.1546	21.0391	23.7753	35.1806	32.763	39.3676	41.9817	42.8246	31.9839	36.0829	18.9676	49.0349	46.15	39.5123	44.4878
TPM	Dcaf17	0	0	256.178	0	0	0	0	23.818	18.2597	28.8032	19.7671	39.5224	36.1354	24.2641	0	0	0	0	36.8618	0	0	26.9736	36.1967	34.3576	34.3315	34.2853	24.2087	27.8116	23.1969	17.0562	23.4538	22.6363	26.5613	25.5541	23.8455	35.2365	26.6459	21.5838	27.176	36.4642	28.2993	40.3813
TPM	Cybrd1	0	0	0	0	0	0	0	3.2479	5.47792	1.88873	3.2179	1.27491	3.24292	2.48862	0	0	0	0	0	0	0	1.99804	0	0.404207	0.470295	0	1.39666	0.487923	1.07893	1.55057	0.93815	0.595691	0.948618	1.82529	0	2.1684	4.9961	0.654053	2.95391	3.41852	10.145	2.73771
TPM	Dync1i2	781.072	313.515	274.923	852.407	329.563	448.173	130.563	344.819	408.409	371.609	371.897	311.717	333.095	373.915	411.578	411.578	411.578	411.578	774.098	824.519	676.826	484.525	488.407	530.32	507.448	475.483	538.644	441.083	545.397	546.833	474.235	477.744	480.949	541.503	516.328	584.927	544.02	594.535	552.381	552.09	605.499	605.034
TPM	Slc25a12	0	0	0	0	0	13.0175	0	51.4251	49.9099	40.6078	42.7521	52.2715	60.2257	46.6616	142.573	142.573	142.573	142.573	0	54.9679	0	20.4799	24.7923	18.9978	14.5791	19.8494	26.0709	25.372	20.4996	14.4719	13.1341	20.8492	19.921	22.5119	23.3589	16.8051	12.7678	21.5838	23.0405	15.9531	19.7561	28.0615
TPM	Hat1	227.968	61.6751	706.051	0	72.6977	63.2277	183.755	154.817	167.99	157.709	144.805	122.711	138.056	158.65	357.777	357.777	357.777	357.777	19.6596	199.62	56.4021	137.365	133.382	155.216	152.846	143.908	134.079	144.425	124.616	122.495	163.238	163.219	163.637	155.15	209.257	103.541	114.355	91.5675	109.295	135.031	145.768	110.193
TPM	Metap1d	0	20.5584	43.7377	0	0	0	0	9.74371	13.3905	10.388	10.5731	21.6735	18.0677	7.46586	0	0	0	0	9.82982	0	0	4.49559	11.9003	4.04207	13.6385	7.66908	6.51773	6.343	3.23678	7.75283	5.6289	13.1052	9.96049	2.43372	5.35307	4.87891	6.66147	11.773	8.27095	3.41852	4.2716	6.15985
TPM	Dlx1	0	0	0	0	0	0	0	0	0.608658	0	0.919399	0	0	0.622155	0	0	0	0	0	0	0	0.49951	0	0.404207	0	0	0	0.975847	0	0	0.469075	0	0	0	0	0.542101	0	0	0	0	0	0.684428
TPM	Dlx2	0	0	0	0	0	0	0	0.541317	0	0	0.919399	0.956186	0.463275	0.622155	0	0	0	0	0	0	0	0.999021	0.99169	4.04207	3.29206	0.902245	0.931104	0.975847	0.539463	0	0.469075	0.595691	0.948618	1.21686	1.94657	0	0	0	0	0	0	0
TPM	Itga6	878.239	647.589	1143.43	822.498	1638.12	1119.5	1015.49	961.921	1032.28	1083.66	1081.67	1051.49	1052.56	1131.7	2574.38	2574.38	2574.38	2574.38	2944.03	1958.59	1711.68	1729.31	1474.15	1408.66	1323.41	1356.98	1048.42	1362.28	3049.05	2952.28	2617.44	2665.72	2616.29	2797.56	2606.46	1293.99	1278.45	1145.25	1322.17	1198.76	1176.29	1319.58
TPM	Pdk1	0	0	0	29.909	0	0	77.3706	18.4048	35.3022	60.4395	37.6954	116.017	81.0731	52.8832	204.444	204.444	204.444	204.444	0	0	0	9.99021	13.3878	30.7198	44.678	29.7741	35.8475	11.7102	16.7234	8.78654	43.624	37.5285	26.5613	29.2046	23.8455	14.6367	12.2127	13.0811	12.4064	13.6741	18.6882	13.0041
TPM	Rapgef4	104.641	0	0	0	0	0	0	0	4.26061	0.944367	2.7582	0.637457	1.8531	0.622155	29.5906	29.5906	29.5906	29.5906	31.9469	0	0	0	2.47923	1.61683	0	0	0	1.46377	2.69732	2.58428	1.40723	0.595691	1.42293	0	0.486643	0	2.22049	0	0	1.13951	0	0.684428
TPM	Map3k20	33.6347	0	0	179.454	0	13.0175	527.087	128.833	164.946	165.736	159.516	231.078	174.191	166.115	86.0817	86.0817	86.0817	86.0817	0	95.4706	0	246.758	247.923	259.905	215.395	234.584	172.254	256.16	111.669	121.461	139.784	129.265	153.676	124.12	110.955	49.8733	66.0595	55.5945	76.8016	72.9283	56.0647	60.9141
TPM	Cdca7	0	0	0	0	0	0	0	23.2766	55.3879	59.9673	33.0984	130.997	59.7625	48.5281	18.8304	18.8304	18.8304	18.8304	66.3513	0	0	20.4799	34.2133	25.4651	27.2771	26.1651	26.0709	34.6426	4.85517	7.23597	13.6032	21.4449	21.3439	10.9517	20.439	3.2526	3.33073	1.30811	6.4986	12.5346	5.87345	9.58199
TPM	Sp3	224.231	185.025	124.965	14.9545	310.177	3.71928	159.577	463.909	472.927	410.328	426.601	312.035	357.185	416.222	207.134	207.134	207.134	207.134	410.395	54.9679	308.986	433.076	428.41	437.757	410.567	430.371	440.412	424.981	367.375	343.709	373.853	367.541	381.819	362.016	369.362	252.619	270.345	240.692	299.526	286.586	296.876	250.501
TPM	Ola1	142.013	292.957	212.44	396.294	285.944	293.823	449.716	375.133	376.151	300.781	365.001	252.752	272.869	362.094	306.666	306.666	306.666	306.666	317.012	245.909	107.9	401.606	504.274	538	498.512	497.588	452.517	470.358	439.123	395.394	522.081	490.849	463.4	374.185	349.896	476.506	456.866	525.205	457.856	437.57	481.623	509.899
TPM	Cir1	0	0	0	0	0	0	0	3.78922	9.73853	2.36092	5.51639	8.9244	6.48585	6.22155	0	0	0	0	0	0	0	7.49266	5.95014	7.27573	9.40589	4.96235	5.12107	4.87923	13.4866	7.75283	5.6289	5.95691	5.2174	1.82529	7.78629	6.50521	3.88586	3.92432	4.72626	5.12777	4.2716	2.73771
TPM	Scrn3	0	0	0	403.772	0	85.5434	0	29.7724	25.5636	24.5536	25.7432	30.9167	25.4801	27.3748	0	0	0	0	280.15	0	0	5.49462	14.3795	15.7641	15.0494	12.6314	10.2421	13.6619	29.131	25.8428	26.7373	13.1052	18.9724	15.8192	24.3322	26.0208	38.3034	17.6594	24.2221	30.7666	22.9598	30.1148
TPM	Gpr155	0	0	162.454	0	0	0	0	5.41317	1.82597	3.77747	4.1373	0.637457	2.31637	3.73293	0	0	0	0	0	0	0	0.49951	1.98338	0	0.470295	0.902245	0.465552	0.487923	4.85517	4.6517	3.28353	4.76553	4.26878	1.82529	0.973286	7.58941	5.55122	3.27027	3.54469	3.98827	5.87345	7.52871
TPM	Wipf1	0	0	0	0	0	0	0	6.49581	4.26061	8.02712	3.6776	7.01203	7.4124	6.84371	0	0	0	0	0	0	0	0	0	0	0	0	0	0.487923	5.39463	2.06742	1.40723	1.78707	1.89724	4.25901	1.94657	0	0	0	0	0	0	0
TPM	Chrna1	0	0	0	0	0	0	0	0	0	0	0	0	0.92655	0	0	0	0	0	0	0	0	0	0	0	0	0	0	0	0	0	0	0	0	0	0	0	0	0	0	0	0	0
TPM	Chn1	0	0	0	0	0	0	0	15.1569	10.9558	11.3324	8.73429	9.56186	14.3615	9.95448	2.69005	2.69005	2.69005	2.69005	44.2342	0	0	1.99804	0.99169	0.404207	0	0	1.39666	1.95169	1.07893	0.516855	0.93815	1.78707	0.948618	0.60843	0.486643	1.0842	6.66147	1.30811	5.90782	1.70926	5.3395	0.684428
TPM	Atf2	0	30.8375	306.164	284.136	378.028	303.121	145.07	191.626	153.99	147.321	148.943	116.973	149.174	147.451	312.046	312.046	312.046	312.046	4.91491	520.749	78.4725	127.875	132.886	123.687	124.158	126.314	104.284	111.734	234.667	198.989	184.816	203.131	198.261	170.969	174.705	158.835	155.434	127.54	122.883	150.984	143.632	136.886
TPM	Lnpk	153.225	0	112.468	0	0	117.157	469.059	58.4622	57.8225	56.662	68.9549	39.8411	60.2257	65.9485	18.8304	18.8304	18.8304	18.8304	56.5215	0	0	31.4692	31.7341	46.4839	46.5592	41.0521	44.693	44.889	50.7096	41.8653	44.5621	45.8682	46.008	56.584	62.777	45.5365	39.4137	37.281	26.5852	41.0222	42.182	50.6477
TPM	Hoxd13	0	0	0	0	0	0	0	0	0	0	0	0	0	0	0	0	0	0	0	0	0	0	0	0	0	0	0	0	0	0	0	0	0	0	0	0	0	0	0	0	0	0
TPM	Hoxd12	0	0	0	0	0	0	0	0	0	0	0	0	0	0	0	0	0	0	0	0	0	0	0	0	0	0	0	0	0	0	0	0	0	0	0	0	0	0	0	0	0	0
TPM	Hoxd10	0	0	0	0	0	0	0	0	0.608658	0	1.3791	0.318729	0	1.24431	0	0	0	0	0	0	0	0	0	0	0	0	0	0	0	0	0	0	0	0	0	0	0	0	0	0	0	0
TPM	Hoxd3	0	0	0	0	0	0	0	0.541317	0	0.472184	0	0.637457	0	0.622155	0	0	0	0	122.873	0	0	0	0	0	0	0	0.465552	0.487923	0	0	0	0.595691	0.474309	1.21686	0.486643	0	0	0	0	0	0	0.684428
TPM	Hoxd4	0	0	0	0	0	0	0	0	0.608658	0	0.4597	0	0	0.622155	0	0	0	0	0	0	0	0	0	0	0	0	0	0	0	0	0	0	0	0	0	0	0	0	0	0	0	0
TPM	Mtx2	97.1668	0	0	0	0	24.1753	0	78.491	80.9515	90.6593	92.3996	74.2638	69.0279	80.258	96.8419	96.8419	96.8419	96.8419	0	83.8984	0	55.9452	65.4515	66.29	58.3165	69.4729	62.8495	69.773	82.5379	78.562	64.2633	69.6958	76.3637	83.3549	82.7293	49.3312	63.8391	66.7135	60.2598	58.6845	75.8208	55.4387
TPM	Hnrnpa3	560.578	313.515	256.178	0	499.191	423.998	106.385	282.568	359.108	365.47	269.384	540.564	491.535	384.492	193.684	193.684	193.684	193.684	280.15	37.6096	107.9	327.679	381.801	380.359	361.186	379.845	361.268	384.484	256.785	282.203	259.399	281.762	299.289	219.643	229.696	223.888	197.068	199.486	249.901	271.202	286.731	275.824
TPM	Nfe2l2	71.0065	30.8375	143.71	336.476	116.316	50.2102	285.304	201.37	247.724	209.65	211.462	274.425	242.293	205.933	309.356	309.356	309.356	309.356	265.405	17.3583	291.82	182.821	171.562	183.51	187.648	167.366	193.204	177.116	224.417	258.428	223.28	188.834	200.633	182.529	228.236	182.688	180.97	206.027	193.776	193.716	184.747	175.898
TPM	Agps	564.315	277.538	0	351.431	261.712	124.596	193.426	165.643	161.294	191.234	167.79	181.038	161.22	179.803	118.362	118.362	118.362	118.362	221.171	150.439	9.80907	164.339	185.942	152.386	158.489	163.306	149.908	176.628	200.141	189.686	231.254	206.109	219.605	206.258	199.037	192.446	182.635	173.324	189.05	151.554	200.231	195.062
TPM	Ttc30b	7.47437	97.6522	0	0	0	0	0	21.6527	16.4338	16.0542	17.0089	12.4304	10.192	12.4431	0	0	0	0	27.032	0	0	11.4887	6.94183	8.08415	5.17324	9.47357	5.12107	9.27054	5.39463	4.6517	6.09798	2.97845	7.58894	4.86744	12.1661	7.58941	10.5473	15.6973	12.9972	8.54629	7.47529	9.58199
TPM	Pde11a	276.552	0	0	0	0	13.0175	0	16.2395	10.3472	10.388	13.791	5.73712	12.0451	11.8209	0	0	0	0	0	0	0	2.49755	3.96676	4.44628	7.05442	4.51122	10.7077	7.80677	14.026	15.5057	11.7269	12.5095	12.8063	19.4698	14.1127	15.1788	12.7678	18.3135	22.4497	19.3716	16.5524	13.6886
TPM	Rbm45	0	0	0	0	0	3.71928	0	17.8635	26.1723	30.2198	23.4447	33.1478	25.4801	20.5311	0	0	0	0	0	0	9.80907	25.9745	26.2798	25.4651	16.4603	27.9696	20.9498	27.3237	20.4996	17.5731	22.5156	19.6578	20.3953	18.8613	22.3856	21.684	28.8664	20.2757	17.7235	17.0926	22.9598	20.5328
TPM	Osbpl6	0	0	0	0	0	1.85964	0	6.49581	11.5645	6.61057	10.1134	10.518	21.3106	8.08802	123.742	123.742	123.742	123.742	0	11.5722	0	0.999021	0.99169	0	0	1.35337	0.931104	1.46377	7.55249	9.82025	5.6289	10.7224	21.3439	8.51802	8.75958	5.96311	4.9961	3.92432	5.31704	5.69753	5.87345	0.684428
TPM	Prkra	0	0	0	0	9.69302	0	0	71.4539	88.2554	66.5779	76.3101	55.1401	57.4461	69.6814	29.5906	29.5906	29.5906	29.5906	154.82	81.0054	49.0453	96.905	97.1856	92.9677	76.658	75.3375	85.6616	95.633	110.051	114.742	113.047	110.799	120.949	122.903	123.121	86.7361	84.9337	71.2918	93.3435	69.5098	82.2282	79.3937
TPM	Pjvk	0	0	0	0	0	0	0	3.2479	2.43463	0.944367	0.919399	0.318729	4.16947	1.24431	0	0	0	0	0	0	0	0	0.99169	1.61683	0	2.25561	0.465552	1.46377	2.69732	1.03371	0	1.19138	0.948618	0	0.486643	2.7105	0	1.30811	2.36313	2.84876	1.60185	1.36886
TPM	Fkbp7	0	0	0	0	0	0	0	5.95449	12.7818	7.55494	11.9522	7.64949	6.48585	8.71017	0	0	0	0	0	0	0	18.9814	15.867	13.7431	8.4653	10.8269	6.05218	17.5652	1.61839	5.16855	6.56705	5.95691	12.8063	9.12645	6.813	15.7209	12.7678	12.427	16.5419	10.2555	10.679	13.0041
TPM	Plekha3	0	0	0	0	0	0	0	24.9006	30.4329	23.6092	23.4447	40.1598	25.4801	19.909	0	0	0	0	0	23.1444	0	13.4868	19.338	14.9557	16.4603	13.0826	15.8288	19.029	29.6705	26.3596	21.1084	20.8492	23.2411	27.9878	15.0859	18.4314	13.8781	13.7351	13.588	18.8018	18.6882	27.3771
TPM	Ttn	280.289	41.1167	0	0	174.474	148.771	0	169.974	77.2996	89.2427	111.247	66.2956	170.948	178.559	285.146	285.146	285.146	285.146	240.831	517.856	365.388	208.296	218.172	151.174	152.846	160.148	186.686	175.165	112.208	117.326	99.4439	97.6933	108.617	96.7404	78.8362	133.357	144.332	191.638	157.739	99.7067	97.1788	132.095
TPM	Ccdc141	0	0	0	0	0	0	0	2.16527	17.0424	14.6377	3.2179	14.0241	12.0451	8.08802	0	0	0	0	0	0	0	0	0	0	0	0	0	0	0.539463	0	0	0	0	0	0	0	0.555122	0.654053	2.36313	1.13951	2.1358	1.36886
TPM	Sestd1	0	0	699.803	127.113	0	81.8241	0	99.061	118.688	110.491	105.271	134.185	116.745	102.033	29.5906	29.5906	29.5906	29.5906	81.096	40.5027	49.0453	66.4349	83.302	59.0143	69.6036	67.2172	67.5051	75.1402	70.1302	63.0563	57.6962	66.1217	60.7115	74.8369	77.3763	96.4939	86.5991	100.724	64.986	79.1956	84.364	99.2421
TPM	Cwc22	0	0	0	0	0	0	0	25.9832	35.9108	40.6078	27.582	58.9648	44.4744	37.3293	0	0	0	0	110.585	0	83.3771	13.4868	21.3213	23.0398	26.8068	26.1651	21.881	25.372	24.8153	31.5282	28.1445	25.019	27.0356	22.5119	16.5459	18.9735	8.32683	13.0811	10.6341	10.8253	9.07714	13.6886
TPM	Ube2e3	545.629	87.3731	143.71	52.3408	222.94	109.719	0	188.378	178.945	177.069	195.372	124.304	114.892	187.269	166.783	166.783	166.783	166.783	412.852	69.4332	255.036	163.839	196.355	159.258	176.36	154.284	146.183	176.14	268.653	254.81	275.347	259.126	235.257	265.276	280.793	179.435	183.19	173.978	176.644	176.623	166.058	146.468
TPM	Itga4	0	0	0	0	0	0	0	0	0	0	0	0.318729	0.92655	2.48862	0	0	0	0	0	0	0	0	0	0	0	0.451122	0	0	0	0	0	0	0	0	0	0	0	0	0	0	0	0
TPM	Cerkl	0	0	0	0	0	0	0	0	0	0	0.4597	0.318729	0.463275	0	0	0	0	0	0	0	0	0	1.48754	0	0.470295	1.80449	1.39666	0.975847	0	0	0	0	0	0	0	0	0	0	1.18156	0	0.53395	1.36886
TPM	Neurod1	0	0	0	0	0	0	0	0	0.608658	0	0.4597	0	0	0	0	0	0	0	0	0	0	0	0	0	0	0	0	0	0	0	0	0	0	0	0	0	0	0	0	0	0	0
TPM	Itprid2	355.033	0	0	373.863	974.149	278.946	560.937	432.512	390.758	417.41	410.971	325.741	359.965	393.202	669.823	669.823	669.823	669.823	398.108	292.198	568.926	537.973	519.646	522.64	484.874	522.4	454.379	477.677	606.357	609.889	559.607	561.737	539.289	545.153	509.029	311.708	273.12	311.329	294.209	259.237	235.472	266.243
TPM	Ppp1r1c	0	0	0	0	0	0	0	1.08263	1.82597	0.472184	0.4597	1.27491	0.92655	0	0	0	0	0	0	2.89305	0	0	0.99169	0.404207	0	0.451122	0.931104	0	1.07893	1.03371	1.8763	1.19138	0	3.04215	0	0	0	1.30811	0	0	0	0.684428
TPM	Pde1a	0	0	0	0	0	0	0	0	0	0.472184	0	0	0.463275	1.86647	0	0	0	0	0	0	0	0	0	0	0	0	0	0.487923	1.07893	0	0	0	0	0	0	0	0	0	0	0	0	1.36886
TPM	Dnajc10	261.603	123.35	43.7377	0	106.623	167.367	154.741	223.564	224.595	203.983	200.429	192.831	171.412	188.513	583.741	583.741	583.741	583.741	115.5	112.829	223.156	206.797	171.562	172.192	169.306	175.036	168.53	175.652	166.694	140.585	144.006	132.243	129.012	163.059	186.871	228.224	202.064	212.567	209.137	189.728	203.435	247.763
TPM	Frzb	0	0	0	0	0	0	0	0	0	0	0	0	0	0	0	0	0	0	0	0	0	0	0	0	0	0	0	0	0	0	0.469075	0.595691	0	0	0	0	0	0	1.18156	0	0	1.36886
TPM	Nckap1	44.8462	421.446	68.7307	0	203.553	232.455	116.056	641.461	664.654	606.756	623.812	548.532	561.489	640.198	675.203	675.203	675.203	675.203	493.949	190.941	181.468	466.543	403.618	496.367	475.938	477.288	491.623	504.513	802.721	728.249	679.221	663.004	599.052	636.418	605.871	390.855	338.625	355.151	366.285	372.618	374.833	383.964
TPM	Dusp19	0	0	0	0	0	0	0	4.87185	6.08658	3.77747	2.7582	4.14347	4.63275	11.1988	0	0	0	0	0	0	0	2.49755	2.97507	4.04207	3.76236	2.25561	4.65552	1.46377	1.61839	1.55057	0	1.19138	0.474309	3.04215	3.4065	2.1684	1.11024	4.57837	1.18156	2.27901	2.66975	4.791
TPM	Nup35	0	0	0	0	0	0	0	0.541317	1.82597	0.944367	1.8388	3.18729	0.463275	1.86647	0	0	0	0	0	0	0	0.999021	4.95845	2.42524	2.35147	3.15786	3.72442	0.487923	0.539463	1.55057	1.8763	1.19138	1.42293	3.04215	1.45993	1.0842	0.555122	0.654053	0.590782	1.13951	1.0679	0
TPM	Fsip2	0	0	0	0	0	0	0	1.08263	0	1.88873	0	1.91237	0.92655	0	0	0	0	0	0	0	0	1.49853	1.48754	2.42524	6.11383	2.70673	4.65552	1.95169	4.31571	2.58428	5.15983	10.7224	3.79447	1.82529	2.43322	4.3368	1.11024	1.96216	3.54469	0	0	4.10657
TPM	Zc3h15	0	467.703	218.688	59.818	537.963	20.456	14.507	323.166	316.502	288.032	356.727	267.732	305.761	356.495	260.935	260.935	260.935	260.935	149.905	72.3262	706.253	289.716	356.017	344.789	376.236	347.815	329.611	334.228	448.294	389.709	465.322	442.598	444.427	408.865	439.925	265.629	286.998	306.097	311.933	331.026	320.37	322.366
TPM	Itgav	82.2181	364.911	281.171	0	58.1581	52.0699	77.3706	220.316	199.64	216.732	195.372	188.05	179.751	175.448	153.333	153.333	153.333	153.333	552.927	95.4706	51.4976	115.886	160.654	147.132	140.148	166.915	174.117	157.599	182.878	200.54	132.748	144.157	151.779	172.186	221.423	102.999	83.2683	108.573	109.885	73.4981	70.4813	88.9756
TPM	Fam171b	0	0	0	0	0	0	0	12.4503	11.5645	8.49931	6.89549	4.14347	6.94912	6.84371	0	0	0	0	54.064	11.5722	0	5.99413	4.46261	7.27573	6.58412	3.60898	4.18997	2.92754	14.026	20.6742	19.7012	8.93536	9.48618	13.9939	12.1661	4.87891	2.22049	7.84864	5.90782	4.55802	4.80555	3.42214
TPM	Calcrl	0	0	0	0	0	0	0	0	0	0.944367	0	1.59364	0	1.86647	0	0	0	0	0	0	0	0.49951	0	2.02104	0	1.80449	0	0	0.539463	0	0.469075	0	0	0	0.973286	1.6263	1.66537	0	1.77235	3.41852	0.53395	3.42214
TPM	Tfpi	0	0	0	0	0	0	0	0	0	0	0	0.318729	0	1.24431	0	0	0	0	0	0	0	0	0.495845	0	0	0	0	0	0	0.516855	0	0	0	0	0	0	0	0	0	0	0	0
TPM	Ctnnd1	680.168	724.682	1362.12	822.498	1042	782.908	589.951	1032.83	986.634	963.255	988.354	945.668	1012.26	974.295	855.437	855.437	855.437	855.437	965.78	966.279	1066.74	1459.07	1436.96	1333.88	1440.98	1354.72	1522.36	1438.4	1060.05	1035.78	766.469	785.121	778.815	1010.6	981.559	869.529	798.266	799.253	818.233	715.609	722.968	764.506
TPM	Btbd18	0	0	0	0	0	0	0	2.70659	2.43463	1.41655	0	0.956186	1.8531	0	0	0	0	0	0	0	0	1.49853	1.48754	1.21262	0.940589	0	0.465552	0.487923	0.539463	1.03371	0.93815	1.78707	1.42293	1.82529	0.486643	1.0842	0.555122	1.30811	0	0	0	1.36886
TPM	Selenoh	0	0	0	0	0	0	0	21.6527	18.8684	17.943	19.7671	24.2234	15.7513	18.0425	0	0	0	0	0	0	0	39.4613	58.0139	47.6965	45.6186	49.1723	54.4696	36.5943	14.026	21.1911	22.5156	23.8276	26.5613	19.4698	23.3589	23.3103	23.8703	34.0108	23.0405	25.6389	26.6975	19.164
TPM	Tmx2	33.6347	35.9771	131.213	0	0	26.0349	29.014	29.2311	35.9108	35.886	39.0745	34.7414	38.4518	37.3293	94.1518	94.1518	94.1518	94.1518	4.91491	173.583	66.2112	42.4584	54.0471	37.5913	48.4403	45.1122	42.3652	53.1837	40.9992	48.5844	46.9075	54.8036	49.8024	74.8369	66.6701	64.51	37.1932	54.9405	61.4413	43.8709	58.2005	58.8608
TPM	Med19	41.109	0	0	0	48.4651	137.613	0	56.297	46.8667	54.3011	46.4297	43.6658	46.7908	54.7497	0	0	0	0	0	0	46.5931	78.4231	78.8394	62.6522	67.2521	46.9167	56.7974	59.0387	98.1823	95.6182	94.2841	88.7579	83.4784	104.65	95.382	35.2365	47.7405	41.2054	35.4469	46.7197	45.9197	41.7501
TPM	Zdhhc5	343.821	642.449	306.164	590.703	533.116	453.752	681.828	293.394	338.414	283.31	298.805	272.513	268.699	287.436	804.326	804.326	804.326	804.326	506.236	193.834	453.669	404.104	406.593	434.119	427.968	379.394	409.686	444.498	305.876	342.675	304.899	389.582	364.743	418.6	428.246	290.024	342.51	309.367	339.109	322.48	337.456	312.099
TPM	Clp1	89.6925	30.8375	0	0	0	13.0175	67.6992	26.5245	27.3896	22.1926	26.2029	20.3986	19.9208	29.2413	104.912	104.912	104.912	104.912	105.671	0	0	60.9403	52.0637	54.568	59.7274	49.6235	60.0562	53.6716	26.9732	35.663	39.8714	36.9328	45.5336	45.0238	49.151	30.3576	34.9727	15.6973	24.8128	28.4876	29.3672	34.2214
TPM	Ypel4	0	0	0	0	0	0	0	1.08263	0.608658	1.41655	2.2985	3.50602	6.48585	2.48862	0	0	0	0	0	0	0	0	1.48754	0.404207	1.41088	0.902245	0	2.43962	4.31571	1.55057	1.8763	1.78707	2.37154	0.60843	1.45993	2.7105	2.22049	2.61621	2.95391	3.98827	1.0679	2.73771
TPM	Serping1	0	0	0	0	0	0	0	1.08263	0	0	0	0	0	0	0	0	0	0	0	0	0	0	0	0	0	0	0	0	0	0	0	0	0.474309	0	0	2.1684	3.33073	4.57837	0.590782	0	0	2.05328
TPM	Ube2l6	0	0	0	0	0	0	0	1.08263	1.82597	1.41655	2.2985	1.27491	3.24292	0.622155	0	0	0	0	0	0	0	1.49853	0	3.63787	1.88118	0.451122	1.39666	0.487923	0	0	0	0	0.948618	0	0	2.7105	0.555122	0	0	0	0.53395	0
TPM	Timm10	0	0	43.7377	0	0	0	0	45.4706	41.3887	37.7747	44.5909	25.817	27.7965	41.6844	196.374	196.374	196.374	196.374	29.4895	0	0	63.9373	75.3685	83.6709	77.1283	76.2397	75.885	94.6571	30.7494	36.6967	51.1292	41.6984	46.4823	39.548	59.8571	33.6102	42.1893	41.8594	38.9916	56.9753	51.2592	46.5411
TPM	Slc43a1	0	0	0	0	0	24.1753	0	0	0.608658	0.944367	0.4597	0.956186	0	0.622155	0	0	0	0	17.2022	28.9305	0	0.49951	1.48754	2.82945	1.88118	2.25561	0.465552	2.43962	7.01302	8.78654	7.97428	7.14829	12.8063	12.1686	7.78629	4.87891	10.5473	1.96216	7.08938	6.26728	11.7469	5.47542
TPM	Rtn4rl2	0	0	0	0	0	0	0	1.62395	0.608658	0.472184	0.919399	1.27491	0.463275	2.48862	0	0	0	0	0	0	0	0.49951	0	1.61683	0	0.451122	0.465552	0	3.77624	1.03371	2.34538	3.57415	1.89724	1.21686	3.4065	0	1.11024	0	1.18156	0	2.66975	1.36886
TPM	Slc43a3	0	0	0	0	0	3.71928	106.385	0	0.608658	0	0	0	0	0	18.8304	18.8304	18.8304	18.8304	0	0	0	1.49853	5.95014	4.04207	4.70295	4.0601	4.18997	5.36716	0	0.516855	0	0	0	1.21686	0.973286	1.6263	0.555122	1.96216	2.36313	2.27901	2.66975	2.05328
TPM	Prg2	0	5.13959	0	0	0	0	0	0	0	0	0	0	0	0	0	0	0	0	0	0	0	0	0	0	0	0	0	0	0	0	0	0	0	0	0	0	0	0	1.18156	0	0	0
TPM	P2rx3	0	0	0	0	0	0	0	1.08263	0.608658	0.944367	0.4597	2.86856	1.8531	0	0	0	0	0	0	0	0	0	0	0	0	0	0	0	0	0	0	0	0	0	0	0	0	0	0	0	0	0
TPM	Ssrp1	713.803	411.167	443.625	695.384	567.042	1433.78	1097.69	607.899	659.785	661.529	729.543	576.261	606.427	668.195	1452.63	1452.63	1452.63	1452.63	1970.88	2164	1633.21	1061.96	1005.08	1160.48	1298.95	1164.8	1173.66	1144.67	804.34	858.496	1037.12	1048.42	1094.23	943.067	1017.08	518.79	605.083	570.989	709.529	949.208	787.576	623.514
TPM	Tnks1bp1	0	61.6751	0	0	0	104.14	0	97.4371	119.297	162.431	122.74	208.767	196.429	114.477	123.742	123.742	123.742	123.742	12.2873	31.8235	152.041	85.9158	81.3186	96.2014	87.9451	106.465	88.4549	101	83.0774	74.4271	52.5364	67.9088	75.4151	88.8308	89.0557	84.5677	90.4849	98.7621	81.5279	82.6141	71.0153	86.2379
TPM	Lrrc55	0	0	0	0	0	0	0	0	0	0	0.4597	1.91237	0.463275	0.622155	0	0	0	0	0	0	0	0	0.495845	0	0	0	0	0	0	0	0	0	0	0	0	0	0	0	0	0	0	0
TPM	Ptprj	67.2694	0	31.2412	0	0	24.1753	120.892	124.503	124.775	143.072	136.99	142.153	132.033	116.343	69.9414	69.9414	69.9414	69.9414	142.532	0	22.0704	109.892	70.41	89.3299	81.8313	86.6155	85.6616	86.8504	183.418	192.27	156.202	177.516	133.755	155.758	149.399	33.0681	33.3073	39.2432	33.6746	39.8827	27.7654	35.5903
TPM	Nup160	205.545	416.307	0	0	4.84651	3.71928	0	123.962	111.384	118.99	126.877	109.005	109.333	143.718	145.263	145.263	145.263	145.263	135.16	20.2513	88.2816	167.836	191.396	197.657	161.781	170.073	172.72	193.706	102.498	108.54	118.207	132.243	142.767	135.68	134.8	68.8468	81.603	75.2161	99.8421	104.834	89.1696	82.8158
TPM	Fnbp4	373.719	529.378	406.136	52.3408	426.493	96.7012	701.171	170.515	174.076	202.095	153.08	192.831	227.468	197.223	207.134	207.134	207.134	207.134	191.682	335.594	137.327	211.293	280.152	220.293	234.677	247.215	230.448	223.469	185.575	201.574	162.769	197.174	182.609	174.011	183.464	170.22	163.206	183.135	168.373	173.205	153.244	180.689
TPM	Ptpmt1	0	113.071	0	0	0	1.85964	0	29.7724	37.1281	25.0257	30.7999	25.817	23.627	27.3748	0	0	0	0	0	234.337	0	57.4437	60.9889	67.0984	63.4898	52.7813	65.1773	54.1595	49.6306	57.8878	53.9436	52.4208	61.6601	76.0538	65.2102	37.4049	43.8547	28.7784	32.493	34.1852	32.037	41.0657
TPM	Celf1	235.443	46.2563	974.726	0	470.112	193.402	420.702	409.777	355.456	369.72	401.777	315.223	375.716	377.648	355.087	355.087	355.087	355.087	110.585	219.872	181.468	431.577	467.582	411.483	470.295	416.837	447.396	444.986	377.624	378.338	352.744	339.544	383.716	372.359	384.935	276.471	283.112	250.502	254.036	253.54	268.577	258.714
TPM	Rapsn	0	0	0	0	0	0	0	0.541317	0	0.472184	0.4597	0	0.463275	0	0	0	0	0	0	0	0	0.49951	1.98338	0	0.470295	2.25561	0	1.46377	0	0	0	0	0	0	0	0	0.555122	1.96216	2.36313	0	2.1358	2.05328
TPM	Psmc3	37.3719	267.259	0	209.363	0	217.578	251.454	233.308	263.549	200.206	240.883	203.349	197.818	241.396	347.017	347.017	347.017	347.017	24.5746	280.626	308.986	305.201	284.615	376.317	409.627	337.891	369.648	404.976	215.246	251.708	331.636	294.867	313.992	302.998	307.558	247.198	230.931	238.73	276.486	348.689	307.555	275.14
TPM	Slc39a13	0	113.071	0	0	0	0	53.1923	9.74371	16.4338	12.2768	9.19399	11.793	10.192	8.71017	0	0	0	0	0	0	0	9.4907	14.3795	8.08415	15.0494	13.0826	16.7599	13.6619	13.4866	16.5394	7.5052	8.93536	10.4348	15.2108	13.626	22.7682	18.8742	15.6973	14.7695	9.68579	14.9506	11.6353
TPM	Spi1	0	0	0	0	0	0	0	0	0	0	0	0	0	0	5.3801	5.3801	5.3801	5.3801	0	0	0	0.49951	0.495845	0.808415	0.470295	0	0.931104	0.487923	0	0	0	0	0.474309	0.60843	1.45993	0.542101	0	0	0.590782	0.569753	0	0.684428
TPM	Mybpc3	186.859	0	0	0	0	0	0	0	0	0	0	0.637457	0	1.86647	0	0	0	0	0	0	0	0	0	0	0	0	0.465552	0.487923	0.539463	0	0	1.19138	0	0.60843	0	0	0	1.96216	1.18156	0	0	0
TPM	Madd	336.347	20.5584	0	284.136	33.9256	5.57891	101.549	160.23	163.729	163.376	147.564	134.503	141.762	139.985	80.7016	80.7016	80.7016	80.7016	169.564	442.637	252.583	266.239	229.576	252.63	216.335	251.726	256.519	243.474	194.207	206.225	192.321	182.281	203.478	221.469	219.963	146.367	136.005	165.476	139.425	133.322	115.867	123.881
TPM	Nr1h3	0	0	0	0	0	0	0	4.87185	6.69524	5.6662	6.43579	3.50602	6.02257	3.73293	0	0	0	0	0	0	0	22.9775	16.3629	21.423	15.0494	26.1651	20.4843	23.9082	28.5916	28.9439	31.428	35.7415	32.253	40.1564	39.9047	9.21571	9.43708	9.15675	9.45251	5.69753	7.47529	4.791
TPM	Acp2	0	15.4188	112.468	0	0	89.2626	19.3426	34.103	27.9983	27.8588	32.179	31.2354	25.0168	21.7754	56.4911	56.4911	56.4911	56.4911	51.6066	0	68.6635	51.4496	47.6011	59.8227	41.3859	54.1347	48.4174	47.3286	26.9732	23.7753	41.7477	38.7199	45.0593	48.6744	62.2903	58.5469	77.162	68.0216	68.5307	63.8123	49.1234	60.9141
TPM	Ddb2	67.2694	20.5584	0	0	0	7.43855	0	4.87185	5.47792	8.97149	5.05669	7.96822	6.48585	8.08802	0	0	0	0	0	0	0	19.4809	20.8255	16.9767	14.1088	13.9848	11.6388	12.686	9.71034	6.71912	11.2578	6.5526	8.53756	15.2108	5.83972	20.5998	22.2049	16.3513	23.0405	19.3716	19.7561	26.0083
TPM	Pacsin3	0	138.769	0	67.2953	0	243.613	0	3.78922	3.65195	8.49931	7.35519	13.7053	12.9717	13.0653	0	0	0	0	0	2.89305	171.659	15.9843	28.2632	38.8039	30.5691	31.1274	27.002	25.372	33.9862	31.0113	36.1188	38.1242	39.3676	27.3794	37.4715	29.8155	30.5317	34.0108	30.7207	41.0222	19.7561	31.4837
TPM	Arfgap2	0	0	0	0	0	0	0	47.0946	36.5195	41.5522	48.2684	34.4227	31.0394	42.3066	0	0	0	0	147.447	52.0749	39.2363	75.9256	74.3768	84.4794	86.0639	69.924	90.7827	97.0968	37.7624	48.5844	47.8457	58.9734	49.8024	60.843	62.2903	53.668	48.8508	71.2918	50.2165	54.6962	53.395	49.2788
TPM	Lrp4	0	0	0	0	0	0	53.1923	1.08263	6.08658	12.2768	5.05669	23.9046	17.1412	11.1988	13.4503	13.4503	13.4503	13.4503	9.82982	0	122.613	116.885	141.316	179.468	158.019	168.269	135.01	122.469	16.7234	12.4045	28.6136	23.8276	31.7787	15.2108	16.0592	1.6263	0.555122	0.654053	1.18156	1.13951	0	0.684428
TPM	Ckap5	403.616	693.845	406.136	1592.65	101.777	622.979	1030	726.989	706.652	678.056	743.334	597.935	774.595	816.268	777.425	777.425	777.425	777.425	833.077	1203.51	853.389	890.627	867.233	960.397	1047.82	1055.63	958.106	1030.98	1126.94	1264.74	1217.25	1410	1129.33	1108.56	974.259	370.255	386.92	381.313	438.951	471.755	441.576	397.653
TPM	Arhgap1	377.456	0	6.24824	14.9545	0	197.122	251.454	69.2886	68.1697	85.9374	62.5191	93.7062	82.9262	70.3035	21.5204	21.5204	21.5204	21.5204	162.192	28.9305	0	135.867	110.573	122.879	110.99	130.374	115.922	134.667	85.7747	75.9777	75.5211	67.9088	82.0554	80.3128	105.115	85.1098	63.2839	78.4864	61.4413	67.8006	69.4134	76.6559
TPM	Atg13	0	0	0	0	256.865	14.8771	0	61.1688	77.2996	70.8275	71.2534	58.9648	51.8868	52.8832	5.3801	5.3801	5.3801	5.3801	31.9469	0	0	110.891	91.2355	77.6078	96.4104	98.3447	82.8683	102.464	59.341	63.5732	56.289	53.6122	59.2886	65.7105	62.2903	51.4996	63.2839	64.7513	48.4441	65.5215	50.7252	56.1231
TPM	Harbi1	0	0	0	0	0	0	0	2.70659	8.52121	4.72184	4.1373	7.64949	9.2655	6.84371	0	0	0	0	0	0	0	3.99608	5.4543	5.6589	3.29206	4.0601	6.51773	6.83093	1.61839	2.06742	1.8763	1.19138	4.74309	3.65058	1.45993	1.6263	1.66537	4.57837	5.31704	1.13951	2.66975	1.36886
TPM	Ambra1	3.73719	107.931	31.2412	0	218.093	26.0349	4.83566	110.429	100.429	110.019	107.11	91.1564	126.011	111.366	16.1403	16.1403	16.1403	16.1403	122.873	127.294	31.8795	155.348	157.183	162.087	133.564	132.179	145.252	154.672	97.1034	93.0339	77.3974	97.6933	87.2728	69.361	86.1358	94.3255	114.355	105.303	120.52	92.8697	102.518	104.717
TPM	Chrm4	0	0	0	0	0	0	0	1.08263	1.21732	0.944367	0.4597	0.956186	1.38982	3.11078	0	0	0	0	0	0	0	0.49951	0.495845	1.21262	0.940589	0.451122	0	0.487923	0	0	0.93815	0	0	0.60843	0	0	0	0	0	0	0.53395	0
TPM	Mdk	0	0	0	0	0	0	0	83.9042	75.4736	62.3282	77.2295	39.8411	56.0563	66.5706	0	0	0	0	0	0	0	24.9755	16.3629	26.6777	25.8662	21.2028	30.2609	23.9082	10.7893	5.16855	6.09798	4.76553	10.4348	4.25901	3.4065	55.2943	64.3942	117.73	102.205	66.0913	61.9382	105.402
TPM	Dgkz	257.866	113.071	112.468	14.9545	58.1581	228.736	193.426	155.899	133.905	143.072	144.346	131.316	120.915	123.187	59.1811	59.1811	59.1811	59.1811	27.032	141.759	615.519	185.818	198.338	219.08	181.534	215.185	202.515	192.242	161.839	194.854	176.841	188.238	196.838	193.481	210.716	120.888	123.792	145.2	138.834	166.937	139.895	148.521
TPM	Creb3l1	1517.3	195.304	1280.89	134.591	1158.32	732.697	357.839	168.891	169.816	140.711	171.928	94.3437	106.09	145.584	5.3801	5.3801	5.3801	5.3801	122.873	0	110.352	682.331	580.635	519.002	477.819	546.309	543.765	661.624	1077.85	1265.78	873.418	950.127	806.799	1212.6	1393.75	610.947	540.134	585.378	398.187	540.695	531.28	644.731
TPM	Phf21a	0	0	6.24824	14.9545	38.7721	57.6488	285.304	118.007	102.863	114.268	102.513	106.455	107.943	116.965	247.485	247.485	247.485	247.485	137.617	23.1444	66.2112	131.371	158.175	142.281	137.326	129.472	123.837	121.981	101.419	86.3148	84.4335	69.1001	73.5179	65.102	58.8838	92.6992	129.343	93.5296	80.3463	86.0326	76.8887	113.615
TPM	Large2	0	0	0	0	0	0	62.8636	12.4503	8.52121	8.97149	11.9522	12.1117	15.7513	7.46586	0	0	0	0	125.33	0	0	3.99608	4.95845	14.1473	6.58412	3.60898	3.72442	0.487923	12.4077	19.6405	22.9847	17.8707	15.1779	17.036	25.3054	2.1684	3.88586	2.61621	2.95391	3.98827	2.1358	4.10657
TPM	Pex16	0	0	6.24824	0	0	0	0	9.20239	9.12987	14.1655	16.0895	14.6615	12.9717	10.5766	0	0	0	0	0	0	0	28.9716	30.2465	25.0609	19.7524	23.4584	29.7953	22.4445	16.1839	17.0562	20.1702	22.0406	14.7036	23.7288	29.6852	18.9735	13.3229	15.6973	22.4497	7.97654	21.358	9.58199
TPM	Mapk8ip1	302.712	0	0	0	0	0	82.2062	9.20239	4.26061	3.77747	4.1373	0.637457	5.5593	6.22155	0	0	0	0	0	0	39.2363	3.99608	12.892	4.04207	4.70295	6.76684	12.1044	0.975847	10.7893	13.9551	26.2682	15.488	19.921	22.5119	21.8989	24.3945	22.76	21.5838	29.5391	25.6389	13.8827	17.7951
TPM	Cry2	85.9553	0	0	0	0	0	0	24.9006	34.0848	31.1641	36.3163	40.4785	36.1354	28.6191	0	0	0	0	0	0	7.3568	58.9422	63.4682	61.8437	57.3759	55.9392	43.7619	57.087	33.9862	41.3484	32.3662	44.6768	42.6878	35.2889	32.1184	41.1996	51.0712	35.3189	34.8561	35.3247	32.037	41.0657
TPM	Slc35c1	0	0	0	0	0	0	0	81.7389	88.8641	91.1314	78.6086	119.842	89.412	73.4143	0	0	0	0	7.37237	289.305	0	125.877	123.961	124.9	124.628	118.645	124.302	136.131	81.459	66.6743	84.9026	78.6312	72.5693	93.0898	102.682	169.677	186.521	141.276	167.782	144.147	159.117	179.32
TPM	Chst1	0	0	0	0	0	0	0	0.541317	0	0	0	0	0	0	0	0	0	0	0	0	0	0	0	0.404207	0	0	0	0	0	0	0	0.595691	0	0	0	0.542101	0	0	0	0	0	0
TPM	Syt13	0	41.1167	0	0	0	37.1928	116.056	35.1856	37.1281	36.8303	33.5581	17.2113	23.1637	33.5964	0	0	0	0	44.2342	0	0	0.49951	0	0	1.88118	0.902245	0	0	19.9601	28.9439	15.9486	25.6147	23.2411	24.3372	23.8455	97.036	130.454	127.54	135.88	128.194	130.284	134.832
TPM	Prdm11	0	0	0	0	0	0	0	6.49581	10.3472	6.13839	4.1373	3.82474	7.87567	7.46586	0	0	0	0	0	0	0	23.477	15.3712	14.5515	15.0494	13.0826	10.7077	14.1498	7.01302	7.23597	8.44335	11.9138	6.16601	4.25901	10.2195	7.04731	10.5473	7.84864	7.08938	4.55802	3.73765	6.15985
TPM	Tspan18	0	0	0	0	0	0	0	0.541317	0	0.944367	0.4597	0.318729	1.8531	0.622155	0	0	0	0	0	0	0	1.49853	0.495845	0.404207	0	0	0	0.487923	2.15785	0.516855	0	1.19138	0	0	0.486643	0	0	0	0	0	0	0
TPM	Cd82	0	0	0	0	0	0	0	13.5329	15.2164	23.137	13.791	36.0163	29.1863	14.3096	0	0	0	0	0	0	0	8.49168	10.9086	9.70098	5.64353	10.3758	16.7599	12.1981	15.6444	7.75283	2.81445	8.93536	9.01187	6.69273	8.27293	16.8051	12.7678	22.8919	16.5419	17.0926	10.145	6.84428
TPM	Alx4	0	0	0	7.47725	0	0	0	1.08263	0.608658	0	1.8388	0.637457	0.463275	0.622155	0	0	0	0	0	0	0	0	0.99169	0	1.41088	0.451122	0.465552	0.487923	0.539463	0.516855	0	0	0.948618	0	0	0.542101	0	0	0	0	0.53395	0
TPM	Ext2	0	92.5126	18.7447	0	518.577	29.7542	0	63.3341	71.8216	62.3282	74.0116	82.232	70.4178	77.7694	0	0	0	0	17.2022	468.674	39.2363	181.822	165.612	149.153	150.024	164.209	166.668	179.556	93.8666	118.36	114.454	101.267	95.3361	102.825	103.655	95.9518	85.4888	81.7567	105.159	80.3351	76.3548	87.6068
TPM	Accs	0	0	0	0	0	0	0	9.20239	3.04329	5.6662	11.4925	5.09966	10.192	9.95448	0	0	0	0	0	0	0	8.49168	15.3712	10.9136	5.17324	11.2781	10.7077	8.78262	2.69732	3.10113	4.22168	1.19138	0.948618	1.21686	1.94657	2.1684	6.10634	5.23243	1.77235	1.70926	0.53395	5.47542
TPM	Accsl	41.109	0	0	0	0	0	0	0	0.608658	0	0	0.318729	0	0	0	0	0	0	0	0	0	0	0	0	0	0	0	0	0	0	0	0	0	0	0	0	0	0	0.590782	0	0	0
TPM	Alkbh3	0	0	0	0	0	85.5434	0	5.41317	16.4338	11.8046	7.35519	25.1796	21.3106	9.33233	0	0	0	0	0	14.4652	29.4272	9.99021	7.93352	10.5094	11.2871	11.2781	13.501	6.83093	4.31571	4.13484	6.09798	5.36122	7.58894	4.86744	7.78629	8.13151	3.88586	8.5027	7.68016	7.97654	9.07714	12.3197
TPM	Hsd17b12	0	0	0	0	0	98.5608	198.262	49.2599	70.6043	71.7719	51.0266	99.7621	84.316	62.8377	0	0	0	0	0	0	0	68.4329	57.0222	75.5868	69.1333	62.2549	48.4174	57.575	25.3548	29.9776	33.3043	29.7845	36.0475	22.5119	27.252	46.6207	41.079	43.8216	59.669	69.5098	58.2005	37.6435
TPM	Ttc17	156.962	0	0	493.499	683.358	427.717	43.5209	182.424	155.816	151.099	160.895	118.886	151.491	138.741	115.672	115.672	115.672	115.672	147.447	34.7166	264.845	293.213	273.211	290.625	217.746	235.035	261.64	253.72	172.089	193.304	158.078	173.346	155.573	189.83	226.289	162.088	177.639	189.021	144.151	143.008	134.021	173.845
TPM	Api5	67.2694	174.746	537.349	0	867.525	163.648	67.6992	155.358	171.033	171.403	171.008	142.472	159.83	190.379	164.093	164.093	164.093	164.093	226.086	63.6471	230.513	224.78	253.873	273.244	300.048	270.673	267.227	253.232	124.077	145.753	138.846	142.966	145.139	146.023	146.48	159.378	162.096	180.519	179.598	174.344	193.29	204.644
TPM	Lrrc4c	0	0	0	0	0	1.85964	0	4.87185	6.08658	2.36092	4.1373	3.18729	2.77965	2.48862	0	0	0	0	0	0	0	0.49951	0	0.404207	0	1.35337	0	0	1.61839	0.516855	0.93815	0	0	0	0.486643	0	0	0	0	0	0	0
TPM	Iftap	0	0	0	0	0	0	0	1.08263	1.21732	0	0.919399	4.4622	3.7062	2.48862	0	0	0	0	0	0	0	0	0.495845	0	0	0	0	0	0	0	0	0	0	0.60843	1.45993	0.542101	0	0	0	0	0	0
TPM	Rag2	0	0	0	0	0	0	0	0	0	1.41655	0	0.318729	0	0	0	0	0	0	0	0	0	0	0	0	0	0	0	0	0	0	0	0	0	0	0	0	0	0	0	0	0	0
TPM	Rag1	0	0	0	0	0	0	0	6.49581	6.69524	2.36092	8.73429	5.09966	4.16947	16.7982	0	0	0	0	0	0	0	3.49657	3.96676	3.23366	1.88118	6.31571	6.51773	4.87923	11.8682	6.20226	6.56705	7.14829	5.2174	7.90959	11.1928	0.542101	2.22049	0	0.590782	1.13951	0	2.73771
TPM	Traf6	41.109	0	137.461	0	0	0	120.892	30.3138	38.3454	37.3025	44.1312	43.3471	47.7173	46.0395	8.07016	8.07016	8.07016	8.07016	0	0	9.80907	32.4682	47.1053	35.1661	35.2721	41.9544	47.9519	40.4976	25.8942	23.2585	29.0827	19.6578	18.498	29.2046	24.3322	31.9839	23.8703	18.3135	27.176	22.2203	25.0956	29.4304
TPM	Prr5l	0	0	0	0	0	11.1578	19.3426	8.66107	6.08658	6.13839	12.4119	7.33076	5.09602	6.22155	0	0	0	0	0	0	0	1.49853	0.99169	1.61683	0	1.35337	0.931104	0.487923	0	1.03371	0.469075	0.595691	0	0.60843	0	23.3103	23.8703	38.5892	36.0377	30.1969	18.1543	28.746
TPM	Commd9	0	0	0	336.476	0	0	0	14.0742	11.5645	25.0257	17.9283	15.6177	11.1186	18.0425	0	0	0	0	0	0	144.684	32.4682	35.7008	46.4839	24.4553	32.4808	35.382	33.1788	22.6575	26.8765	30.0208	32.1673	29.4071	32.8552	25.7921	33.6102	39.9688	36.627	40.1732	43.8709	33.6388	42.4345
TPM	Ldlrad3	0	0	0	0	0	9.29819	0	7.57844	9.12987	22.6648	11.4925	26.4545	23.1637	9.33233	0	0	0	0	0	0	0	7.99217	8.92521	11.3178	9.87619	11.2781	7.91439	8.2947	2.15785	3.10113	8.91243	4.16984	1.42293	0.60843	5.35307	0	0	0	3.54469	0	0.53395	0
TPM	Trim44	609.161	0	43.7377	194.409	218.093	105.999	251.454	105.557	108.95	104.353	96.5369	120.798	112.576	102.033	72.6314	72.6314	72.6314	72.6314	7.37237	300.877	0	179.824	184.454	156.833	146.732	146.615	140.131	162.478	40.4598	49.1012	51.1292	39.9113	52.6483	43.807	52.5575	134.441	111.024	123.616	122.292	116.799	113.731	130.726
TPM	Fjx1	0	0	0	0	0	0	0	8.66107	2.43463	2.36092	3.2179	2.86856	3.7062	4.35509	0	0	0	0	0	0	0	0.999021	3.47092	1.61683	1.88118	2.70673	0.465552	2.92754	0.539463	0	0.469075	0.595691	0.474309	0	0.973286	1.0842	5.55122	3.27027	3.54469	0.569753	0.53395	1.36886
TPM	Pamr1	0	0	0	0	0	0	0	0	2.43463	0	0	0.637457	0	1.86647	0	0	0	0	0	0	0	0	0	0	0	0	0.465552	0	0	0	0	0	0	0	0	0	0	0	0	0	0	0.684428
TPM	Slc1a2	0	0	0	0	0	0	0	0	0	0.472184	0	0.637457	0	0.622155	0	0	0	0	0	0	0	0	0.99169	0.404207	0.470295	0	0.931104	0.487923	0.539463	0	0	0	0	0	0	0	0	0	0	0	0	0
TPM	Cd44	235.443	123.35	0	0	43.6186	27.8946	14.507	147.238	193.553	178.013	141.128	345.502	270.552	192.246	0	0	0	0	0	34.7166	0	289.716	347.092	317.303	293.464	259.847	285.383	307.88	95.485	106.989	140.253	131.648	113.834	87.0055	73.4831	279.182	375.818	298.902	320.795	288.865	295.808	277.193
TPM	Pdhx	0	0	49.9859	0	4.84651	0	43.5209	29.7724	36.5195	33.525	30.3402	32.5103	26.8699	24.8862	18.8304	18.8304	18.8304	18.8304	39.3193	57.861	78.4725	63.4378	49.0887	59.0143	41.8562	50.9768	56.3318	50.744	29.6705	35.1462	38.4642	38.1242	32.253	37.1142	28.2253	31.4418	31.0868	26.8162	37.81	26.7784	29.9012	24.6394
TPM	Apip	56.0578	0	0	0	0	85.5434	43.5209	40.5988	34.0848	28.331	33.5581	19.1237	23.1637	26.7527	53.801	53.801	53.801	53.801	12.2873	0	0	43.4574	55.5346	37.5913	47.97	40.1499	25.6054	54.1595	21.0391	25.8428	23.9228	22.6363	23.7154	11.5602	12.6527	30.3576	26.0907	37.9351	31.9022	32.4759	22.9598	36.2747
TPM	Ehf	1375.28	498.54	37.4895	478.544	63.0046	223.157	236.947	852.033	908.726	918.397	901.011	884.472	837.138	743.475	18.8304	18.8304	18.8304	18.8304	34.4044	127.294	46.5931	918.1	822.111	702.108	686.16	648.263	594.51	703.586	267.034	311.664	286.136	310.951	243.32	293.872	257.921	796.346	781.612	746.275	804.054	790.817	672.243	798.728
TPM	Elf5	0	0	0	0	0	0	0	0	0	0.944367	0	1.27491	0	0	0	0	0	0	0	0	0	31.4692	24.7923	16.1683	12.698	13.9848	11.6388	19.5169	2.15785	0.516855	4.69075	4.76553	6.64032	1.82529	1.45993	7.04731	7.21659	11.1189	10.0433	7.97654	4.2716	1.36886
TPM	Cat	0	15.4188	106.22	0	0	171.087	0	80.1149	100.429	86.4096	74.4713	80.0009	79.6833	79.0137	0	0	0	0	105.671	0	0	166.837	190.405	180.681	129.331	152.931	189.945	166.382	62.5778	68.2249	83.4954	64.3346	71.1463	57.8009	50.6109	119.804	117.131	111.189	90.9804	104.265	89.7035	104.717
TPM	Abtb2	108.378	0	0	0	33.9256	178.525	0	48.1772	46.258	57.1342	53.3251	36.0163	46.3275	40.4401	21.5204	21.5204	21.5204	21.5204	2.45746	2.89305	0	62.4388	55.0388	86.5004	88.4154	65.8639	74.4883	57.575	30.2099	29.4607	31.428	41.6984	40.3163	36.5058	31.1452	31.9839	49.4059	37.9351	41.3547	39.8827	32.037	43.119
TPM	Nat10	78.4809	25.698	0	201.886	198.707	185.964	67.6992	127.21	131.47	121.823	158.596	119.842	128.79	145.584	139.883	139.883	139.883	139.883	154.82	428.171	171.659	424.584	404.61	403.399	449.131	404.206	360.803	397.17	145.655	122.495	188.568	209.088	220.554	177.662	211.69	99.2044	123.237	111.189	161.283	143.578	135.089	147.836
TPM	Caprin1	586.738	221.002	955.981	657.998	780.288	360.77	710.842	1225	1233.75	1154.02	1285.78	1011.64	1078.5	1223.78	691.343	691.343	691.343	691.343	466.917	755.086	375.197	2186.36	2237.75	2294.28	2251.77	2254.26	2131.76	2174.19	1388.58	1324.7	1396.44	1383.19	1377.87	1271.01	1265.27	1187.74	1187.96	1247.93	1289.09	1279.66	1290.02	1310
TPM	Lmo2	0	0	0	0	0	0	0	8.66107	3.04329	9.44367	8.73429	2.86856	3.7062	3.11078	0	0	0	0	0	0	0	5.99413	8.92521	7.67994	3.29206	5.41347	6.05218	2.92754	2.69732	1.03371	3.28353	2.38276	0.948618	1.82529	1.45993	15.1788	8.32683	15.6973	11.2249	7.40678	11.7469	9.58199
TPM	Fbxo3	112.116	154.188	93.7236	0	121.163	18.5964	0	69.2886	62.0831	74.605	64.3579	82.232	69.0279	54.1275	43.0408	43.0408	43.0408	43.0408	0	0	0	78.9227	77.3518	71.9489	56.4353	73.0818	64.7118	72.7006	50.7096	56.3372	33.7734	42.8897	48.3795	44.4154	36.4982	76.9783	80.4927	79.1405	64.3952	68.9401	88.1017	80.0781
TPM	Hipk3	403.616	426.586	81.2272	568.271	523.423	52.0699	589.951	429.806	399.888	368.303	364.542	318.41	364.134	367.072	13.4503	13.4503	13.4503	13.4503	41.7767	202.513	93.1861	388.619	489.399	457.967	521.557	470.972	523.746	428.885	460.162	467.754	398.245	370.52	409.329	415.558	357.196	362.123	373.597	274.702	297.754	259.807	283.527	284.038
TPM	Cstf3	224.231	97.6522	0	22.4318	14.5395	156.21	101.549	185.13	178.945	165.736	179.743	148.528	187.163	213.399	193.684	193.684	193.684	193.684	144.99	138.866	353.126	153.849	169.579	193.615	185.766	184.509	179.703	186.875	128.392	132.315	152.918	167.389	162.688	136.288	157.672	148.536	197.624	170.708	192.004	188.588	204.503	175.214
TPM	Tcp11l1	0	0	0	0	0	0	0	16.2395	12.7818	18.4152	11.0328	12.4304	17.6044	15.5539	0	0	0	0	0	0	161.85	10.4897	12.892	16.9767	11.7574	15.7893	14.8977	9.75847	8.09195	6.71912	9.85058	9.53105	11.8577	9.73488	13.1394	22.7682	22.76	23.5459	19.4958	24.4994	20.2901	19.8484
TPM	Depdc7	0	0	0	0	0	0	0	1.62395	1.82597	0.472184	0	3.82474	2.31637	3.11078	0	0	0	0	0	0	0	0.999021	0	2.82945	3.76236	2.25561	2.32776	2.43962	2.69732	3.10113	5.15983	2.38276	1.89724	4.86744	4.86643	7.58941	3.88586	7.19459	4.13547	3.98827	5.3395	4.10657
TPM	Qser1	298.975	560.215	124.965	201.886	24.2326	98.5608	4.83566	176.469	160.077	165.736	161.814	153.627	214.96	195.357	8.07016	8.07016	8.07016	8.07016	0	124.401	34.3317	183.32	190.405	234.036	227.152	182.253	216.947	231.276	113.287	122.495	124.305	167.389	148.459	136.897	115.821	124.141	145.997	98.7621	114.612	156.682	142.565	128.672
TPM	Prrg4	0	0	0	0	0	0	0	10.8263	18.2597	24.5536	20.6865	68.5267	41.6947	24.2641	0	0	0	0	0	0	0	1.49853	0	2.02104	3.76236	0.451122	4.18997	4.39131	0	0	0.93815	1.78707	0.474309	0	0	0.542101	1.66537	0.654053	0	0.569753	1.0679	0
TPM	Eif3m	0	113.071	0	0	4.84651	44.6313	0	166.726	172.859	161.015	167.79	133.866	150.101	186.647	45.7309	45.7309	45.7309	45.7309	83.5535	11.5722	122.613	282.723	327.754	337.513	308.513	322.553	356.147	326.421	169.931	145.753	162.769	142.966	184.032	163.059	148.913	189.193	165.982	206.027	205.592	195.425	224.259	196.431
TPM	Wt1	0	0	0	0	0	0	0	0	1.21732	0	0	0	0	0	0	0	0	0	0	0	0	0	0.495845	0.404207	0	0	0	0	0	0	0	0	0	0	0	0	0	0.654053	0	0	0	0
TPM	Rcn1	351.295	154.188	324.909	82.2498	528.27	115.298	382.017	242.51	247.115	241.758	268.005	138.01	198.745	226.464	274.385	274.385	274.385	274.385	619.279	867.915	313.89	652.361	645.59	688.365	694.625	662.248	594.045	657.721	3.23678	3.10113	0.93815	4.16984	2.37154	1.82529	0	84.5677	86.5991	159.589	119.338	101.986	100.383	114.299
TPM	Pax6	0	0	0	0	0	0	0	27.0659	29.2156	22.1926	25.7432	20.3986	22.2372	18.0425	13.4503	13.4503	13.4503	13.4503	0	0	0	28.9716	24.7923	29.1029	34.3315	35.1876	34.4509	40.4976	16.7234	23.2585	12.196	11.9138	12.8063	20.6866	16.5459	0	0	1.30811	1.18156	0	0	0
TPM	Elp4	0	0	0	0	0	0	0	20.5701	19.4771	20.3039	12.4119	19.1237	13.8982	17.4203	0	0	0	0	0	0	0	18.9814	30.2465	17.3809	18.3415	20.7516	14.4321	27.3237	15.105	9.82025	13.6032	11.9138	13.755	17.6445	16.5459	10.2999	8.88196	3.92432	1.77235	13.1043	7.47529	8.21314
TPM	Immp1l	0	0	0	0	0	0	0	2.16527	1.82597	3.30529	6.43579	5.09966	4.63275	6.22155	0	0	0	0	0	0	0	1.49853	3.96676	6.87153	2.82177	5.86459	4.18997	3.90339	3.23678	2.58428	0	2.38276	3.79447	1.82529	2.43322	3.7947	2.77561	3.27027	2.36313	2.27901	1.60185	1.36886
TPM	Dnajc24	0	0	0	0	0	0	0	9.74371	12.7818	8.49931	5.97609	11.1555	13.435	9.33233	0	0	0	0	0	0	0	11.4887	15.867	17.3809	15.0494	14.887	24.2087	9.27054	7.55249	6.20226	7.03613	10.7224	11.8577	4.86744	8.27293	4.3368	12.7678	1.30811	8.86173	8.54629	9.61109	9.58199
TPM	Mpped2	0	0	0	0	0	0	0	0	1.82597	0	0	0.318729	1.38982	1.86647	0	0	0	0	0	0	0	0	0	0	0	0	0	0	0	0	0	0	0	0	0	0	0	0	0	0	0	2.05328
TPM	Arl14ep	0	0	0	0	0	11.1578	0	14.6156	17.0424	16.0542	10.5731	30.598	15.7513	24.2641	18.8304	18.8304	18.8304	18.8304	0	0	58.8544	19.4809	29.2549	18.9978	22.5741	18.496	19.0876	22.4445	15.6444	8.26968	15.0104	17.275	9.96049	11.5602	12.6527	11.3841	11.1024	15.6973	14.7695	19.3716	14.9506	23.955
TPM	Fshb	0	0	0	0	0	0	0	0	0	0	0	0	0	0	0	0	0	0	0	0	0	0	0	0	0	0	0	0	0	0	0	0	0	0	0	0	0	0	0	0	0	0
TPM	Kcna4	0	0	0	0	0	0	0	1.62395	0.608658	1.41655	0.919399	0.637457	0	1.86647	0	0	0	0	0	0	0	0	0	0	0	0	0.465552	0	0	0	0	0	0	0	0	0	0	0	0	0.569753	0	0
TPM	Mettl15	0	0	0	0	0	0	0	11.909	12.7818	21.2483	18.388	14.6615	19.9208	12.4431	0	0	0	0	22.1171	0	0	12.4878	17.8504	14.1473	11.2871	13.9848	9.7766	9.75847	13.4866	10.854	9.3815	7.74398	7.11463	13.3855	5.83972	10.2999	13.8781	10.4649	17.7235	14.8136	17.6203	13.0041
TPM	Kif18a	0	0	0	0	0	0	0	45.4706	40.1714	36.3581	51.946	34.104	48.6439	48.5281	0	0	0	0	56.5215	0	36.784	42.9579	53.5513	68.3111	56.4353	69.4729	57.2629	62.4542	19.4207	34.1124	38.4642	45.2725	34.6245	33.4637	38.4448	26.0208	19.9844	7.84864	27.7667	25.6389	28.2993	27.3771
TPM	Bdnf	0	0	0	0	0	50.2102	0	10.8263	7.30389	11.3324	10.5731	2.54983	9.2655	4.97724	0	0	0	0	0	0	0	55.4457	52.5596	40.825	35.7424	40.601	36.7786	47.3286	0.539463	1.03371	0	0	2.37154	1.21686	0	18.9735	9.9922	11.1189	16.5419	12.5346	11.2129	9.58199
TPM	Lin7c	164.436	118.211	99.9719	29.909	0	102.28	0	144.532	160.686	170.93	145.265	196.974	155.66	142.474	0	0	0	0	0	0	4.90453	121.381	137.349	132.176	130.742	140.75	131.286	120.517	84.6957	93.0339	79.7428	85.1838	89.6444	66.9273	68.13	92.6992	100.477	90.9134	108.704	97.9974	105.188	80.0781
TPM	Lgr4	171.911	66.8147	24.993	0	87.2372	226.876	164.412	289.063	275.113	281.894	295.587	193.787	248.779	280.592	29.5906	29.5906	29.5906	29.5906	36.8618	0	9.80907	150.852	156.687	179.872	172.128	166.013	209.033	150.768	613.37	524.608	420.291	408.644	405.534	427.118	413.647	309.539	291.439	290.4	235.722	267.784	286.731	249.816
TPM	Ccdc34	37.3719	128.49	193.696	209.363	460.419	76.2452	710.842	49.8012	63.3004	69.411	50.1072	80.3196	74.124	90.2125	10.7602	10.7602	10.7602	10.7602	78.6386	28.9305	0	46.954	74.3768	51.7386	75.2471	63.6083	76.3506	60.0146	32.3678	34.1124	44.5621	54.2079	45.5336	45.6323	38.4448	27.105	43.2995	37.9351	39.5824	47.2895	52.3271	32.8525
TPM	Bbox1	0	0	0	0	0	0	0	0	0	0	0	0.318729	0	0	0	0	0	0	0	0	0	0	0	0.404207	0	0	0	0	0	0	0	0	0.474309	0.60843	0	0	0	0	0	0	0	0
TPM	Slc5a12	0	0	0	0	0	0	0	0	0	0.472184	0	0	0	0	0	0	0	0	0	0	0	0	0	0	0	0	0	0	0	0	0	0	0	0	0	0	0	0	0	0	0	0
TPM	Ano3	0	0	0	0	0	0	0	1.08263	0	0	0.919399	0.637457	0	0	0	0	0	0	0	0	0	0	0	0	0	0	0	0.975847	0	0	0	0	0	0	0	0	0	0.654053	0	0	0	0.684428
TPM	Lpcat4	3.73719	190.165	0	97.2043	0	59.5084	0	128.833	118.688	121.351	129.635	101.356	95.8979	117.587	0	0	0	0	0	0	0	91.9099	71.4017	74.7784	93.1183	102.856	115.457	81.4832	142.958	147.304	92.8769	101.863	79.2096	148.457	116.308	139.862	126.013	102.686	77.9832	73.4981	100.383	101.295
TPM	Nutm1	0	0	0	0	0	0	0	0	0	1.88873	0.4597	0.956186	0.463275	0	0	0	0	0	0	0	0	0.49951	0	0	0	0	0	0.487923	0	0.516855	0	0	0	0.60843	0.486643	1.0842	1.11024	0	0.590782	0.569753	0	0
TPM	Nop10	26.1603	20.5584	18.7447	0	0	0	0	20.5701	23.129	30.6919	18.8477	28.0481	18.0677	18.6647	0	0	0	0	0	0	0	17.9824	22.8089	22.2314	17.8712	21.2028	27.9331	21.9566	22.6575	22.7416	28.6136	20.2535	30.3558	24.3372	22.3856	15.7209	20.5395	15.0432	17.1327	19.9413	19.7561	23.2706
TPM	Slc12a6	0	0	0	7.47725	208.4	55.7891	0	41.6814	54.1706	57.1342	61.14	49.0842	55.593	46.0395	0	0	0	0	0	0	14.7136	46.4545	36.6925	36.7829	28.2177	31.1274	30.2609	41.4735	47.4728	48.0675	36.5879	33.9544	32.253	37.7227	45.2578	21.684	35.5278	45.7837	25.9944	32.4759	32.037	54.0698
TPM	Emc4	0	30.8375	0	0	0	0	0	110.97	82.7775	65.1613	97.4563	52.2715	71.8076	86.4796	8.07016	8.07016	8.07016	8.07016	0	0	39.2363	104.398	120.986	114.795	122.747	111.878	104.284	109.295	100.34	101.304	133.686	115.564	103.874	128.379	144.533	100.831	131.009	111.189	135.289	104.265	108.926	123.881
TPM	Katnbl1	0	0	0	0	0	0	72.5349	34.6443	35.9108	28.331	36.3163	20.3986	39.8416	35.4628	0	0	0	0	0	0	0	25.9745	38.6759	37.9955	38.5642	41.5033	38.1753	29.2754	27.5126	31.0113	31.428	30.3802	26.087	30.4215	27.252	48.247	26.0907	34.6648	28.3575	21.0808	37.3765	33.537
TPM	Emc7	59.795	200.444	499.859	7.47725	315.023	182.245	178.919	77.4083	55.9965	55.2455	69.4146	61.1959	58.8359	67.1928	0	0	0	0	17.2022	17.3583	44.1408	74.9266	100.161	78.4163	79.4798	70.3751	88.4549	65.8697	84.1563	85.798	80.2118	64.9303	68.7748	94.9151	96.3553	101.373	98.2566	95.4918	109.295	121.927	121.207	107.455
TPM	Chrm5	0	82.2335	0	0	0	0	0	0	0	0.472184	1.3791	0.318729	1.8531	1.86647	0	0	0	0	0	0	0	0	0	0	1.41088	0	0	0	0	0	1.40723	0.595691	0.474309	1.82529	0.973286	0	0	0	0	0	0	0.684428
TPM	Aven	0	0	0	0	0	0	0	5.95449	7.30389	8.02712	5.97609	9.56186	12.0451	11.1988	0	0	0	0	0	0	0	2.99706	1.48754	2.42524	5.64353	1.80449	4.65552	5.36716	2.15785	1.03371	1.40723	4.16984	2.37154	5.47587	3.4065	4.3368	3.33073	5.23243	2.95391	3.41852	2.1358	0
TPM	Ryr3	3.73719	0	0	157.022	0	0	0	2.16527	4.26061	3.30529	6.89549	2.2311	5.09602	3.73293	0	0	0	0	0	0	9.80907	0.999021	2.47923	1.61683	0.940589	1.35337	2.32776	2.43962	0	1.03371	1.8763	6.5526	0.474309	3.04215	0.486643	3.2526	1.11024	0.654053	1.77235	2.27901	1.0679	0
TPM	Fmn1	153.225	169.607	193.696	0	0	66.947	0	89.3173	76.6909	80.2712	83.6653	77.4511	113.039	93.9454	0	0	0	0	49.1491	31.8235	0	74.4271	102.64	101.456	113.341	110.976	118.716	101.488	79.8406	73.3934	30.0208	33.3587	28.9328	69.361	58.3972	64.51	56.6225	56.2486	45.4902	50.1382	48.5894	43.8034
TPM	Aqr	0	164.467	174.951	306.567	4.84651	219.437	0	193.792	176.511	205.4	187.098	187.412	202.914	200.956	223.274	223.274	223.274	223.274	191.682	0	68.6635	245.26	242.468	251.821	227.623	236.388	228.586	270.797	111.669	136.45	108.825	112.586	104.348	98.5657	117.768	137.151	132.119	97.454	105.159	135.031	126.012	119.775
TPM	Dph6	0	0	0	0	0	0	0	25.4419	34.0848	33.9972	30.3402	34.7414	37.062	42.9287	0	0	0	0	7.37237	0	66.2112	44.9559	29.7507	38.3997	39.0344	39.2477	36.3131	32.6909	19.4207	23.2585	22.5156	15.488	22.7668	21.2951	14.5993	15.1788	17.2088	19.6216	26.5852	24.4994	21.358	17.7951
TPM	Cdin1	0	0	0	0	0	0	0	22.7353	16.4338	23.6092	17.9283	14.6615	14.3615	19.909	18.8304	18.8304	18.8304	18.8304	0	11.5722	0	12.4878	19.338	21.423	21.1633	16.6915	19.5532	22.9324	14.026	14.4719	24.861	25.6147	17.5494	14.6023	15.0859	7.04731	13.8781	18.3135	13.588	13.6741	8.00924	11.6353
TPM	Meis2	272.815	0	0	0	67.8512	0	0	74.7018	68.7783	67.0501	66.6564	37.2913	56.9828	60.3491	29.5906	29.5906	29.5906	29.5906	29.4895	92.5776	0	69.432	94.7064	68.3111	91.2371	92.029	115.922	92.2175	33.9862	35.663	38.4642	48.251	33.2016	32.2468	28.2253	151.246	151.548	166.13	141.197	134.462	119.071	132.095
TPM	Spred1	74.7437	0	0	179.454	140.549	31.6138	0	148.862	129.035	149.682	167.331	148.528	138.519	148.073	150.643	150.643	150.643	150.643	297.352	196.727	0	128.374	158.67	166.938	157.078	148.87	141.993	126.372	85.7747	91.4834	93.815	102.459	97.2333	93.0898	85.6492	124.141	123.792	105.957	97.479	127.055	123.342	113.615
TPM	Fam98b	3.73719	0	124.965	0	0	0	0	25.9832	23.129	30.2198	33.5581	34.7414	33.8191	27.3748	0	0	0	0	9.82982	0	0	22.478	27.2715	31.124	27.2771	31.5786	34.4509	26.8358	15.6444	14.9888	15.0104	14.8923	11.3834	10.9517	12.6527	17.8893	11.6576	15.0432	25.4036	22.2203	24.5617	18.4796
TPM	Rasgrp1	0	0	0	0	0	0	0	3.2479	0	4.72184	3.2179	0.956186	2.77965	4.35509	0	0	0	0	0	0	0	5.49462	4.46261	8.08415	5.17324	4.96235	6.51773	4.87923	2.15785	1.03371	0.93815	0	0.948618	0.60843	0.486643	1.0842	2.22049	4.57837	1.77235	2.27901	2.66975	1.36886
TPM	Thbs1	612.899	442.005	874.754	246.749	72.6977	336.595	754.363	81.1976	63.3004	71.2997	66.1967	57.3712	56.5195	67.8149	2.69005	2.69005	2.69005	2.69005	63.8938	164.904	237.87	17.4829	9.9169	11.3178	17.4009	12.1803	8.37994	11.2222	14.5655	11.8877	18.2939	13.1052	31.7787	17.6445	21.8989	144.741	178.749	230.881	284.757	201.123	135.089	227.915
TPM	Fsip1	0	0	0	0	0	0	0	0.541317	0	0.472184	1.3791	0	0.92655	0	0	0	0	0	0	0	0	0.999021	0	0.808415	0.940589	0	0	0.487923	0	0	0	0	0	0	0	0.542101	1.11024	0	0	0	0.53395	0
TPM	Gpr176	0	0	0	0	0	0	0	6.49581	2.43463	1.88873	5.97609	1.59364	2.77965	4.97724	0	0	0	0	0	0	0	1.49853	2.47923	2.02104	0.470295	1.80449	0	6.343	0.539463	0	0	1.19138	0	0	0	0.542101	0	0	0	0	0	0
TPM	Eif2ak4	668.956	1012.5	1155.92	157.022	43.6186	232.455	589.951	167.808	144.252	136.461	140.668	110.28	119.988	153.672	392.748	392.748	392.748	392.748	238.373	416.599	132.422	199.804	168.091	183.51	207.4	189.471	154.563	174.677	118.142	109.573	119.145	121.521	102.925	126.553	132.367	147.451	144.332	177.248	155.966	173.775	139.895	153.312
TPM	Srp14	0	0	0	0	0	22.3157	0	66.0407	66.3437	70.3554	74.4713	68.2079	63.9319	49.1503	0	0	0	0	0	0	0	39.4613	66.4432	56.589	41.8562	65.8639	62.8495	51.232	49.6306	47.5507	53.4746	44.0811	31.3044	38.3311	29.1986	53.1259	64.3942	65.4053	41.9455	62.6728	66.2097	79.3937
TPM	Bmf	0	0	0	0	0	0	0	0.541317	3.04329	3.77747	3.6776	7.96822	6.48585	1.86647	0	0	0	0	0	0	0	1.49853	4.46261	2.02104	0.470295	0.902245	1.86221	0.975847	0	0	0	0	0	0	0	0.542101	0	0	0	0	0	0
TPM	Bub1b	123.327	87.3731	62.4824	0	0	0	0	22.194	27.3896	27.8588	15.1701	49.4029	37.062	27.997	34.9707	34.9707	34.9707	34.9707	0	0	0	7.49266	9.42106	8.48836	13.6385	17.1427	8.84549	8.78262	7.55249	10.3371	9.3815	7.74398	4.74309	8.51802	10.7061	2.7105	3.88586	0	4.72626	7.97654	5.87345	8.21314
TPM	Ankrd63	0	0	0	0	0	0	0	1.08263	0	0.944367	0	0	0	0	0	0	0	0	0	0	0	0	0	0	0	0	0	0	0	0	0	0	0	0	0	0	0	0	0	0	0	0
TPM	Plcb2	0	0	0	0	0	0	0	0	2.43463	0	0.919399	0	0	2.48862	18.8304	18.8304	18.8304	18.8304	0	0	0	5.99413	1.98338	5.2547	6.11383	9.02245	6.05218	3.41546	3.23678	2.58428	3.28353	1.78707	0.474309	1.21686	2.43322	1.0842	2.77561	0.654053	0.590782	3.41852	0	0
TPM	Inafm2	0	0	0	0	0	0	0	8.66107	16.4338	23.137	9.65369	33.4665	21.7739	15.5539	0	0	0	0	0	0	0	14.4858	13.8837	14.5515	15.99	17.1427	18.6221	12.686	11.8682	6.20226	10.3197	12.5095	5.69171	16.4276	9.24622	14.6367	9.43708	9.15675	11.8156	10.8253	8.54319	11.6353
TPM	Ccdc9b	0	0	0	0	43.6186	146.911	33.8496	21.1114	26.1723	23.137	21.1462	32.8291	25.0168	20.5311	153.333	153.333	153.333	153.333	0	0	0	6.99315	9.9169	5.2547	4.23265	7.66908	4.18997	3.90339	2.15785	3.10113	3.7526	2.38276	4.74309	4.25901	3.89314	9.75781	10.5473	9.8108	9.45251	5.69753	3.2037	10.2664
TPM	Disp2	0	0	0	0	0	0	0	0	0.608658	0.472184	0	0.637457	0	0.622155	0	0	0	0	0	0	0	0.999021	1.48754	0.404207	1.41088	0.451122	4.65552	1.95169	0	0	0	0	0	0	1.45993	0	1.11024	0	0	0	0	0
TPM	Knstrn	0	0	0	0	0	0	0	15.6982	22.5203	27.8588	15.6298	41.7535	31.5027	26.7527	0	0	0	0	0	0	0	8.99119	9.9169	11.3178	12.698	12.6314	6.98328	8.78262	14.5655	19.1236	14.0723	13.7009	10.9091	9.73488	12.6527	8.67361	6.66147	8.5027	7.08938	9.68579	8.54319	12.3197
TPM	Ivd	0	0	24.993	0	0	0	0	17.3221	20.0857	23.137	19.7671	39.8411	35.2089	24.8862	0	0	0	0	0	0	0	30.9696	27.7673	31.9324	25.3959	23.4584	28.3987	23.4203	11.3287	9.82025	16.4176	13.1052	15.6522	17.6445	7.29965	22.7682	19.9844	18.3135	22.4497	20.5111	12.8148	11.6353
TPM	Bahd1	0	0	112.468	0	24.2326	13.0175	0	14.6156	32.8675	37.3025	20.2268	33.7852	27.3332	20.5311	10.7602	10.7602	10.7602	10.7602	0	2.89305	22.0704	42.9579	30.7424	40.0165	36.683	34.7364	35.8475	40.4976	39.3808	32.5619	31.8971	35.1458	29.4071	27.9878	30.6585	30.3576	23.3151	23.5459	27.7667	34.1852	24.5617	39.0124
TPM	Chst14	0	0	0	0	0	0	0	8.66107	9.12987	5.6662	11.4925	5.41839	6.94912	5.5994	0	0	0	0	0	0	0	5.49462	10.4127	12.5304	14.5791	7.21796	8.84549	8.78262	9.17088	8.78654	13.6032	11.9138	7.11463	6.0843	12.6527	15.1788	5.55122	7.84864	7.68016	15.3833	12.2808	6.15985
TPM	Ccdc32	0	0	0	0	0	0	0	11.3677	15.8251	16.5264	13.791	15.299	14.3615	6.22155	0	0	0	0	0	0	0	14.4858	16.8587	12.5304	15.5197	15.7893	12.1044	11.7102	19.4207	15.5057	16.4176	13.1052	19.4467	9.73488	8.27293	20.5998	28.8664	16.3513	18.905	18.8018	16.5524	27.3771
TPM	Rpusd2	134.539	0	0	0	0	0	0	8.11976	12.7818	13.2211	11.0328	23.2672	13.435	16.7982	0	0	0	0	0	0	0	9.4907	19.338	16.5725	15.99	13.9848	11.1733	12.1981	5.9341	4.6517	10.3197	8.33967	5.2174	6.0843	8.75958	8.13151	17.2088	9.8108	12.9972	11.9648	6.40739	13.6886
TPM	Knl1	0	0	0	0	101.777	104.14	0	41.1401	57.2138	62.3282	50.1072	66.2956	80.1465	57.2383	45.7309	45.7309	45.7309	45.7309	0	0	370.292	24.476	39.1718	35.1661	44.2077	49.1723	40.9686	39.0339	34.5257	42.3821	26.2682	33.3587	29.8815	45.0238	34.5517	19.5156	18.8742	12.427	13.588	31.9061	14.4166	25.3238
TPM	Rad51	0	0	0	0	0	66.947	0	16.7808	20.6944	16.0542	17.0089	16.5739	18.0677	15.5539	2.69005	2.69005	2.69005	2.69005	14.7447	28.9305	0	19.9804	18.8421	21.423	18.8118	21.6539	24.6743	22.4445	12.4077	8.26968	6.09798	11.9138	19.4467	16.4276	17.0325	4.87891	13.8781	11.1189	9.45251	21.6506	23.4938	13.6886
TPM	Rmdn3	164.436	0	0	0	0	96.7012	0	20.0287	24.955	28.8032	24.8238	40.7973	29.6496	26.1305	0	0	0	0	0	0	0	22.478	19.8338	10.5094	16.9306	15.7893	12.5699	16.1015	16.7234	21.7079	13.6032	16.0837	16.6008	20.6866	20.9257	26.5629	18.8742	17.0054	18.905	24.4994	27.2314	24.6394
TPM	Dnajc17	0	0	0	0	101.777	0	159.577	25.4419	23.129	27.3867	37.2357	24.8608	21.3106	29.2413	0	0	0	0	0	0	0	35.9648	38.6759	45.6754	23.0444	40.1499	39.1064	34.1546	29.131	27.9102	29.5517	30.3802	34.6245	41.9817	33.5784	33.0681	43.8547	25.5081	37.2193	35.8944	28.2993	20.5328
TPM	Zfyve19	0	0	0	0	0	0	0	20.0287	15.8251	13.2211	15.6298	20.3986	16.2146	13.0653	0	0	0	0	0	0	0	20.9794	25.7839	25.0609	21.1633	19.8494	28.3987	16.1015	16.7234	17.0562	15.4795	13.1052	22.7668	21.2951	12.6527	17.8893	17.2088	17.0054	18.905	11.3951	23.4938	11.6353
TPM	Ppp1r14d	0	0	0	0	0	0	0	1.62395	0	2.36092	0.919399	5.09966	2.31637	0	0	0	0	0	0	0	0	0	0	0	0	0	0	0	0	1.03371	2.34538	0	0.474309	0.60843	0	0	0	1.30811	0	0	0	0.684428
TPM	Spint1	0	215.863	0	426.203	0	96.7012	58.0279	115.301	136.948	121.823	130.095	125.26	121.378	110.121	0	0	0	0	0	0	0	135.367	109.086	113.582	109.579	127.668	128.492	111.247	123.537	138.517	90.0624	105.437	116.68	120.469	141.613	161.004	143.777	151.74	153.603	120.788	134.555	130.726
TPM	Rhov	0	0	0	0	0	0	0	4.87185	7.91255	6.61057	6.89549	8.60567	9.2655	3.11078	0	0	0	0	0	0	0	15.4848	7.43768	12.9346	10.8168	12.6314	12.1044	9.27054	5.9341	2.58428	3.7526	1.19138	2.84585	1.21686	1.94657	4.87891	3.88586	9.8108	7.68016	5.69753	9.61109	10.2664
TPM	Vps18	198.071	0	0	0	0	22.3157	0	48.7185	48.084	49.1071	46.4297	38.2474	28.723	45.4173	0	0	0	0	0	0	0	62.9383	69.9142	68.3111	66.3115	50.9768	76.8161	54.6474	29.131	26.8765	28.1445	20.8492	31.7787	38.3311	40.878	79.1467	74.9415	99.4161	86.8449	79.7654	64.6079	73.9182
TPM	Dll4	0	0	0	0	0	0	0	0.541317	0.608658	1.88873	0.919399	1.27491	1.8531	0.622155	0	0	0	0	0	0	0	1.49853	0.99169	0.404207	0.940589	0.902245	1.39666	0.487923	2.15785	2.06742	0	0	0.474309	3.65058	0.973286	0	0	0	0	0	0	2.05328
TPM	Chac1	0	0	0	0	0	0	0	2.70659	4.86926	2.8331	3.6776	6.05584	3.7062	2.48862	0	0	0	0	0	0	0	2.99706	3.96676	2.42524	2.82177	2.70673	2.79331	2.43962	0	0.516855	0.93815	0.595691	1.42293	1.21686	2.91986	1.0842	1.11024	0.654053	1.18156	0	4.2716	1.36886
TPM	Ino80	766.123	128.49	99.9719	261.704	116.316	81.8241	91.8775	210.031	180.771	208.233	205.026	181.038	222.835	226.464	290.526	290.526	290.526	290.526	213.799	170.69	31.8795	201.303	196.355	216.655	224.331	215.185	224.862	209.807	141.879	142.652	147.29	150.71	158.419	147.24	172.758	164.799	141.556	158.281	161.283	172.065	150.04	119.775
TPM	Exd1	0	0	0	0	0	0	0	0	0	0	0	0.637457	0.463275	0	0	0	0	0	0	0	0	0	0	0	0.470295	0	0	0	0	0	0	0	0	0	0	0	0	0	0	0	0	0.684428
TPM	Chp1	0	0	0	0	0	0	4.83566	90.9413	104.689	116.629	93.7787	144.065	103.31	98.3005	40.3508	40.3508	40.3508	40.3508	0	205.407	0	91.4104	82.3103	72.7573	90.2966	85.7133	78.2128	95.633	106.274	105.955	106.011	97.0976	73.5179	70.5779	83.216	138.236	142.666	131.465	106.341	119.648	129.216	145.099
TPM	Oip5	0	0	0	0	0	3.71928	0	5.41317	6.08658	3.30529	2.7582	4.78093	4.63275	6.22155	0	0	0	0	0	0	331.056	8.99119	4.95845	8.08415	7.05442	6.31571	3.72442	2.92754	1.07893	2.06742	0.93815	2.38276	2.84585	0.60843	3.89314	1.6263	2.77561	0	1.77235	1.70926	1.60185	2.05328
TPM	Nusap1	0	0	0	0	0	0	0	17.8635	18.2597	23.6092	18.388	26.4545	19.9208	28.6191	18.8304	18.8304	18.8304	18.8304	0	0	46.5931	11.9883	12.3961	16.9767	16.9306	23.9095	14.8977	19.5169	7.55249	9.30339	11.2578	16.0837	14.2293	10.3433	13.626	8.13151	7.21659	7.19459	8.86173	6.83703	12.2808	8.21314
TPM	Ndufaf1	209.282	190.165	0	104.682	0	0	0	23.2766	20.6944	24.5536	25.7432	18.805	19.9208	22.3976	0	0	0	0	108.128	0	41.6885	31.9687	35.7008	25.8693	25.3959	27.9696	28.8642	28.2996	8.63141	15.5057	14.5413	8.33967	12.332	11.5602	11.6794	23.3103	36.0829	28.1243	23.6313	38.1734	36.3086	38.328
TPM	Rtf1	500.783	724.682	474.866	22.4318	581.581	942.837	1233.09	330.203	334.762	362.165	369.598	269.644	323.829	393.202	403.508	403.508	403.508	403.508	518.523	257.481	458.574	523.986	485.928	484.241	498.042	497.588	479.519	492.803	302.639	305.978	304.43	331.8	306.404	344.98	332.864	417.417	432.44	412.708	471.444	451.814	450.653	438.034
TPM	Itpka	0	0	0	0	0	0	0	12.9916	12.7818	9.44367	16.5492	8.28695	8.33895	8.08802	0	0	0	0	0	0	0	2.99706	1.48754	2.02104	3.76236	1.80449	7.44883	1.46377	13.4866	16.5394	7.5052	7.74398	15.1779	11.5602	19.9524	1.0842	10.5473	5.23243	5.31704	3.98827	6.40739	6.15985
TPM	Ltk	0	0	0	0	0	0	0	1.08263	0.608658	1.41655	2.7582	0.637457	0.92655	1.24431	0	0	0	0	0	0	0	0	0	0.404207	0	0	0	0	1.07893	1.03371	0	0	0	0	0	0.542101	0	0	0	0	0	0
TPM	Rpap1	44.8462	0	6.24824	0	0	9.29819	0	24.9006	18.2597	31.6363	26.6626	47.1718	31.966	32.9742	8.07016	8.07016	8.07016	8.07016	108.128	0	66.2112	34.9657	31.2382	28.6987	32.9206	29.323	35.8475	25.372	25.8942	25.8428	24.861	33.9544	25.6127	30.4215	32.6051	16.8051	28.8664	31.3946	25.9944	30.1969	21.8919	16.4263
TPM	Tyro3	0	0	0	0	111.47	3.71928	0	20.5701	27.9983	25.9701	21.6059	29.0043	27.7965	23.0197	10.7602	10.7602	10.7602	10.7602	103.213	0	4.90453	21.479	23.3047	16.1683	19.7524	17.1427	13.9666	28.2996	25.8942	25.3259	28.6136	27.4018	39.3676	34.0721	32.6051	20.5998	15.5434	13.7351	18.3142	28.4876	22.4259	29.4304
TPM	Mga	22.4231	339.213	268.674	538.362	252.019	72.5259	290.14	282.568	214.248	233.731	223.414	219.285	328.925	264.416	648.303	648.303	648.303	648.303	54.064	295.091	186.372	269.736	271.723	241.312	212.573	220.148	224.862	252.256	206.614	222.765	254.239	261.508	230.514	220.252	273.98	155.583	138.225	164.167	193.776	166.368	146.302	143.045
TPM	Mapkbp1	0	0	0	0	348.949	0	0	38.4335	22.5203	29.2754	36.776	29.0043	45.4009	36.7072	0	0	0	0	0	237.23	34.3317	32.4682	36.6925	31.9324	21.6335	31.5786	28.3987	25.8599	19.9601	18.6068	20.1702	19.0621	17.0751	23.1203	22.3856	34.1523	39.4137	32.0486	33.6746	21.0808	26.1635	29.4304
TPM	Jmjd7	0	0	0	0	0	0	0	0.541317	0	0	0.4597	1.91237	0.92655	1.24431	0	0	0	0	0	0	0	0	0	0	0	0	0	0	0	0	0	0	0	0	0	0	0	0	0	0	0	0
TPM	Sptbn5	0	0	0	0	0	0	0	1.62395	3.65195	0.472184	0.4597	2.86856	2.77965	3.11078	0	0	0	0	0	0	0	0	0.99169	1.61683	0	0	0	0.487923	3.23678	0	0.469075	0.595691	0	0	0	0	0	0	0	0	1.0679	0
TPM	Ehd4	14.9487	30.8375	0	14.9545	48.4651	0	91.8775	127.751	132.687	138.35	137.91	107.412	109.333	118.209	67.2513	67.2513	67.2513	67.2513	0	0	0	83.4183	75.3685	71.5447	102.524	83.9088	95.9037	79.0436	104.116	103.888	90.5315	121.521	129.486	119.861	109.495	113.841	102.698	116.422	136.471	112.241	134.021	140.992
TPM	Pla2g4e	0	0	0	0	0	0	0	0	0	0	0	0.318729	0	3.11078	0	0	0	0	0	0	0	0	0	0	0.470295	0	1.86221	0	0	0	0	0.595691	0	0	0	0	0	0.654053	1.18156	2.27901	1.0679	0
TPM	Pla2g4d	0	0	0	0	0	0	0	0.541317	0	0	0	0	0	0	0	0	0	0	0	0	0	0	0.495845	0.404207	0	0.451122	0.931104	0.975847	0	0	0	0	0.948618	0	0	0	0	0.654053	0	0	0	0
TPM	Pla2g4f	0	0	0	0	0	0	0	1.62395	1.21732	1.88873	0.919399	1.27491	0.92655	0.622155	0	0	0	0	0	0	0	0	0	0	0	0	0	0.487923	1.07893	2.58428	1.40723	1.19138	1.42293	0.60843	1.94657	0	1.11024	1.30811	1.77235	3.98827	3.2037	1.36886
TPM	Vps39	93.4297	0	362.398	269.181	300.484	78.1048	19.3426	105.016	103.472	84.0487	91.4802	99.4433	103.774	95.8119	153.333	153.333	153.333	153.333	81.096	23.1444	71.1157	128.374	142.308	136.622	123.217	139.848	124.302	104.416	73.367	81.6631	65.2014	78.0355	89.1701	74.8369	67.1567	104.625	114.355	122.962	94.5251	113.381	101.45	118.406
TPM	Tmem87a	0	236.421	0	0	116.316	35.3331	947.789	168.891	171.033	164.32	159.975	148.528	150.564	181.047	123.742	123.742	123.742	123.742	61.4364	185.155	46.5931	227.277	268.252	245.758	220.098	218.794	250.002	228.348	131.09	127.146	113.516	107.82	122.372	112.56	110.955	119.804	128.233	136.697	125.246	137.88	134.021	129.357
TPM	Ganc	0	0	112.468	0	0	0	0	14.0742	14.6078	13.2211	13.791	17.2113	15.2881	14.3096	75.3215	75.3215	75.3215	75.3215	0	0	0	12.4878	18.3463	27.4861	18.3415	10.8269	17.691	15.6135	5.9341	1.55057	4.69075	2.97845	5.2174	7.30116	4.37979	10.842	16.0985	25.5081	14.7695	19.3716	5.3395	13.6886
TPM	Capn3	0	0	0	0	0	0	0	5.41317	3.65195	2.36092	4.597	2.2311	2.77965	3.73293	0	0	0	0	0	0	0	3.99608	2.47923	0.808415	1.41088	2.25561	1.86221	1.46377	0	1.55057	0.469075	0	0	0	0	1.6263	2.22049	3.27027	1.18156	3.98827	5.3395	6.84428
TPM	Snap23	0	426.586	0	254.227	96.9302	31.6138	9.67132	41.6814	55.9965	41.08	35.8566	57.0524	48.6439	34.2185	16.1403	16.1403	16.1403	16.1403	14.7447	5.7861	2.45227	50.4506	50.5762	58.6101	47.97	36.5409	38.6408	39.5218	52.8674	55.3035	48.3147	47.6553	37.4704	35.2889	38.9314	66.6784	60.5083	57.5567	50.8072	44.4407	63.0061	62.9674
TPM	Lrrc57	0	51.3959	0	0	0	1.85964	0	18.9461	17.0424	13.6933	17.4686	18.4863	18.9943	14.9317	0	0	0	0	0	0	0	19.9804	23.3047	20.6146	26.3365	23.4584	34.4509	19.029	11.8682	7.23597	6.09798	6.5526	7.58894	14.6023	12.1661	19.5156	9.43708	19.6216	16.5419	13.6741	30.4351	17.1107
TPM	Haus2	0	0	0	0	0	0	0	4.87185	10.3472	5.6662	8.27459	12.7491	8.33895	7.46586	0	0	0	0	0	0	0	7.49266	7.93352	10.1052	9.87619	9.02245	13.9666	12.1981	8.09195	3.61799	4.22168	4.76553	8.06325	7.30116	9.73286	9.21571	7.21659	5.23243	8.86173	6.26728	9.07714	2.05328
TPM	Stard9	0	0	0	0	0	0	0	0.541317	0	1.41655	0.4597	1.27491	3.24292	1.24431	21.5204	21.5204	21.5204	21.5204	0	0	0	0	0.99169	0.404207	0.940589	0.902245	0	1.95169	0	0	0	0.595691	0.474309	0	0.486643	1.6263	0	0	0	0	0.53395	0.684428
TPM	Cdan1	0	0	0	0	0	18.5964	14.507	11.3677	10.9558	8.97149	6.89549	15.6177	12.0451	7.46586	0	0	0	0	93.3833	0	0	14.4858	13.3878	10.9136	11.2871	9.02245	13.501	12.1981	4.31571	11.3708	5.6289	8.33967	4.74309	6.69273	4.86643	5.42101	6.10634	15.0432	8.86173	6.26728	6.40739	9.58199
TPM	Ttbk2	14.9487	0	31.2412	0	0	7.43855	0	64.9581	57.2138	46.274	53.3251	62.4708	68.5647	57.2383	40.3508	40.3508	40.3508	40.3508	0	23.1444	22.0704	58.4427	52.5596	32.3366	36.2127	37.4432	40.0375	45.3769	33.4467	46.517	40.8095	46.4639	27.9842	38.9395	40.3914	31.9839	18.319	20.2757	19.4958	31.9061	17.0864	18.4796
TPM	Ubr1	298.975	467.703	593.583	314.045	82.3907	600.663	797.884	211.114	200.857	213.427	200.889	154.265	197.355	189.135	94.1518	94.1518	94.1518	94.1518	24.5746	72.3262	115.257	143.859	156.191	145.11	119.925	142.555	145.718	159.551	133.787	127.146	134.625	129.265	129.961	118.644	118.254	134.441	152.659	143.892	111.067	138.45	113.197	133.463
TPM	Tmem62	0	0	0	0	0	0	0	35.1856	31.0416	33.0529	30.7999	20.7174	31.0394	26.1305	153.333	153.333	153.333	153.333	113.043	0	88.2816	43.9569	39.1718	63.4606	48.9106	55.0369	56.3318	46.3527	21.5785	19.1236	17.3558	30.9759	19.921	22.5119	31.6318	30.3576	33.8625	48.4	37.81	36.4642	41.6481	32.1681
TPM	Ccndbp1	97.1668	0	0	0	436.186	1.85964	0	36.2682	34.0848	34.9416	28.9611	35.3789	30.1129	24.8862	172.163	172.163	172.163	172.163	39.3193	0	0	31.4692	43.6344	31.9324	35.2721	33.8342	52.6074	43.9131	70.1302	64.09	42.6858	35.1458	51.2254	48.6744	42.8246	41.7417	44.9649	36.627	35.4469	35.8944	40.0462	31.4837
TPM	Epb42	0	0	0	0	0	0	0	0	0	0.472184	0	0	0	0	0	0	0	0	0	0	0	0	0	0	0	0	0	0	0	0	0	0	0	0	0	0	0	0	0	0	0	0
TPM	Tgm5	0	0	0	0	0	0	0	0	0	0	0.4597	0.318729	0.92655	0	0	0	0	0	0	0	0	0	0	0	0.470295	0	0	0	0	0	0	0	0	0	0	0	0	0	0	0	0	0
TPM	Tgm7	0	0	0	0	0	0	0	0	0	0	0.4597	0	0.463275	1.24431	0	0	0	0	0	0	0	0	0	0	0	0	0	0	0	0	0	0	0	0	0	0	0	0	0	0	0	0
TPM	Lcmt2	0	0	0	0	0	0	0	4.33054	7.91255	11.8046	4.1373	8.60567	4.63275	5.5994	0	0	0	0	68.8087	0	0	2.99706	2.97507	5.6589	5.64353	7.21796	2.79331	3.90339	2.69732	2.58428	2.81445	1.78707	4.74309	3.65058	2.43322	5.96311	5.55122	5.88648	5.90782	5.12777	10.145	0.684428
TPM	Adal	0	0	0	0	0	0	0	3.2479	3.65195	6.61057	4.1373	12.4304	12.0451	7.46586	0	0	0	0	0	0	0	6.49364	0.99169	0.808415	0.470295	1.80449	0.931104	0.975847	1.61839	0.516855	1.8763	2.97845	0.948618	1.82529	1.45993	1.6263	0	1.30811	1.18156	3.98827	1.60185	5.47542
TPM	Zscan29	201.808	0	299.916	0	0	0	125.727	44.9293	51.1273	47.6905	41.8327	44.9407	52.8133	51.6389	0	0	0	0	0	0	0	36.9638	46.1136	41.2292	34.8018	32.0297	46.0897	48.3044	30.7494	34.6293	38.4642	34.5501	35.5732	31.0299	37.9582	47.1628	45.52	63.4432	33.0838	43.8709	46.9876	46.5411
TPM	Tubgcp4	0	0	0	0	0	0	0	34.6443	29.8242	25.4979	28.9611	30.9167	36.5987	32.9742	0	0	0	0	2.45746	0	29.4272	37.4633	38.1801	37.5913	28.688	37.4432	38.1753	41.9614	40.9992	42.899	41.7477	32.763	39.8419	41.9817	42.338	29.2734	39.9688	28.1243	31.9022	43.3012	42.182	34.9058
TPM	Map1a	0	0	0	0	0	18.5964	0	4.87185	3.04329	2.8331	5.05669	2.54983	6.94912	2.48862	0	0	0	0	0	0	0	8.49168	10.4127	13.3388	8.9356	6.76684	8.37994	5.36716	3.23678	5.16855	1.8763	2.97845	2.37154	1.82529	3.4065	1.6263	7.21659	1.30811	6.4986	0.569753	2.1358	5.47542
TPM	Ppip5k1	377.456	164.467	362.398	373.863	33.9256	708.522	560.937	275.53	220.334	230.426	266.166	198.249	261.287	256.328	231.344	231.344	231.344	231.344	31.9469	11.5722	149.588	210.793	223.13	207.358	205.989	212.479	215.551	172.725	147.273	143.686	116.331	135.222	132.806	153.324	120.201	269.424	243.699	221.07	222.725	248.412	236.006	194.378
TPM	Pdia3	2092.82	2862.75	1287.14	1256.18	1560.58	1400.31	1000.98	1435.57	1398.7	1430.72	1438.4	1093.24	1181.81	1379.32	548.771	548.771	548.771	548.771	309.639	193.834	255.036	1775.26	1735.95	1743.75	1700.59	1818.47	1621.05	1892.65	1191.14	1218.74	1230.38	1093.09	1133.12	1070.84	1070.61	1249	1170.2	1198.23	1145.53	1265.42	1342.88	1369.54
TPM	Ell3	0	0	0	0	0	0	0	3.78922	6.69524	1.41655	4.597	2.86856	6.02257	5.5994	0	0	0	0	0	0	0	5.49462	2.97507	2.82945	1.88118	4.51122	7.44883	0	7.55249	2.06742	2.81445	4.76553	2.84585	3.65058	3.89314	6.50521	3.88586	0	7.08938	2.27901	6.40739	2.73771
TPM	Serf2	463.411	436.865	274.923	254.227	479.805	738.276	894.597	697.758	671.35	545.372	633.926	402.873	441.038	592.292	2.69005	2.69005	2.69005	2.69005	373.533	263.268	85.8293	722.292	844.92	795.076	758.585	741.194	862.668	848.011	740.144	699.822	754.742	745.209	637.471	626.683	586.892	791.467	723.324	844.383	821.778	777.712	823.35	881.543
TPM	Serinc4	0	143.909	0	0	0	0	0	3.2479	4.26061	4.24965	0.919399	4.78093	7.4124	4.35509	0	0	0	0	0	2.89305	0	3.99608	1.48754	4.44628	2.82177	1.80449	4.65552	0	1.61839	1.55057	0.469075	3.57415	2.37154	1.82529	1.94657	2.7105	3.33073	3.92432	1.77235	0.569753	1.60185	1.36886
TPM	Hypk	138.276	71.9543	0	0	0	1.85964	0	23.2766	23.7377	29.7476	13.3313	39.5224	29.1863	24.8862	0	0	0	0	0	0	17.1659	8.49168	5.4543	8.08415	9.87619	7.21796	12.5699	7.31885	14.026	13.9551	11.7269	11.3181	11.3834	14.6023	11.6794	11.3841	8.32683	10.4649	8.86173	14.8136	12.8148	25.3238
TPM	Wdr76	0	0	0	0	0	0	0	2.16527	7.30389	12.749	2.2985	21.3548	20.3841	8.08802	0	0	0	0	0	0	0	0	0.495845	1.21262	3.76236	0.451122	3.25887	1.95169	0.539463	1.55057	0.469075	1.19138	1.89724	0.60843	3.89314	1.0842	1.66537	0	1.77235	0	4.2716	0.684428
TPM	Frmd5	138.276	0	74.9789	0	445.879	24.1753	0	84.4455	73.6476	79.3269	95.1578	47.1718	71.3443	93.3233	32.2806	32.2806	32.2806	32.2806	7.37237	0	14.7136	50.9501	42.6427	61.0353	51.2621	39.2477	40.0375	46.8406	49.0912	43.4158	55.3509	49.4423	55.0198	49.8913	41.8513	58.0048	60.5083	45.7837	72.0754	78.0561	56.5987	52.701
TPM	Golm2	500.783	447.144	268.674	59.818	421.646	799.644	478.73	717.245	716.999	602.979	730.003	437.933	495.704	628.377	360.467	360.467	360.467	360.467	319.469	34.7166	107.9	627.385	646.086	601.461	633.016	600.895	609.408	621.126	528.135	526.675	447.967	468.809	410.277	428.335	426.786	631.547	729.986	705.07	659.313	610.775	606.567	613.932
TPM	Ctdspl2	153.225	87.3731	306.164	0	82.3907	176.666	0	193.25	201.466	190.762	194.913	162.87	190.406	187.891	5.3801	5.3801	5.3801	5.3801	179.394	95.4706	100.543	185.818	164.621	222.314	217.276	213.832	177.841	183.459	161.3	117.843	120.552	166.198	150.356	169.144	163.512	107.336	93.8157	86.9891	124.655	125.346	122.274	109.508
TPM	Spg11	0	25.698	0	433.681	0	3.71928	178.919	46.5533	43.8234	54.7733	43.6715	57.6899	78.2934	51.6389	0	0	0	0	0	0	78.4725	34.4662	35.7008	37.1871	25.3959	35.6387	30.2609	38.5459	28.5916	24.2922	26.7373	29.1889	18.9724	23.1203	28.7119	28.1892	18.8742	29.4324	23.6313	19.9413	19.2222	26.6927
TPM	B2m	41.109	30.8375	0	0	0	0	0	9.74371	12.1732	16.5264	10.5731	22.311	32.4292	8.71017	0	0	0	0	17.2022	0	0	0.49951	1.48754	0	0.470295	0	0.465552	0	0	0	0.469075	0	0.474309	0.60843	0	0	0.555122	1.30811	1.18156	0.569753	0	0
TPM	Terb2	0	0	0	0	0	0	0	0	0	0	0	0	0	0.622155	0	0	0	0	0	0	0	0	0	0	0	0	0	0	0	0	0	0	0	0	0	0	0	0	0	0	0	0
TPM	Sord	0	0	56.2342	0	0	0	0	5.41317	6.69524	11.3324	12.8716	11.793	6.02257	5.5994	0	0	0	0	0	0	0	4.49559	2.47923	2.82945	5.64353	4.96235	2.32776	2.43962	1.61839	0.516855	0.93815	1.19138	3.79447	3.04215	0.973286	2.7105	4.44098	3.92432	2.36313	3.98827	5.3395	0
TPM	Duox2	0	0	0	0	0	0	0	9.20239	11.5645	15.1099	14.7104	11.793	11.1186	11.1988	0	0	0	0	4.91491	0	0	0	1.98338	0	0.940589	0.451122	0.931104	1.46377	27.5126	33.0787	12.665	29.1889	52.174	49.8913	41.3647	170.22	293.105	246.578	264.67	111.102	169.796	185.48
TPM	Duoxa1	0	0	0	0	0	0	0	0	0.608658	0.472184	0.4597	0	0	1.24431	0	0	0	0	0	0	0	0	0	0	0	0	0	0	1.07893	0	0.93815	0.595691	0	0	0	0	0	0	0.590782	0	0	0
TPM	Duox1	0	0	0	44.8635	0	0	0	9.20239	8.52121	14.6377	10.1134	10.1993	15.7513	10.5766	32.2806	32.2806	32.2806	32.2806	0	0	0	0.49951	1.98338	3.63787	2.35147	4.0601	6.05218	7.80677	18.3418	17.0562	8.91243	16.6793	24.1898	30.4215	28.2253	95.4097	136.005	158.935	151.831	60.3938	92.9072	104.033
TPM	Shf	0	0	0	0	0	0	0	14.0742	14.6078	14.6377	10.5731	28.0481	21.3106	15.5539	0	0	0	0	0	0	0	5.49462	1.48754	2.82945	1.88118	0.902245	0.931104	1.95169	9.17088	5.68541	5.6289	9.53105	3.32016	4.86744	4.37979	5.96311	7.77171	3.27027	3.54469	6.83703	0.53395	2.05328
TPM	Slc28a2	0	0	0	0	0	0	0	0.541317	0	0	0	0.318729	0	0.622155	0	0	0	0	0	0	0	0	0.495845	0.808415	0	0	0	1.95169	0	1.03371	0.469075	0	0	0	0	0	1.11024	0	0	1.13951	0	0
TPM	Gatm	22.4231	164.467	0	0	0	78.1048	0	134.788	131.47	99.6308	125.498	69.1641	74.124	113.232	258.245	258.245	258.245	258.245	4.91491	0	9.80907	587.924	666.912	695.237	498.042	645.105	631.754	678.214	72.8276	63.5732	83.4954	67.3131	57.3914	58.4093	59.3705	49.3312	48.2956	47.0918	44.8994	48.429	37.3765	37.6435
TPM	Spata5l1	0	0	0	0	0	0	0	7.57844	13.3905	7.55494	9.19399	17.2113	16.6779	16.176	121.052	121.052	121.052	121.052	0	0	0	9.99021	10.4127	15.3599	10.3465	12.6314	8.84549	5.36716	8.63141	9.82025	12.665	8.93536	6.64032	6.69273	5.35307	14.0946	8.88196	7.84864	10.0433	8.54629	14.9506	11.6353
TPM	Slc30a4	0	0	0	0	0	0	0	9.20239	14.6078	22.1926	10.5731	57.3712	48.6439	18.6647	5.3801	5.3801	5.3801	5.3801	0	0	0	5.49462	7.93352	3.63787	5.64353	2.70673	2.79331	6.343	3.77624	4.6517	4.69075	7.14829	3.79447	1.82529	3.89314	6.50521	4.44098	7.84864	2.95391	8.54629	3.2037	2.05328
TPM	Bloc1s6	0	0	0	0	0	0	0	6.49581	12.7818	12.749	6.89549	22.6297	12.5084	2.48862	0	0	0	0	0	0	0	5.99413	6.94183	6.06311	2.82177	5.41347	4.65552	3.90339	1.07893	4.6517	5.15983	8.33967	6.16601	3.65058	2.43322	6.50521	3.33073	6.54053	8.86173	4.55802	6.94134	9.58199
TPM	Sqor	0	0	74.9789	0	0	1.85964	38.6853	93.1065	83.9948	99.6308	98.8354	174.345	107.943	93.3233	2.69005	2.69005	2.69005	2.69005	0	0	14.7136	66.4349	51.5679	66.29	73.8362	59.5482	77.2817	52.6957	56.1042	56.8541	54.4127	57.1863	45.0593	56.584	73.9698	55.8364	66.0595	75.2161	70.8938	59.2543	57.6666	65.0207
TPM	Sema6d	0	0	0	0	0	0	0	0	0.608658	0.472184	0.4597	1.27491	0.463275	0.622155	0	0	0	0	0	0	0	0	0	0	0	0	0	0	0	0	0	0	0	0	0	0	0	0	0	0	0	0.684428
TPM	Slc24a5	0	0	0	0	0	0	0	1.08263	0	0.944367	0.4597	0.637457	0	0.622155	0	0	0	0	0	0	0	0	0	0	0	0	0	0	0.539463	1.55057	0	0	1.42293	0.60843	0.486643	1.0842	0	0	1.18156	0	0.53395	0
TPM	Myef2	0	174.746	31.2412	314.045	19.386	145.052	154.741	45.4706	48.6926	50.5237	36.776	56.415	64.3952	62.2155	61.8712	61.8712	61.8712	61.8712	0	0	0	0	0	0	0	0	0	0	26.9732	36.1799	30.0208	39.9113	23.7154	25.5541	29.6852	27.105	38.8586	38.5892	33.0838	38.7432	32.037	37.6435
TPM	Ctxn2	0	0	0	0	0	0	0	0	0	0	0	0	0	0	0	0	0	0	0	0	0	0	0	0	0	0	0	0	0	0.516855	0	0	0	0	0	0	0	0	0	0	0	0
[truncated: 12,274 more rows]

## Sheet: 1c
TPM	Geneid	PDO6-0	PDO6-4	PDO6-8	PDO6-12	PDO6-16	PDO6-20	PDO6-24	PDO10-0	PDO10-4	PDO10-8	PDO10-12	PDO10-16	PDO10-20	PDO10-24	PDO15-12	PDO15-12	PDO15-12	PDO15-12	PDO15-16	PDO15-20	PDO15-24	PDO26-0	PDO26-4	PDO26-8	PDO26-12	PDO26-16	PDO26-20	PDO26-24	PDO32-0	PDO32-4	PDO32-8	PDO32-12	PDO32-16	PDO32-20	PDO32-24	PDO37-0	PDO37-4	PDO37-8	PDO37-12	PDO37-16	PDO37-20	PDO37-24
[truncated: 999 more rows]

[truncated: 34 more sheets: 1d, 1e, 1f, 2a, 2b, 2c, 2d, 2e, 3a, 3b, 4a, 4b, 5a, 5b, 5c, 5d, 5e, 6b, 6c, 6d …]
